# Supplementary material for: A highly annotated database of genes associated with platinum resistance in cancer
Source: Oncogene. 2021 Oct 13;40(46):6395–405. doi: 10.1038/s41388-021-02055-2 (PMC8602037; doi:10.1038/s41388-021-02055-2)
Supplement: Supplementary file 1 — Table S1 [file 41388_2021_2055_MOESM1_ESM.xlsx]

## Sheet: Supplemental Table S1
Supplemental Table S1. Genes associated with platinum resistance
a. "Putative mechanism associated with Pt-resistance": Possible mechanism (or pathway) by which a gene may be related to platinum resistance. b. "Notes": texts from cited papers that may provide evidence for the relationship of a gene to platinum resistance. c. "Up / down in Pt-resistant cells": whether gene expression is found to be upregulated or downregulated in platinum-resistance cells (or t…
Index	NCBI link	Uniprot link	HUGO Gene symbol	Uniprot Gene symbol	Alternate IDs	Protein name	Function	Putative mechanism associated with Pt-resistancea	PMID	Notesb	Up / down in Pt-resistant cellsc	Up / down to promote Pt-resistanced	Up / down after Pt-treatmente	Druggablef	Source of the supporting data	Scores
1	26574	Q9NY61	AATF	AATF	CHE1, DED, HSPC277	Apoptosis-antagonizing transcription factor / Rb-binding protein Che-1	May function as a general inhibitor of the histone deacetylase HDAC1. Binding to the pocket region of RB1 may displace HDAC1 from RB1/E2F complexes, leading to activation of E2F target genes and cell cycle progression.	Apoptotic signaling, DDR, p53 signaling	22909821, 18004398	1) AATF amplification is associated with increased resistance of lung cancer cell lines against cisplatin. 2) p53 expression might be increased by the apoptosis-antagonizing transcription factor (AATF, also known as CHE-1), which is phosphorylated and activated by CHK2 and ATM in response to DNA-damaging agents. 3) AATF negatively regulates p53-driven apoptosis by preventing efficient DNA damage-…	UP	UP	UP		cell line	1
2	10351	O94911	ABCA8	ABCA8		ATP-binding cassette sub-family A member 8	ATP-dependent lipophilic drug transporter	Platinum efflux	25891226	1) 489 TCGA ovarian cancer patient samples with mRNA expression value were selected, the high expression of ALDH1A2 and ABCA8 predicted a poor prognosis (39.400±2.202 vs. 47.600±2.884 months, and 41.000±2.427 vs. 45.100±2.476 months, respectively). 2) mRNA expression of ALDH1A2, ADH1B, HBB and ABCA8 was significantly increased in ovarian cancer patients after chemotherapy in comparison with patie…	UP	UP	UP		cell line	1
3	5243	P08183	ABCB1	ABCB1	MDR1, PGY1, pGP	ATP-binding cassette sub-family B member 1	Translocates drugs and phospholipids across the membrane	Platinum efflux	15262121, 15863151, 16026610, 10810398, 20189873	1) The mRNA for MDR-1 was uniquely overexpressed in the cisplatin-resistant cell line A2780-CR9 initially treated with low doses of cisplatin and paclitaxel, but was not amplified in A2780 (P < 0.01). 2) Inhibition of P-gp and GST expression by siRNA enhanced the intracellular accumulation of and restored sensitivity to DDP. In 3) 8/16 paired esophageal biopsies, there was an increase in MDR1 fol…	UP	UP	UNCHANGED in S; UP in R	Yes	cell line; patient tissue	4
4	340273	Q2M3G0	ABCB5	ABCB5		ATP-binding cassette sub-family B member 5	Drug efflux transporter present in a number of stem cells that acts as a regulator of cellular differentiation. Able to mediate efflux from cells of the rhodamine dye and of the therapeutic drug doxorubicin. Specifically present in limbal stem cells, where it plays a key role in corneal development and repair.	Platinum efflux	31107974	1) Compared to differentiated/adherent cells (AC), MPM-initiating cells (ICs) had upregulated the drug efflux transporter ABCB5 that determined resistance to cisplatin and pemetrexed. 2) ABCB5-knocked-out (KO) IC clones were resensitized to the drugs in vitro and in patient-derived xenografts. 3) ABCB5 was transcriptionally activated by the Wnt/GSK3β/β-catenin/c-myc axis that also increased IL-8 …	UP	UP	UNKNOWN		cell line; clinical outcome; patient tissue	4
5	4363	P33527	ABCC1	ABCC1	MRP, MRP1	Multidrug resistance-associated protein 1	Mediates export of organic anions and drugs from the cytoplasm. Mediates ATP-dependent transport of glutathione and glutathione conjugates.	Platinum efflux	20005867, 25308861, 20082278	1) Ovarian cancer IGROV-1/OHP exhibited high levels of resistance to oxaliplatin, cross-resistance to cisplatin and topotecan and displayed a marked accumulation of Pt drugs. 2) This feature was associated with increased expression and altered N-linked glycosylation of MRP1 and MRP4. 3) overexpression of fully glycosylated MRP1 or MRP4 in tumor cell line of ovarian origin was associated with resi…	UP	UP	UNKNOWN		cell line; clinical outcome; patient tissue	4
6	1244	Q92887	ABCC2	ABCC2	EST4, MRP2, At2g34660, T29F13.13	Canalicular multispecific organic anion transporter 1	Mediates hepatobiliary excretion of numerous organic anions. May function as a cellular cisplatin transporter.	Platinum efflux	15688364, 16213010, 17145840, 9230284, 20204280	1) human cisplatin-resistant cell lines, A2780RCIS, D43/86RCIS and MeWoCIS1 all showed overexpression of MRP2. 2) anti-MRP2 hammerhead ribozymes reversed the drug-resistant phenotype. 3) The level of DNA platination corresponded inversely to the level of MRP2 expression. 4) Primary hepatocyte cultures from Mrp2-deficient TR- rats were over threefold more sensitive to cisplatin and accumulated a t…	UP	UP	UP		cell line; clinical outcome; patient tissue; xenograft	5
7	8714	O15438	ABCC3	ABCC3	CMOAT2, MLP2, MRP3	Canalicular multispecific organic anion transporter 2	cisplatin conjugate efflux	Platinum efflux	24176985, 11223551	1) 99 non-small cell lung cancer NSCLC fresh tissue samples were tested for chemosensitivity by MTT assay. 2) cDNA microarray was done with 5 samples with highest resistance and 6 samples with highest sensitivity. 3) 44 genes were upregulated and 168 downregulated in the chemotherapy-resistant group. 4) ABCC3 was one of the most up-regulated genes in the resistant group. 5) ABCC3-positive express…	UP	UP	UNKNOWN		cell line; clinical outcome; patient tissue	4
8	10257	O15439	ABCC4	ABCC4	MRP4	Multidrug resistance-associated protein 4	organic anion pump relevant to cellular detoxification	PKA signaling, Platinum efflux	20005867, 20200426	1) As ABCC1 2) We observed suggestive associations between survival and GSTT1 copy number (P = 0.017), and GSTA5, GSTM4, and ABCC4 SNPs, adjusted for covariates (P = 0.018, 0.002, and 0.002, respectively) or not (P = 0.005, 0.011, and 0.002). 3) GSTM4, GSTT1, and ABCC4 overexpression significantly decreased cisplatin sensitivity in lung cancer and HEK293T cell lines.	UP	UP	UNKNOWN		cell line	1
9	10057	O15440	ABCC5	ABCC5	MRP5	Multidrug resistance-associated protein 5	Acts as a multispecific organic anion pump which can transport nucleotide analogs	Platinum efflux	25248111, 10728601, 17982673	1) miR-128 expression was significantly reduced in the cisplatin-resistant human epithelial ovarian cancer cell line SKOV3/CP and 2) decreased upon treatment with cisplatin in a concentration-dependent manner in SKOV3, OVCAR3, and PEO14 cells. 3) Overexpression of miR-128 resensitized SKOV3/CP cells to cisplatin and 4) reduced the expression of cisplatin-resistant-related proteins ABCC5 and Bmi-1…	UP	UP	UP		cell line; xenograft	2
10	225	Q9UBJ2	ABCD2	ABCD2	ALD1, ALDL1, ALDR, ALDRP	ATP-binding cassette sub-family D member 2	The function of this peroxisomal membrane protein is unknown; however this protein is speculated to function as a dimerization partner of ABCD1 and/or other peroxisomal ABC transporters.	Platinum efflux	24739237	1) one SNP (rs11138019), which was associated with the expression of both miR-30d and the gene ABCD2, which were themselves correlated with both carboplatin and cisplatin drug-specific phenotype in the lymphoblastoid cell lines HapMap samples. 2) Knocking down ABCD2 in vitro led to increased apoptosis in ovarian cancer cell line SKOV3 after cisplatin treatment. 3) Over-expression of miR-30d in vi…	UP	UP	UNKNOWN		cell line; patient tissue	4
11	10061	Q9UG63	ABCF2	ABCF2	HUSSY-18	ATP-binding cassette sub-family F member 2	ATP-binding cassette proteins transport various molecules across extra- and intracellular membranes. Alterations in this gene may be involved in cancer progression.	Platinum efflux	14973057, 28112439	1) transient overexpression of ABCF2 in the parental cells decreased apoptosis and increased cell viability following cisplatin treatment. 2) knockdown of ABCF2 using specific siRNA notably increased apoptosis and decreased cell viability in cisplatin-resistant cells treated with cisplatin. 3) The NRF2-overexpressing cell line, containing high levels of ABCF2, was more resistant to cisplatin-indu…	UP	UP	UNKNOWN		cell line	1
12	9429	Q9UNQ0	ABCG2	ABCG2	ABCP, BCRP, BCRP1, MXR	ATP-binding cassette sub-family G member 2	High-capacity urate exporter functioning in both renal and extrarenal urate excretion.	CSC, Hedgehog signaling, Platinum efflux	20354527, 22112610, 23423781, 15014021	1) The side-population (SP) cells from ascites derived from ovarian cancer patients expressed ABCG2/BCRP1, OCT4, STELLAR, and NANOG, detected by immunocytochemistry and RT-PCR. 2) ABCG2/BCRP1 expression was higher in SP than in non-SP cells. 3) Xenogeneic mice inoculated with SP cells yielded more tumours than did mice inoculated with non-SP cells. 4) SP cell culture resulted in extensive cell pr…	UP	UP	UNKNOWN		patient tissue; xenograft	4
13	11057	P08910	ABHD2	ABHD2	LABH2	Progesterone-dependent acylglycerol lipase 2, alpha/beta hydrolase family	Acts as a progesterone receptor: mediating degradation of 2AG, leading to calcium influx and sperm activation; Also regulates calcium release from ER (28684316)	Apoptotic signaling, Calcium signaling	27323405	1) shRNA knockdown of ABHD2 in OVCA420 cells increased phosphorylated p38 and ERK, platinum resistance, and side population (SP) cells. 2) Overexpression of ABHD2 decreased resistance to anoikis and the amount of phosphorylated p38 and ERK in OVCA420 and SKOV3 cells. 3) In clinical serous ovarian cancer specimens, low expression of ABHD2 was associated with platinum resistance and poor prognosis.	DOWN	DOWN	UNKNOWN		cell line; clinical outcome; patient tissue	4
14	25	P00519	ABL1	ABL1	ABL, JTK7	Non-receptor tyrosine-protein kinase ABL1	linked to cell growth and survival such as cytoskeleton remodeling in response to extracellular stimuli, cell motility and adhesion, receptor endocytosis, autophagy, DNA damage response and apoptosis	Apoptotic signaling, Oncogene signaling	23117882, 10098743, 23660976	1) CDDP induced p-c-ABL(Y412) and p-p73β(Y99). 2) a disruption of c-ABL/p73β protein interactions due to association with c-ABL in the cytoplasm, thereby blocking nuclear accumulation of c-ABL and phosphorylation of p73β in response to DNA damage. 3) The DNA mismatch repair system plays an important part in the recognition of cisplatin adducts, and activation of both the JNK and c-Abl kinases in …	DEPHOS/out of nuclear	DEPHOS/out of nuclear	PHOS/nuclear loc	Yes	cell line; xenograft	2
15	23172	Q15018	ABRAXAS2	ABRAXAS	ABRA1, CCDC98, FAM175A, UNQ496/PRO1013	BRCA1-A complex subunit Abraxas 1	Involved in DNA damage response and double-strand break (DSB) repair. Component of the BRCA1-A complex, acting as a central scaffold protein that assembles the various components of the complex and mediates the recruitment of BRCA1.	DDR/HR	22357538, 28569838	1) 31% of ovarian carcinomas had a deleterious germline (24%) and/or somatic (9%) mutation in one or more of the 13 HR genes: BRCA1, BRCA2, ATM, BARD1, BRIP1, CHEK1, CHEK2, FAM175A, MRE11A, NBN, PALB2, RAD51C, and RAD51D. 2) The presence of germline and somatic HR mutations was highly predictive of primary platinum sensitivity (p=0.0002) and improved overall survival (p=0.0006). 3) RAP80 helps re…	UP	UP	UNKNOWN		clinical outcome; patient tissue	4
16	55902	Q9NR19	ACSS2	ACSS2	ACAS2	Acetyl-coenzyme A synthetase	Activates acetate so that it can be used for lipid synthesis or for energy generation.	Metabolism/Lipid, Metabolism/OXPHOS, Transcription/Epigenetics	29883801	1) Real-time live metabolomics revealed that Cisplatin-resitant T24R bladder cancer cells consume more glucose, leading to higher production of glucose-derived acetate and fatty acids. 2) The relevance of ACSS2 in cisplatin resistance was further confirmed by the abrogation of resistance by an ACSS2 inhibitor. 3) By the higher expression of ACSS2 in the patient tissues with cisplatin resistance.	UP	UP	UNKNOWN		cell line; patient tissue	4
17	59	P62736	ACTA2	ACTA2	ACTSA, ACTVS, GIG46, α-SMA	alpha-actin-2 / alpha smooth muscle actin (alpha-SMA)	Actins are highly conserved proteins that are involved in various types of cell motility	ECM/stroma	27133165	1) high stromal a-SMA expression was associated with poor overall survival of HGSOC paitents. 2) increased tumor stromal fibroblasts strongly correlated with platinum-based chemoresistance, 3) the proportion of high levels of stromal fibroblasts were elevated in chemoresistant patients compared to chemosensitive patients	UP	UP	UNKNOWN		patient tissue	3
18	81	O43707	ACTN4	ACTN4		Alpha-actinin-4	F-actin cross-linking protein which is thought to anchor actin to a variety of intracellular structures; enhancing cell motility; free form can enter nucleus and serve as a TF to promote EMT (31766144)	ECM signaling, EMT, WNT signaling	25960282, 22110952, 17873890, 29867145	1) Significant changes in the expression of proteins involved in actin cytoskeletal signalling, integrin linked kinase (ILK) signalling, epithelial adherens junctions signalling and remodelling of epithelial adherens junctions pointed towards a mesenchymal phenotype developed by cisplatin resistant SK-N-ASCis24. 2) Among these genes, elevated levels of MYH9 and ACTN4 and reduced levels of ROCK1 c…	UP	UP	UNKNOWN		clinical outcome; patient tissue	3
19	130399	Q8NER5	ACVR1C	ACVR1C	ALK7	Activin receptor type-1C kinase 7	forms a receptor complex on ligand binding, binds and activates SMAD transcriptional regulators, regulates cell differentiation, growth arrest and apoptosis.	Apoptotic signaling, TGF-β signaling	21224400	1) miR-376c targets ALK7, overexpression of miR-376c blocked cisplatin-induced cell death, whereas anti-miR-376c enhanced the effect of cisplatin in human ovarian cancer cells, OV2008 and A2780s. 2) In serous carcinoma samples taken from ovarian cancer patients who responded well to chemotherapy, strong ALK7 staining and low miR-376c expression was detected. By contrast, ALK7 expression was weak …	DOWN	DOWN	UP		cell line; patient tissue	4
20	102	O14672	ADAM10	ADAM10	KUZ, MADM	Disintegrin and metalloproteinase domain-containing protein 10	Cleaves (shedding) the membrane-bound precursor of TNF-alpha to its mature soluble form leading to NF-kB signaling. Proteolytical release of soluble JAM3, ephrin-A2, CD44, CDH2; contributed to cell motility via regulation of CD44 cleavage and Notch1 signaling (22586143, 22940701)	ECM signaling, NF-kB signaling, Notch signaling	24935471, 28703811	1) ADAM10 is upregulated in several cancers and associates with malignant cancer progression. 2) ADAM10 overexpression in 51 of 105 (48.5 %) bladder cancer specimens. 3) ADAM10 overexpression associated with advanced tumor stage (p = 0.001) and tumor grade (p = 0.018). 4) siRNA mediated ADAM10 depletion decreased cell proliferation, migration, and invasion and increased the level of cisplatin-ind…	UP	UP	UNKNOWN		cell line	1
21	6868	P78536	ADAM17	ADAM17	CSVP, TACE	Disintegrin and metalloproteinase domain-containing protein 17	Cleaves the membrane-bound precursor to its mature soluble form (e.g. AREG/EGFR; TNFa);	Immune response, Oncogene signaling	29662625, 29171106	1) EGFR ligands like amphiregulin (AREG) has recently been detected in ascites of advanced stage ovarian cancer patients. 2) ADAM17 as an essential upstream regulator of AREG release under chemotherapeutic treatment in ovarian cancer cell lines and patient derived cells. 3) ADAM17 inhibition sensitized cancer cells to cisplatin-induced apoptosis. 4) In oral squamous cell carcinoma (OSCC), high CD…	UP	UP	UP		cell line; patient tissue	4
22	8754	Q13443	ADAM9	ADAM9	KIAA0021, MCMP, MDC9, MLTNG	Disintegrin and metalloproteinase domain-containing protein 9	Cleaves and releases a number of molecules with important roles in tumorigenesis and angiogenesis. proteolytic substrates include pro-HB-EGF, kit ligand, IGFBP-1,	ECM signaling, EMT, Oncogene signaling	29247567, 20672324	1) ADAM9 is over-expressed in human ovarian clear cell carcinomas and suppresses cisplatin-induced cell death. 2) When two clear cell carcinoma cell lines (RMG-I and TOV21G cells) with ADAM9m expression were treated with cisplatin, viability was significantly reduced and apoptosis increased in ADAM9m knockdown cells compared with mock transfectants.	UP	UP	UNKNOWN		cell line; patient tissue	4
23	155465	Q8TD06	AGR3	AGR3	BCMP11, PDIA18, UNQ642/PRO1272	Anterior gradient protein 3	part of the Protein Disulfide Isomerase (PDI) family and harbors core thioredoxin folds (CxxS motifs) that have the potential to regulate protein folding and maturation	Detox	22361111	1) AGR3 protein is expressed in four distinct ovarian cancer subtypes and 2) is not linked to oestrogen receptor expression, 3) may act as a novel biomarker for ovarian cancer, in particular the endometrioid, clear cell, and mucinous subtype. 4) In mouse xenograft systems, cells that over-produce AGR3 were resistant and continued to grow in the presence of cisplatin.	UP	UP	UNKNOWN		patient tissue; xenograft	4
24	9131	O95831	AIFM1	AIFM1	AIF, PDCD8	Apoptosis-inducing factor 1	mitochondrial, NADH oxidoreductase and as regulator of apoptosis. plays an important role in caspase-independent apoptosis.	Apoptosis	18283299	1) in chemosensitive ovarian cancer cells, cisplatin induces the mitochondrial release and nuclear translocation of AIF, and AIF-dependent apoptosis. 2) Cisplatin failed to induce these effects in the chemoresistant variant cells. 3) Overexpression of AIF sensitised resistant cells to cisplatin-induced apoptosis. 4) activation of Akt attenuated the cisplatin-induced mitochondrial release and nucl…	DOWN	DOWN	UNKNOWN		cell line	1
25	57016	O60218	AKR1B10	AKR1B10	AKR1B11	Aldo-keto reductase family 1 member B10	Catalyzes the NADPH-dependent reduction of a wide variety of carbonyl-containing compounds to their corresponding alcohols	Redox	27417252	1) In the nonresistant gastrointestinal cancer MKN45 cells, the sensitivity to CDDP was decreased by overexpression of AKR1B10 and increased by silencing of AKR1B10, respectively. 2) the AKR1B10 overexpression markedly suppressed accumulation and cytotoxicity of 4-hydroxy-2-nonenal that is produced during lipid peroxidation by CDDP treatment, suggesting that the enzyme acts as a crucial factor fo…	UP	UP	UNKNOWN		cell line	1
26	1645	Q04828	AKR1C1	AKR1C1	DDH, DDH1	Aldo-keto reductase family 1 member C1	Cytosolic aldo-keto reductase that catalyzes the NADH and NADPH-dependent reduction of ketosteroids to hydroxysteroids. Most probably acts as a reductase in vivo since the oxidase activity measured in vitro is inhibited by physiological concentrations of NADPH	Redox	23165153, 15790446, 27698389	1) AKR1C1 and AKR1C3 are highly induced with the CDDP resistance. 2) The resistance lowered the sensitivity toward cellular damages evoked by oxidative stress-derived aldehydes, 4-hydroxy-2-nonenal and 4-oxo-2-nonenal that are detoxified by AKR1C1 and AKR1C3. 3) Overexpression of AKR1C1 or AKR1C3 in the parental HCT15 cells mitigated the cytotoxicity of the aldehydes and CDDP. 4) Knockdown of bot…	UP	UP	UNKNOWN		cell line; clinical outcome; patient tissue	4
27	1646	P52895	AKR1C2	AKR1C2	DDH2	Aldo-keto reductase family 1 member C2	See AKR1C1	Oncogene signaling/AKT, Redox	32678482, 24527071, 22534668	1) AKR1C2 expression was found to be up-regulated in ESCC tissues and was significantly associated with pathological stage, lymph node metastasis and worse outcomes. 2) an ectopic expression of AKR1C2 in ESCC cells resulted in increased proliferation, migration and cisplatin resistance, while knockdown led to inversing effects. 3) AKR1C2 activated the PI3K/AKT signalling pathway, furthermore, the…	UNKNOWN	UNKNOWN	UNKNOWN		cell line; clinical outcome; patient tissue; xenograft	5
28	8644	P42330	AKR1C3	AKR1C3	DDH1, HSD17B5, KIAA0119	Aldo-keto reductase family 1 member C3,	Catalyzes the conversion of aldehydes and ketones to alcohols.	Redox	23165153, 15790446	As AKR1C1	UP	UP	UNKNOWN		cell line; clinical outcome; patient tissue	4
29	207	P31749	AKT1	AKT1	Akt, Rac	RAC-alpha serine/threonine-protein kinase	One of 3 closely related serine/threonine-protein kinases (AKT1, AKT2 and AKT3) called the AKT kinase, and which regulate many processes including metabolism, proliferation, cell survival, growth and angiogenesis	AMPK signaling, mTOR signaling, Oncogene signaling	20032415, 27935869, 28664915	1) An increase in Akt and ERK phosphorylation after chemotherapy was observed in 5 and 8 patients, respectively out of 10 patients examined. 2) Akt and ERK activation by chemotherapy were associated with a favorable overall survival. 3) The combination of cisplatin, DNA-PK inhibitor NU7441, and AKT inhibitor TCN can overcome drug resistance, increase apoptosis, and re-sensitize PEO4 cells to cisp…	PHOS/DEPHOS	UP/PHOS	PHOS		cell line; clinical outcome; patient tissue; xenograft	5
30	84335	Q96B36	AKT1S1	AKT1S1	PRAS40	Proline-rich AKT1 substrate 1	Subunit of mTORC1, which regulates cell growth and survival in response to nutrient and hormonal signals.	ECM signaling, mTOR signaling, Oncogene signaling	33287446	1) W1 OC cell binding to COL1 upregulates integrin-associated signals via FAK/PRAS40/mTOR, confirmed by ITGB1 knockdown; mTOR appears as key for resistance, its blockade reversed COL1 effects on cisplatin resistance completely.	PHOS	UNKNOWN	UNKNOWN		cell line	1
31	208	P31751	AKT2	AKT2	AKT3, At4g22200, T10I14.30	RAC-beta serine/threonine-protein kinase 2	One of 3 closely related serine/threonine-protein kinases (AKT1, AKT2 and AKT3) called the AKT kinase, and which regulate many processes including metabolism, proliferation, cell survival, growth and angiogenesis.	AMPK signaling, mTOR signaling, Oncogene signaling	12697749, 12517798	1) constitutively active AKT2 renders cisplatin-sensitive A2780S ovarian cancer cells resistant to cisplatin, 2) phosphatidylinositol 3-kinase inhibitor or dominant negative AKT2 sensitizes A2780S and cisplatin-resistant A2780CP cells to cisplatin-induced apoptosis through regulation of the ASK1/JNK/p38 pathway. 3) AKT2 interacts with and phosphorylates ASK1 at Ser-83 resulting in inhibition of i…	UP/PHOS	UP/PHOS	UNKNOWN		cell line; xenograft	2
32	216	P00352	ALDH1A1	ALDH1A1	ALDC, ALDH1, PUMB1	Retinal dehydrogenase 1 / Aldehyde dehydrogenase-1A1	Can convert/oxidize retinaldehyde to retinoic acid.	CSC, Redox	27813328, 20889728, 25916979, 22222226	1) ALDH1A1 is overexpressed in cisplatin resistant human lung adenocarcinoma cell line A549/DDP, compared with A549. 2) ALDH1A1 depletion significantly decreased A549/DDP proliferation, increased apoptosis, and reduced cisplatin resistance. 3) ALDH1A1 expression and activity was significantly higher in taxane- and platinum-resistant ovarian cancer cell lines. 4) In patient samples, 72.9% of ovari…	UP	UP	UNKNOWN		cell line; clinical outcome; patient tissue; xenograft	5
33	218	P30838	ALDH3A1	ALDH3A1	ALDH3	Retinal dehydrogenase 1	Can convert/oxidize retinaldehyde to retinoic acid.	CSC, Redox	28881734	1) Chemoresistant cancer cells express high levels of aldehyde dehydrogenases (ALDHs), particularly in head and neck squamous cell carcinoma (HNSCC). 2) many chemotherapeutic agents, such as cisplatin, result in the generation of cytotoxic aldehydes and oxidative stress. 3) Activation of ALDH3A1 by a small molecule activator (Alda-89) increased survival of HNSCC cells treated with cisplatin. Conv…	UP	UP	UNKNOWN		cell line; xenograft	2
34	226	P04075	ALDOA	ALDOA	ALDA	Fructose-bisphosphate aldolase A	catalyzes the reversible conversion of fructose-1,6-bisphosphate to glyceraldehyde 3-phosphate (G3P) and dihydroxyacetone phosphate (DHAP).	Metabolism/Glycolysis	25215901, 21080034, 25096996	1) Overexpression of ALDOA in Osteosarcoma MG-63 cells significantly increased in vitro cell invasion, matrix metalloproteinase (MMP)-2 expression, and cell survival against cisplatin-induced apoptosis. 2) On the other hand, knockdown of ALDOA in U-2 cells markedly decreased in vitro cell invasion, MMP-2 expression, and cell survival against cisplatin-induced apoptosis. 3) expressions of glycolyt…	DOWN/UP	UP	UNKNOWN		cell line	1
35	221120	Q96Q83	ALKBH3	ALKBH3	ABH3, DEPC1, PCA-1	Alpha-ketoglutarate-dependent dioxygenase alkB homolog 3	DNA alkylation damage repair. Dioxygenase that mediates demethylation of DNA and RNA containing 1-methyladenosine (m1A). Repairs alkylated DNA containing 1-methyladenosine (m1A) and 3-methylcytosine (m3C) by oxidative demethylation.	Cell cycle, DDR/direct repair	21285982, 22826605, 29415318	1) AlkB homolog 3 was overexpressed in HCC compared with adjacent non-tumorous specimens. 2) ALKBH3 expression was closely related to tumor differentiation and tumor-node-metastasis stage. 3) the ALKBH3 high expression in tumor tissues of HCC patients had more poor disease-free survival and overall survival than low-expression patients. 4) knockdown of ALKBH3 inhibits HCC cell proliferation in vi…	UP	UP	UNKNOWN		cell line; xenograft	2
36	55626	Q9C0C7	AMBRA1	AMBRA1	KIAA1736	Activating molecule in BECN1-regulated autophagy protein 1	Involved in autophagy in controlling protein turnover	Autophagy	26763392, 28224423	1) cisplatin treatment induced autophagy in OVCAR-3 cells in association with Ambra1 upregulation in the ovarian cancer cells. 2) When Ambra1 expression was reduced by shRNA, the ovarian cancer cells were more sensitive to cisplatin. 3) Survival analysis indicated the high expression of AMBRA1 and Beclin- 1 was an independent factor in predicting poor overall survival (OS) of Gastric adenocarcino…	UP	UP	UP		cell line; clinical outcome; patient tissue	4
37	267	Q9UKV5	AMFR	AMFR	RNF45	E3 ubiquitin-protein ligase / Autocrine motility factor	activated by AMF in an autocrine manner, results in signaling cascades relying on PKC and activates Rho-like GTPase, RhoA, and Rac1, which enhance cell motility, adhesion, and angiogenesis; and growth	ECM signaling, Oncogene signaling	9610690, 25149074, 30439707	1) The expression patterns of c‐met, AMFR, and uPAR may be closely associated with the progression and invasion of gastric carcinoma as well as the poorer prognoses of the patients during PMUE therapy (a combination of cisplatin, mitomycin C, etoposide, and UFT. 2) MiR-139-5p inhibits migration and invasion of colorectal cancer by downregulating AMFR and NOTCH1. 3) Recovery of miR-139-5p suppress…	UP	UP	UNKNOWN		patient tissue	3
38	27063	Q15327	ANKRD1	ANKRD1	C193, CARP, HA1A2	Ankyrin repeat domain-containing protein 1	a putative transcription factor, a target of TGF-β/Wnt signalling, binding to p53 to upregulate p21WAF1/CIP1. a component of a Titin-based signalling complex	Cell cycle, p53 signaling, TGF-β signaling, WNT signaling	18980987, 24531715	1) ANKRD1 mRNA levels were correlated with platinum sensitivity in cell lines 2) decreasing ANKRD1 using siRNA increased cisplatin sensitivity >2-fold. 3) ANKRD1 was expressed in the majority of ovarian adenocarcinomas tested (62/71, 87%). 4) higher tumor levels of ANKRD1 were found in patients with worse outcome (overall survival, P=0.013). 5) overexpression of ANKRD1 increased resistance to cis…	UP	UP	UNKNOWN		cell line; clinical outcome; patient tissue	4
39	302	P07355	ANXA2	ANXA2	ANX2, ANX2L4, CAL1H, LPC2D	Annexin A2	Calcium-regulated membrane-binding protein. May be involved in heat-stress response	ECM signaling, Oncogene signaling/MAPK, p53 signaling	28886730, 28224423	1) knockdown of Annexin A2 increased cisplatin sensitivity of cisplatin-resistant non-small cell lung cancer (NSCLC) A549/DDP cells both in vitro and in vivo. 2) overexpression of ANXA2 increased cisplatin resistance of A549, H460 and H1650 cells. 3) Annexin A2 depletion increased the expression of both p53 mRNA and protein. 4) High ANXA2 mRNA levels in stage III serous ovarian cancers were assoc…	UP	UP	UNKNOWN		cell line; clinical outcome; patient tissue; xenograft	5
40	306	P12429	ANXA3	ANXA3	ANX3	Annexin A3	Inhibitor of phospholipase A2, also possesses anti-coagulant properties. Also cleaves the cyclic bond of inositol 1,2-cyclic phosphate to form inositol 1-phosphate.	Calcium signaling, Oncogene signaling	30868675, 24375474	1) CAF decreased the sensitivity of lung cancer cells to cisplatin. 2) CAF expressed a higher level of Annexin A3 (ANXA3) than normal fibroblasts (NF), and CAF-CM incubation increased the ANXA3 level in lung cancer cells. 3) Overexpression of ANXA3 in lung cancer cells increased cisplatin resistance and activated JNK, whereas knockdown of ANXA3 increased cisplatin sensitivity. 4) CAF-CM enhanced …	UP	UP	UNKNOWN		cell line	1
41	307	P09525	ANXA4	ANXA4	ANX4	Annexin A4	Calcium/phospholipid-binding protein which promotes membrane fusion and is involved in exocytosis	ECM signaling, Platinum efflux	19598262, 24244679	1) Immunohistochemical analysis of Anx A4 was performed in 126 epithelial ovarian cancer tissue samples and demonstrated significantly elevated levels of Anx A4 protein levels in ovarian CCC tumors compared with ovarian serous and endometrioid tumors (p < 0.01). 2) Anx A4-transfected ovarian non-CCC cells were more resistant to carboplatin (IC50 = 42 microM) 3) Intracellular platinum levels were …	UP	UP	UNKNOWN		cell line; patient tissue	4
42	317	O14727	APAF1	APAF1		Apoptotic protease-activating factor 1	Oligomeric Apaf-1 mediates the cytochrome c-dependent autocatalytic activation of pro-caspase-9 (Apaf-3), leading to the activation of caspase-3 and apoptosis. This activation requires ATP. Isoform 6 is less effective in inducing apoptosis	Apoptosis	20925046, 12543167	1) the resistance of ovarian cancer cells to the pro-apoptotic effects of chemotherapy is due in part to deficient Apaf-1 activity. 2) Although Apaf-1 is expressed in most ovarian cancers, the functional activity is impaired as Apaf-1 has a diminished ability to recruit and activate caspase-9. 3) a histone deacetylase inhibitor (HDACi), trichostatin A (TSA) increases both the expression and activ…	DOWN	DOWN	UP		cell line	1
43	324	P25054	APC	APC		Adenomatous Polyposis Coli	Tumor suppressor. Promotes rapid degradation of CTNNB1 and participates in Wnt signaling as a negative regulator.	CSC, Platinum efflux, WNT signaling	26049416, 33423038	1) Cells obtained from MMTV-PyMT;ApcMin/+ tumors express increased MDR1, which is augmented by treatment with paclitaxel or doxorubicin. 2) MMTV-PyMT;ApcMin/+ cells are more resistant to cisplatin and doxorubicin-induced apoptosis, 3) show a larger population of ALDH positive cells. 4) In the human metaplastic breast cancer cell line MDA-MB-157, APC knockdown led to paclitaxel and cisplatin resis…	DOWN	DOWN	UNKNOWN		cell line; patient tissue	4
44	328	P27695	APEX1	APEX1	APE, APE1, APEX, APX, HAP1	DNA-(apurinic or apyrimidinic site) lyase	has a disordered N-terminus, a redox, and a DNA repair domain (27835927); DNA repair and redox regulation of transcriptional factors. a apurinic/apyrimidinic (AP) endodeoxyribonuclease in BER induced by oxidative and alkylating agents; N-terminal (1-20) inhibits Caspase 3 cleavage and apoptosis (27835927)	Apoptotic signaling, DDR/BER, Redox	26164266, 20087352, 21357694	1) Blocking BER with BER inhibitor MX as well as deficiency of Polβ and UNG conferred resistance to cisplatin treatment. 2) In ovarian cancer, nuclear APE1 expression was seen in 71.9% (97 out of 135) of tumours and correlated with worse overall survival (P=0.05). 3) In gastro-oesophageal cancers previously exposed to neoadjuvant chemotherapy, 34.8% (16 out of 46) of tumours were APE1 positive in…	UP	DOWN/UP	UNKNOWN		cell line	1
45	359	P41181	AQP2	AQP2		Aquaporin-2	ADH water channel	Platinum uptake	27933604, 24643204	1) Lung cancer stem cells (LCSCs) be more stem‐like, and more resistant to cisplatin‐induced cytotoxicity than dLCSCs. 2) LCSCs accumulated less cisplatin intracellularly than dLCSCs and showed less DNA damage, potentially due to their ability to down‐regulate AQP2 and CTR1. 3) The results of the transcription‐coupled repair of cisplatin‐DNA cross‐links indicated a higher level of repair of DNA d…	DOWN	DOWN	UNKNOWN		cell line	1
46	374	P15514	AREG	AREG	AREGB, SDGF	Human amphiregulin	Human amphiregulin (AREG) is a glycoprotein composed of 84 amino acids and is one of the ligands for the epidermal growth factor receptor (EGFR). Autocrine growth factor as well as a mitogen.	CSC, Oncogene signaling/EGFR	28459431	1) CDDP-resistant ovarian cancer cells had increased expression of amphiregulin (AREG) and decreased expression of its conserved regulatory microRNA, miR-34c-5p, when compared with the OVS1 parental cells. 2) AREG is a direct target of miR-34c-5p. 3) AREG-mediated increase of sphere formation, drug resistance toward docetaxel and carboplatin, as well as tumorigenicity of SKOV-I6 and OVS1 cells co…	UP	UP	UNKNOWN		cell line; clinical outcome; patient tissue; xenograft	5
47	397	P52566	ARHGDIB	ARHGDIB	GDIA2, GDID4, RAP1GN1	Rho GDP-dissociation inhibitor 2 / Rho GDI 2	Regulates the GDP/GTP exchange reaction of the Rho proteins by inhibiting the dissociation of GDP from them, and the subsequent binding of GTP to them	Apoptotic signaling, ECM signaling	21752536	1) RhoGDI2 contributes to another important feature of aggressive cancers, i.e., resistance to chemotherapeutic agents such as cisplatin. 2) Forced expression of RhoGDI2 attenuated cisplatin-induced apoptosis, whereas RhoGDI2 depletion showed opposite effects in vitro. 3) the increased anti-apoptotic effect of RhoGDI2 on cisplatin was further validated in RhoGDI2-overexpressing SNU-484 xenograft …	UP	UP	UNKNOWN		cell line; xenograft	2
48	8289	O14497	ARID1A	ARID1A	BAF250, BAF250A, C1orf4, OSA1, SMARCF1	AT-rich interactive domain-containing protein 1A	Component of SWI/SNF chromatin remodeling complexes that carry out key enzymatic activities; exerts various tumor suppressor functions in cancer.	Platinum efflux, Transcription/Epigenetics	29660381	1) ARID1A ablation leads to the transcriptional activation of MRP2 via a chromatin remodeling mechanism. 2) In ARID1A-mutated ovarian cancer cells, the ectopic expression of ARID1A increases sensitivity to chemotherapeutic reagents. 3) IHC analysis of both ARID1A and MRP2 expression in human ovarian cancer specimens shows a strong negative correlation. 4) low ARID1A expression was positively corr…	DOWN	DOWN	UNKNOWN		cell line; clinical outcome; patient tissue	4
49	10620	Q8IVW6	ARID3B	ARID3B	BDP, DRIL2	AT-rich interactive domain-containing protein 3B	TF that induces expression of genes associated with metastasis and cancer stem cells (CD44, LGR5, PROM1 (CD133), and Notch2)	CSC	25327563, 19881956, 30139993	1) ARID3B is overexpressed in human ovarian tumors. 2) Overexpression of ARID3B increased tumor burden and decreased survival in nude mice. 3) ARID3B boosts production of CD133+ cells and increases ovarian cancer progression in vivo. 4) ARID3B was downregulated in non- TPF (docetaxel, cisplatin, and 5-fluoruracil) sensitive hypopharyngeal carcinoma patients’ samples.	DOWN/UP	UP	UNKNOWN		cell line; patient tissue; xenograft	4
50	25820	Q9Y4X5	ARIH1	ARIH1	ARI, MOP6, UBCH7BP, HUSSY-27	E3 ubiquitin-protein ligase ARIH1	Plays a role in protein translation in response to DNA damage by mediating ubiquitination of EIF4E2, the consequences of EIF4E2 ubiquitination are however unclear; promoting clearance of damaged mitochondria (mitophagy) (28930681);	Autophagy, Translation	30844312, 28930681, 25624349	1) Overexpression of ARIH1 but not EIF4E2 dramatically increased cellular resistance to cisplatin. 2) ARIH1/HHARI polyubiquitinates damaged mitochondria, leading to their removal via autophagy. 3) ARIH1 is widely expressed in cancer cells, notably in breast and lung adenocarcinomas; ARIH1 expression protects against chemotherapy-induced death. 4) ARIH1 protein abundance increased after DNA damage…	UP	UP	UP		cell line; patient tissue	4
51	10550	O75915	ARL6IP5	ARL6IP5	DERP11, JWA, PRA2, PRAF3, HSPC127	PRA1 family protein 3	Regulates intracellular concentrations of taurine and glutamate. Negatively modulates SLC1A1/EAAC1 glutamate transport activity by decreasing its affinity for glutamate in a PKC activity-dependent manner. May be involved in membrane traffic.	DDR, Redox/Glutathione	25476899, 25925371	1) in gastric cancer cells, JWA enhanced cisplatin-induced cell death through regulation of DNA damage-induced apoptosis. 2) The protein expression of JWA was significantly decreased in cisplatin-resistant cells and contributed to cisplatin resistance. 3) as JWA upregulated XRCC1 expression in normal cells, JWA downregulated XRCC1 expression through promoting the degradation of XRCC1 in cisplatin…	DOWN	DOWN	UNKNOWN		cell line; clinical outcome; patient tissue	4
52	405	P27540	ARNT	ARNT	BHLHE2, HIF-1b	Aryl hydrocarbon receptor nuclear translocator / Hypoxia-inducible factor-1 beta subunit	binds to ligand-bound aryl hydrocarbon receptor (dioxin) and helps to translocate to nucleus to promote transcription; also a co-factor for transcriptional regulation by hypoxia-inducible factor 1	Hypoxia signaling	26967059, 10928066, 23907215	1) Targeting HIF1 activity by silencing HIF-1β re-sensitised cells to cisplatin in vitro and 2) reduced tumour formation of A2780-Rab25 expressing cells in vivo in a mouse ovarian peritoneal carcinomatosis model. 3)Similar effects on cisplatin resistance in vitro and intraperitoneal tumourigenesis in vivo were obtained after HIF1b knockdown in the ovarian cancer cell line SKOV3, which expresses e…	DOWN/UP	UP	UNKNOWN		cell line; xenograft	2
53	445	P00966	ASS1	ASS1	ASS	Argininosuccinate synthase	Catalyzes the formation of arginosuccinate from aspartate, citrulline and ATP. One of the enzymes of the urea cycle.	DDR/nucleotide synthesis, Metabolism/amino acid, Oncogene signaling/PKG, Redox	19533750, 26982031, 27765932	1) aberrant methylation in the ASS1 promoter correlated with transcriptional silencing in ovarian cancer cell lines. 2) ASS1 silencing conferred selective resistance to platinum-based drugs and conferred arginine auxotrophy and sensitivity to arginine deprivation. 3) In ovarian cancer, ASS1 methylation at diagnosis was associated with significantly reduced overall survival (p = 0.01) and relapse-…	DOWN	DOWN/UP	DOWN/Methylation/UNKNOWN		cell line; clinical outcome; patient tissue	4
54	1386	P15336	ATF2	ATF2	CREB2, CREBP1	Cyclic AMP-dependent transcription factor ATF-2	the transcription of various genes, including those involved in anti-apoptosis, cell growth, and DNA damage response.	Apoptotic signaling, DDR, Oncogene signaling/MAPK, PKA signaling	28120035, 25359574	1) Phosphorylation of ATF2 is related to its interaction with JNK and/or p38 and this interaction playing a role in modulating sensitivity to cisplatin. 2) High expression levels of both ATF2 transcript and proteins were observed in lung cancer specimens (p << 0.01, Log2 (FC) = +4.7). 3) CDDP-resistant NSCLC cell lines expressed high levels of ATF2 protein. 4) Celastrol-mediated ATF2/cJUN functio…	UP/PHOS	UP	UNKNOWN		cell line	1
55	467	P18847	ATF3	ATF3		Cyclic AMP-dependent transcription factor ATF-3 (repressor)	Represses transcription from promoters with ATF sites. It may repress transcription by stabilizing the binding of inhibitory cofactors at the promoter. Isoform 2 activates transcription presumably by sequestering inhibitory cofactors away from the promoters.	Apoptotic signaling, ER stress response, Immune response, PKA signaling, Transcription	26241884, 20651982, 24554706	1) 2-Deoxy-d-Glucose (2-DG) sensitizes human Ovarian Cancer Cells to Cisplatin by increasing ER stress and decreasing ATP stores in acidic vesicles. 2) Cytotoxic doses of cisplatin and carboplatin treatments consistently induced ATF3 expression in five tumor-derived cell lines. 3) In A549 lung carcinoma cells, targeting ATF3 with specific shRNA attenuated the cytotoxic effects of cisplatin. 4) A …	UNKNOWN	DOWN	UP		cell line	1
56	468	P18848	ATF4	ATF4	CREB2, TXREB	Cyclic AMP-dependent transcription factor ATF-4,	modulate the expression of nuclear factor-erythroid 1- and 2-related factors, which are recruited to the antioxidant response element	PKA signaling, Redox/Glutathione, Transcription	14695168, 17297441, 22338651	1) Expression of ATF4 was found to correlate with cisplatin sensitivity (P = 0.01) (from 11 lung cancer cell lines). 2) ATF4 was overexpressed in about 50.7% of HCC tissues. 3) knockdown of ATF4 significantly increased the cytotoxicity of cisplatin in both in vitro and in vivo assays, 4) overexpression of this molecule dramatically decreased the sensitivity of HCC cell lines to cisplatin. 5) synt…	UP	UP	UNKNOWN		cell line; xenograft	2
57	22926	P18850	ATF6	ATF6		Cyclic AMP-dependent transcription factor ATF-6 alpha	Transmembrane glycoprotein of the endoplasmic reticulum that functions as a transcription activator and initiates the unfolded protein response (UPR) during endoplasmic reticulum stress.	Autophagy, ER stress response, PKA signaling	32080166, 31029032	1) STAT3 functions to promote the transcription of ATF6, which induces ER stress to promote cellular autophagy, granting cancer cell resistance to both cisplatin. 2) patients with the high expression of ID1 or ATF6 were resistant to platinum treatment and had the poor overall survival and progression-free survival in ovarian cancer patients. 3) knockdown of ATF6α enhanced sensitivity of OS cells …	UP	DOWN/UP	UP		cell line; patient tissue	4
58	9140	O94817	ATG12	ATG12	APG12, APG12L	Ubiquitin-like protein ATG12	Ubiquitin-like protein involved in autophagy vesicles formation	Autophagy	28553083, 24817946	1) Inhibition of cisplatin-induced autophagy using Baf A1, CQ, or ATG7/ATG12 shRNAs significantly enhanced cytotoxicity of cisplatin toward BC cells. 2) cisplatin could induce the formation of autophagosomes and upregulate the expression of autophagy-related genes Atg3, Atg6 and Atg12 in OC cells.	UNKNOWN	UP	UP		cell line	1
59	22863	Q6ZNE5	ATG14	ATG14	KIAA0831	Beclin 1-associated autophagy-related key regulator	Required for both basal and inducible autophagy.	Autophagy	25650716, 31885310, 24337183	1) MIR152 expression was dramatically downregulated in the cisplatin-resistant cell lines A2780/CP70, SKOV3/DDP compared with their respective parental cells, in ovarian cancer tissues associated with cisplatin-resistance. 2) ATG14 is a functional target of MIR152 in regulating autophagy inhibition. 3) Knockdown of ATG14 inhibits basal autophagy and promotes cisplatin-induced cell death in ovaria…	UP	UP	UNKNOWN		cell line; xenograft	2
60	9474	Q9H1Y0	ATG5	ATG5	APG5L, ASP	Autophagy protein 5	Involved in autophagic vesicle formation	Autophagy	29512762	1) Cisplatin induced autophagy by upregulating the mRNA and protein expression levels of autophagy protein (Atg)5 and Beclin 1 in A549 human lung cancer cells. 2) knockdown of Atg5 and Beclin 1 by siRNA impaired cisplatin‑induced activation of autophagic responses, increased caspase‑3 cleavage and inhibited cell viability.	UP	UP	UP		cell line	1
61	10533	O95352	ATG7	ATG7	APG7L	Ubiquitin-like modifier-activating enzyme ATG7	E1-like activating enzyme that is essential for autophagy and cytoplasmic to vacuole transport. The encoded protein is also thought to modulate p53-dependent cell cycle pathways during prolonged metabolic stress.	Autophagy	31160576, 28553083	1) TRIM65 was significantly increased in NSCLC A549/DDP cells as compared to A549 cells. 2) Knockdown of TRIM65 can inhibit autophagy and enhance cisplatin-induced apoptosis in A549/DDP cells. 3) knockdown of TRIM65 significantly decreased the expression of an important autophagy mediator, ATG7, which was a potential target of miR-138-5p. 4) miR-138-5p inhibitor significantly abolished the effect…	UP	UP	UNKNOWN		cell line	1
62	472	Q13315	ATM	ATM		Serine-protein kinase ATM	Activates checkpoint upon DSBs, apoptosis and genotoxic stresses; necessary for activation of ABL1 and SAPK. Phosphorylates DYRK2, CHEK2, p53/TP53, FANCD2, NFKBIA, BRCA1, CTIP, nibrin (NBN), TERF1, UFL1, RAD9, UBQLN4 and DCLRE1C; Phosphorylates 'Ser-139' of H2AX at DSBs	Cell cycle, DDR, Redox	26674120, 22312557	1) High ATM protein expression was associated with serous cystadenocarcinomas (p = 0.021) and platinum resistance (p = 0.017). 2) High DNA-PKcs protein expression was associated with serous cystadenocarcinomas (p = 0.006) and advanced stage tumours (p = 0.018). 3) High ATM protein (p = 0.001), high ATM mRNA (p = 0.018), high DNA-PKcs protein (p = 0.002), high DNA-PKcs mRNA (p = 0.044) and high AT…	UP/PHOS	UP	PHOS		clinical outcome; patient tissue	3
63	23300	O43313	ATMIN	ATMIN	KIAA0431, ZNF822	ATM interactor	Transcription factor. Plays a crucial role in cell survival and RAD51 foci formation in response to methylating DNA damage. Involved in regulating the activity of ATM in the absence of DNA damage. May play a role in stabilizing ATM. Binds to the DYNLL1 promoter and activates its transcription	DDR/HR	30464262	1) DYNLL1 was among the top-ranked factors that cause resistance in both the olaparib and platinum screen, as was the transcriptional regulator of DYNLL1, the ATM-interacting protein ATMIN. 2) loss of ATMIN or DYNLL1 leads to significant resistance to PARPi drugs, olaparib and niraparib, and the platinum drugs, cisplatin and carboplatin. 3) restoration of DYNLL1 expression in ATMIN−/− cells also …	DOWN	DOWN	UNKNOWN		cell line; patient tissue	4
64	23200	Q9Y2G3	ATP11B	ATP11B	ATPIF, ATPIR, KIAA0956	phospholipid-transporting ATPase IF	may contribute to secretory vesicle transport of cisplatin from Golgi to plasma membrane	Platinum efflux	23585472	1) ATP11B expression was correlated with higher tumor grade in human ovarian cancer samples and with cisplatin resistance in human ovarian cancer cell lines. 2) ATP11B gene silencing restored the sensitivity of ovarian cancer cell lines to cisplatin in vitro. 3) Combined therapy of cisplatin and ATP11B-targeted siRNA significantly decreased cancer growth in mice bearing ovarian tumors derived fro…	UP	UP	UNKNOWN		cell line; patient tissue; xenograft	5
65	476	P05023	ATP1A1	ATP1A1		Sodium/potassium-transporting ATPase subunit alpha-1	This is the catalytic component of the active enzyme, which catalyzes the hydrolysis of ATP coupled with the exchange of sodium and potassium ions across the plasma membrane.	Platinum uptake	16044341	1) Compared with the resistant cells, platinum accumulation in the parental cells was clearly decreased by low temperature or ATP depletion. 2) the Na+, K+-ATPase inhibitor ouabain and the K+ channel inhibitor tetraethylammonium decreased platinum accumulation in parental cells but did not change the accumulation in resistant cells. 3) Amphotericin B, an antifungal agent, increased the intracellu…	DOWN	DOWN	DOWN	Yes	cell line	1
66	481	P05026	ATP1B1	ATP1B1	ATP1B	Sodium/potassium-transporting ATPase subunit beta-1	exchange of Na+ and K+ ions across the plasma membrane	PKA signaling, Platinum uptake	19322565, 10487609	1) Oxaliplatin resistant ovarian carcinoma cell line C10B cells express highly reduced levels of Na,K-β1 subunit. 2) Exogenous expression of Na,K-β1 increased platinum accumulation and sensitized C10B cells to oxaliplatin. 3) The pharmacological inhibitor of Na,K-ATPase ouabain did not alter the oxaliplatin accumulation indicating that Na,K-β1 sensitizes cells in a Na,K-ATPase enzyme activity ind…	DOWN	DOWN	UNKNOWN		cell line	1
67	533	Q99437	ATP6V0B	ATP6V0B	ATP6F	V-type proton ATPase 21 kDa proteolipid subunit	Proton-conducting pore forming subunit of the membrane integral V0 complex of vacuolar ATPase.	pH/Pt-toxicity	11519050, 15547183	As ATP6V1A	UP	UP	UNKNOWN		cell line	1
68	9114	P61421	ATP6V0D1	ATP6V0D1	ATP6D, VPATPD	V-type proton ATPase subunit d 1	Subunit of the integral membrane V0 complex of vacuolar ATPase.	pH/Pt-toxicity	11519050, 15547183	As ATP6V1A	UP	UP	UNKNOWN		cell line	1
69	523	P38606	ATP6V1A	ATP6V1A	ATP6A1, ATP6V1A1, VPP2	V-type proton ATPase catalytic subunit A	Catalytic subunit of the peripheral V1 complex of vacuolar ATPase.	pH/Pt-toxicity	11519050, 15547183, 28592880	1) induced by CDDP in various cancer cell lines (including ovarian cancer A2780 cell line). 2) Expression elevated in CDDP-resistant cell lines (including ovarian cancer A2780/E80 cell line). 3) higher pH inhibit binding of CDDP to DNA. 4) Cellular pH was significantly higher in cisplatin-resistant cells than in sensitive parental cells. 5) proton pump inhibitors (PPIs) sensitized tumor cell line…	UP	UP	UP		cell line	1
70	526	P21281	ATP6V1B2	ATP6V1B2	ATP6B2, VPP3	V-type proton ATPase subunit B, brain isoform	Non-catalytic subunit of the peripheral V1 complex of vacuolar ATPase.	pH/Pt-toxicity	11519050, 15547183	As ATP6V1A	UP	UP	UNKNOWN		cell line	1
71	528	P21283	ATP6V1C1	ATP6V1C1	ATP6C, ATP6D, VATC	V-type proton ATPase subunit C 1	Subunit of the peripheral V1 complex of vacuolar ATPase. Subunit C is necessary for the assembly.	pH/Pt-toxicity	11519050, 15547183	As ATP6V1A	UP	UP	UNKNOWN		cell line	1
72	529	P36543	ATP6V1E1	ATP6V1E1	ATP6E, ATP6E2	V-type proton ATPase subunit E 1	Subunit of the peripheral V1 complex of vacuolar ATPase essential for assembly or catalytic function.	pH/Pt-toxicity	11519050, 15547183	As ATP6V1A	UP	UP	UNKNOWN		cell line	1
73	538	Q04656	ATP7A	ATP7A	MC1, MNK	Copper-transporting ATPase 1	May supply copper to copper-requiring proteins within the secretory pathway, when localized in the trans-Golgi network. Under conditions of elevated extracellular copper, it relocalized to the plasma membrane where it functions in the efflux of copper from cells.	Platinum efflux	18610736, 14676106, 15269138	1) elevated in CDDP-resistant cancer cell lines. 2) ATP7A was expressed in some of the most common human malignancies, including prostate (7 of 7), breast (10 of 10), lung (8 of 8), colon (5 of 8), and ovary (6 of 7), as well as in a wide variety of other types of malignancy. 3) ATP7A staining was detected in 28 of 54 ovarian carcinomas before treatment. 4) Patients with increased ATP7A expressio…	UP	UP	UNKNOWN		cell line; clinical outcome; patient tissue	4
74	540	P35670	ATP7B	ATP7B	PWD, WC1, WND	Copper-transporting ATPase 2	Copper ion transmembrane transporter involved in the export of copper out of the cells. It is involved in copper homeostasis in the liver, where it ensures the efflux of copper from hepatocytes into the bile in response to copper overload.	Platinum efflux	12216079, 18610736, 15790435	1) The expression level of ATP7B gene was significantly increased (p < 0.05) in patients with moderately-/poorly-differentiated ovarian carcinomas treated with cisplatin-based chemotherapy, thus ATP7B may serve as an independent prognostic factor in these patients. 2) As ATP7A. 3) The endometrial cancer patients with ATP7B-positive tumors had a worse prognosis than that with ATP7B-negative tumors…	UP	UP	UNKNOWN		cell line; clinical outcome; patient tissue	4
75	545	Q13535	ATR	ATR	FRP1	Serine/threonine-protein kinase ATR	Activates checkpoint; phosphorylates BRCA1, CHEK1, MCM2, RAD17, RPA2, SMC1 and p53/TP53; phosphorylates 'Ser-139' of H2AX at sites of DNA damage; required for FANCD2 ubiquitination.	Cell cycle, DDR	25560806	1) A panel of human ovarian, endometrial and cervical cancer cell lines were treated with platinum drugs or ionizing radiation (IR). 2) Pharmacologic inhibition of ATR significantly enhanced platinum drug response in all GYN cancer cell lines tested, whereas inhibition of ATM did not enhance the response to platinum drugs. Co-inhibition of ATM and ATR did not enhance platinum kill beyond that obs…	UP/PHOS	UP/PHOS	UNKNOWN		cell line	1
76	84126	Q8WXE1	ATRIP	ATRIP	AGS1	ATR-interacting protein	Required for checkpoint signaling after DNA damage. Required for ATR expression, possibly by stabilizing the protein.	DDR	25560806, 23723247	1) As in ATR 2) following cellular exposure to DNA cross-linking damage, the FA core complex enhances binding and localization of ATRIP within damaged chromatin. In cells lacking the core complex, ATR-mediated phosphorylation of two functional response targets, ATRIP and FANCI, is defective. 3) the canonical ATR activation pathway involving RAD17 and TOPBP1 is largely dispensable for the FA pathw…	UP/PHOS	UP/PHOS	UNKNOWN		cell line	1
77	6790	O14965	AURKA	AURKA	AIK, AIRK1, ARK1, AURA, AYK1, STK6	Mitotic Aurora kinase A	Regulation of cell cycle progression. Associates with the centrosome and the spindle microtubules during mitosis and plays a critical role in various mitotic events	NF-kB signaling, p53 signaling, WNT signaling	28417568, 27209210, 23499911	1) Overexpression of AURKA and phosphorylation of eIF4E was found in acquired and de novo CDDP-resistant gastric cancer models. 2) Inhibition of AURKA with MLN8237 (alisertib) alone or in combination with CDDP significantly suppressed viability of CDDP-resistant gastric cancer cells. 3) In vivo tumor xenografts data confirmed that inhibition of AURKA was sufficient to overcome CDDP resistance in …	UP	UP	UNKNOWN		cell line; clinical outcome; patient tissue; xenograft	5
78	558	P30530	AXL	AXL	UFO	TAM sub-family tyrosine-protein kinase receptor	transduces signals from the extracellular matrix by binding growth factor GAS6, regulating cell survival, cell proliferation, migration and differentiation	Apoptotic signaling, Oncogene signaling	23117882	1) AXL overexpression was detected in more than 50% of tumors examined. 2) Elevating AXL in nonoverexpressing cells doubled the CDDP IC(50) and increased cell survival three-fold, 3) attenuating AXL in overexpressing cells reduced survival two-fold. 4) AXL blocked CDDP-induced activation of endogenous p73β (TP73), reducing its protein half-life, and 5) inhibited CDDP-induced levels of p-c-ABL(Y41…	UP	UP	UNKNOWN		cell line; patient tissue	4
79	572	Q92934	BAD	BAD	BBC6, BCL2L8	Bcl2-associated agonist of cell death	Promotes cell death. BAD function is regulated by phosphorylation (serine-112, -136, and -155). When phosphorylated, BAD is unable to heterodimerize with Bcl-2 or Bcl-xL, freeing Bcl-xL to dimerize and functionally sequester Bax, such that it is no longer free to induce apoptosis	Apoptosis, Oncogene signaling/AKT, PKA signaling	21849418, 22397496	1) Induced in vitro OVCA cisplatin resistance was associated with BAD-pathway expression (P < 0.001). 2) In OVCA cell lines and primary specimens, increased BAD protein phosphorylation was associated with platinum resistance (n = 147, P < 0.0001) and also with overall patient survival (n = 134, P = 0.0007). 3) Targeted modulation of BAD-phosphorylation levels influenced cisplatin sensitivity. 4) …	DOWN/PHOS	DOWN/PHOS	UNKNOWN		cell line; clinical outcome; patient tissue	4
80	9531	O95817	BAG3	BAG3	BIS	Bcl2-associated athanogene (BAG)	a family of co-chaperones that interact with Hsp70 through a specific structural domain known as the BAG domain (110–124 amino acids)	Apoptosis, Autophagy	24992675, 28628188	1) BAG3 knockdown increased the chemosensitivity to paclitaxel of ES2 ovarian clear cell carcinoma cells to a greater degree than AMOC2 serous adenocarcinoma cells. 2) miR-29b expression was significantly upregulated in primary cancer tissue expressing low levels of BAG3, as compared to tissue expressing high levels. 3) levels of miR-29b correlated significantly with progression-free survival. 4)…	UP	UP	UNKNOWN		cell line; patient tissue	4
81	578	Q16611	BAK1	BAK1	BAK, BCL2L7, CDN1	Bcl-2 homologous antagonist/killer	Plays a role in the mitochondrial apoptosic process. Upon arrival of cell death signals, promotes mitochondrial outer membrane (MOM) permeabilization by oligomerizing to form pores within the MOM.	Apoptosis	21823019, 26406239	1) As compared with cisplatin-sensitive ovarian cancer cell line (OV2008), the expression levels of miR-125b in CDDP-resistant C13* cells were increased. 2) the up-regulation of microRNA-125b caused a marked inhibition of cisplatin-induced cytotoxicity and apoptosis and a subsequent increase in the resistance to cisplatin in OV2008 and C13* cells. 3) Bak1 was a direct target of miR-125b, and down…	DOWN	DOWN	UNKNOWN		cell line	1
82	8314	Q92560	BAP1	BAP1	KIAA0272, hucep-6	BRCA-1 associated protein / Ubiquitin carboxyl-terminal hydrolase	Plays a key role in chromatin by mediating deubiquitination of histone H2A and HCFC1; BAP1 deubiquitinates H2Aub at the promoter of the cystine transporter SLC7A11, reducing cystine uptake (32877777);	Apoptotic signaling, DDR, Redox/Glutathione	30395583, 33547197	1) Suppressed expression of BAP1 occurred in 22 Gallbladder carcinoma (GBC) cases (46.8%) and showed a strong trend toward a worse median survival. 2) In a training cohort of MPM patients (n=28), mutations or deletions of BAP1 each predicted resistance to chemotherapy in primary MPM patients. 3) Preliminary mechanistic studies using siRNA-based knockdown of BAP1 in MPM cell culture models along w…	DOWN	DOWN	UNKNOWN		cell line; clinical outcome; patient tissue	4
83	580	Q99728	BARD1	BARD1		BRCA1-associated RING domain protein 1 / E3 ubiquitin-protein ligase	The BRCA1-BARD1 heterodimer specifically mediates the formation of 'Lys-6'-linked polyubiquitin chains and coordinates DNA damage repair, ubiquitination and transcriptional regulation to maintain genomic stability.	DDR/HR	23147994, 21693656, 18089818	1) BARD1 expression is minimal in the parental A2780ip2 line, but increases at baseline (“Untreated”) with each degree of platinum resistance (A2780cp20 and A2780cp55). 2) when exposed to carboplatin, BARD1 mRNA production is significant increased in both A2780ip2 and A2780cp20. Levels were unchanged with carboplatin exposure in A2780cp55, likely due to its high baseline expression.	UP	UP	UP		cell line	1
84	581	Q07812	BAX	BAX	BCL2L4	Apoptosis regulator BAX	Under normal conditions, BAX is largely cytosolic via constant retrotranslocation from mitochondria to the cytosol mediated by BCL2L1/Bcl-xL. Under stress conditions, undergoes a conformation change that causes translocation to the mitochondrion membrane, leading to the release of cytochrome c that then triggers apoptosis.	Apoptosis	11720475, 31966904, 30549344	1) we examined TP53 and its downstream genes p21 BAX and BCL-2 in ovarian tumour tissues and have evaluated the results in relation to clinico-pathological parameters, clinical outcome and response to platinum-based chemotherapy. 2) BAX expression was found to be associated with both progression-free (RHR 0.44, P = 0.05) and overall survival (RHR 0.42, P = 0.03). 3) MiR-181a directly targets BAX:…	DOWN	DOWN	UNCHANGED		cell line; clinical outcome; patient tissue	4
85	27113	Q9BXH1	BBC3	BBC3	PUMA	p53 upregulated modulator of apoptosis	Promotes partial unfolding of BCL2L1 and dissociation of BCL2L1 from p53/TP53. Regulates ER stress-induced neuronal apoptosis. Also a transcriptional target of p53.	Apoptosis, p53 signaling	21863213, 33034274	1) Induction of PUMA by cisplatin was abolished in p53-deficient SKOV3 cells. 2) Elevated expression of PUMA-induced apoptosis and sensitized A2780s and SKOV3 ovarian cancer cells to cisplatin. 3) the combination of PUMA and low-dose cisplatin, significantly suppressed xenograft tumor growth in vivo through enhanced induction of apoptosis compared with treatment with PUMA or cisplatin alone. 4) P…	DOWN	DOWN	UP		cell line; xenograft	2
86	586	P54687	BCAT1	BCAT1	BCT1, ECA39	Branched-chain-amino-acid aminotransferase, cytosolic.	Catalyzes the first reaction in the catabolism of the essential branched chain amino acids leucine, isoleucine, and valine.	Redox/Glutathione	27246112	1) Expression of BCAT1 was up-regulated in HCC tissues and induced chemoresistance to cisplatin in HCC cells. 2) Branched-chain aminotransferases (BCATs) have a catabolic function, catalyzing the transamination of all three BCAAs to the corresponding branched-chain a-ketoacids and glutamate.	UP	UP	UNKNOWN		cell line; patient tissue	4
87	596	P10415	BCL2	BCL2	PPP1R50	B-cell lymphoma 2 / Protein Phosphatase 1, Regulatory Subunit 50	Suppresses apoptosis in a variety of cell systems including factor-dependent lymphohematopoietic and neural cells.	Apoptosis	19240170, 16009487, 10615232	1) In squamous cell carcinoma of the head and neck (HNSCC) cell lines, high endogenous Bcl-2 expression was associated with increased cisplatin resistance, 2) experimental overexpression of Bcl-2 promoted cisplatin resistance. 3) In oropharyngeal squamous cell carcinoma (OPSCC) patients, tumors positive for Bcl-2 before treatment had greater risk of treatment failure (hazard ratio, 5.99; 95% conf…	UP	UP	UNKNOWN		cell line; clinical outcome; patient tissue	4
88	597	Q16548	BCL2A1	BCL2A1	BCL2L5, BFL1, GRS, HBPA1	Bcl-2-related protein A1	Retards apoptosis induced by IL-3 deprivation; response to hemopoietic cells to external signals and in maintaining endothelial survival during infection; inhibits apoptosis induced by serum starvation in the mammary epithelial cell line HC11.	Apoptosis	31003775, 24277158	1) prenylated Rab acceptor 1 (RABAC1 or PRA1) inhibits the anti-apoptotic activity of BCL2A1. 2) When apoptosis was induced by cisplatin, the anti-apoptotic activity of BCL2A1 was blocked by RABAC1 expression. 3) Two days after cisplatin, significant increases were observed in five proapoptotic genes: Bik, Bid, Bok, Trp53p2, and Card6 and a significant decrease in one antiapoptotic gene Bcl2a1. I…	UNKNOWN	UP	DOWN		cell line	1
89	598	Q07817	BCL2L1	BCL2L1	BCLX, Bcl2l1, Bcl-XL, Bcl2l	Bcl-2-like protein 1	Potent inhibitor of cell death. Inhibits activation of caspases. Appears to regulate cell death by blocking the voltage-dependent anion channel (VDAC) by binding to it and preventing the release of the caspase activator, CYC1, from the mitochondrial membrane.	Apoptosis, p53 signaling	26401016, 17275076, 31262032, 17848273	1) In 18.4% of GC cases (19/103), amplification of the antiapoptotic gene BCL2L1 was observed, and 2) subsequently a BCL2L1 inhibitor was shown to markedly decrease cell viability in BCL2L1-amplified cell lines and in similarly altered patient-derived GC xenografts, especially when combined with other chemotherapeutic agents, including cisplatin. 3) Cisplatin-induced down-regulation of Bcl-xL was…	UNCHANGED	UP	DOWN		cell line; patient tissue; xenograft	5
90	10018	O43521	BCL2L11	BCL2L11	BIM	Bcl-2-like protein 11 / BCL2‐interacting mediator	Binds and inhibits Bcl-2 and induces apoptosis and anoikis; a member of the BH3‐only death activator family and a key determinant of cell fate upon cytokine withdrawal.	Apoptosis, Oncogene signaling/AKT	21561860, 22924699	1) treatment of ovarian cancer cells with cisplatin caused Bim phosphorylation and subsequent degradation. 2) its degradation is associated with cisplatin resistance. 3) cisplatin treatment caused the activation of ERK, which correlated with Bim phosphorylation and degradation. 4) By inhibiting ERK phosphorylation, Bim phosphorylation and degradation were blocked. 5) Bim was phosphorylated and de…	DOWN/PHOS	DOWN	DOWN/PHOS		cell line	1
91	599	Q92843	BCL2L2	BCL2L2	BCLW, KIAA0271	Bcl-2-like protein 2	Promotes survival.	Apoptosis	30019389	1) MiR‐335‐5P was lowly expressed in cisplatin-resistant ovarian cancer A2780/DDP cells. 2) Overexpression of miR‐335‐5p suppressed BCL2L2 expression in A2780 and A2780/DDP cells. 3) MiR‐335‐5p suppressed cell viability and enhanced cell apoptosis of A2780/DDP cells through downregulating BCL2L2. 4) MiR‐335‐5p reduced the DDP‐resistance and inhibited the growth of A2780/DDP cells in vivo	UP	UP	UNKNOWN		cell line; xenograft	2
92	8678	Q14457	BECN1	BECN1	GT197	Beclin-1	1) a central role in autophagy 2) core subunit of the PI3K complex 3) PI3KC3-C1 is involved in initiation of autophagosomes and PI3KC3-C2 in maturation of autophagosomes and endocytosis.	Autophagy	29512762, 29399172, 26458502	1) Cisplatin induced autophagy by upregulating the mRNA and protein expression levels of autophagy protein (Atg)5 and Beclin 1. 2) knockdown of Atg5 and Beclin 1 by small interfering RNA transfection impaired cisplatin‑induced activation of autophagic responses, increased caspase‑3 cleavage and inhibited cell viability. 3) Amongst 141 ovarian carcinoma samples, the loss of BECN1, LC3, and HMGB-1 …	UNKNOWN	UP	UP		cell line; patient tissue	4
93	27018	Q00994	BEX3	BEX3	DXS6984E, NADE, NGFRAP1	Brain‐expressed X‐linked 3	CD271‐associated protein, may be a signaling adapter molecule involved in p75NTR-mediated apoptosis induced by NGF.	CSC	28083995	1) BEX3 expression was inducible in response to cisplatin treatment. 2) significant upregulation of BEX3 was observed in cisplatin‐resistant NPC cells. 3) BEX3 overexpression is important for the NPC cell to enrich the stemness features and acquire cisplatin‐resistant phenotype,	UP	UP	UP		cell line; xenograft	2
94	8553	O14503	BHLHE40	BHLHE40	DEC1, STRA13, SHARP2	Basic helix-loop-helix transcription factor E40	associated with the regulation of apoptosis, cell proliferation, and circadian rhythms, as well as malignancy in various cancers	Apoptosis	25876658, 23423709	1) DEC1 expression was up-regulated in CDDP-treated esophageal cancer TE 10 cells. 2) DEC1 knockdown by siRNA in TE 10 decreased CDDP-induced apoptosis. 3) DEC1 overexpression promoted CDDP-induced apoptosis. 4) In 118 archived tissues, the positive rate of DEC1 was reduced in human lung cancer samples (36/118, 30.5 %) compared with adjacent normal lung tissues (106/118, 89.8 %), as measured by i…	DOWN	DOWN	UP		cell line; clinical outcome; patient tissue	4
95	637	P55957	BID	BID		BH3-interacting domain death agonist	The major proteolytic product p15 BID allows the release of cytochrome c (By similarity). Isoform 1, isoform 2 and isoform 4 induce ICE-like proteases and apoptosis.	Apoptosis	29182622, 32024383	1) RNAi-mediated silencing of Bid or Bak in Bax-deficient human prostate cancer DU 145 cells suppressed the cisplatin drug combination-induced cytotoxicity, further underscoring the involvement of mitochondrial signaling. 2) There is increasing evidence that mitochondrial priming correlates with cisplatin response in various cancers. Notably, Bim and Bid, two of the proapoptotic BH3-only proteins…	UNKNOWN	DOWN	UP		cell line; xenograft	2
96	638	Q13323	BIK	BIK	NBK	Bcl-2-interacting killer	Accelerates programmed cell death. Association to the apoptosis repressors Bcl-X(L), BHRF1, Bcl-2 or its adenovirus homolog E1B 19k protein suppresses this death-promoting activity.	Apoptosis	30176890	1) KLF4 was induced by cisplatin in prostate cancer cells and that the increase in KLF4 promoted cell apoptosis. 2) KLF4 directly bound to the promoter of BIK, facilitating its transcription. 3) the gene encoding KLF4 was a direct target of miR-32-5p. The downregulation of miR-32-5p in response to cisplatin treatment promoted KLF4 expression, which resulted in a increase in the chemosensitivity o…	UNKNOWN	DOWN	UP		cell line	1
97	274	O00499	BIN1	BIN1	AMPHL	Myc box-dependent-interacting protein 1	A member of the BIN/ amphiphysin/ Rvs (BAR) family of proteins. A MYC-interacting protein with features of a tumor suppressor. Activates a caspase-independent apoptotic process. interacts with and attenuates the two major cell-cycle–promoting transcription factors, MYC and E2F1 and slows cell-cycle progression	Apoptotic signaling, Cell cycle, DDR	21447800, 30733337, 22778941	1) BIN1 overexpression enhances sensitivity to cisplatin, regardless of the status of TP53; knockdown of BIN1 confers cisplatin resistance. 2) Inhibition of c-MYC by BIN1 constitutes a mechanism whereby BIN1 increases cisplatin sensitivity; c-MYC also bind and sequest BIN1. 3) BIN1 bound to the automodification domain of and suppressed the catalytic activity of PARP1; PARP1 also suppresses BIN1 a…	DOWN	DOWN	UNKNOWN		cell line	1
98	329	Q13490	BIRC2	BIRC2	API1, MIHB, RNF48, cIAP1	Baculoviral IAP repeat-containing protein 2	Acts as an E3 ubiquitin-protein ligase regulating NF-kappa-B signaling. Multi-functional protein which regulates caspases and apoptosis.	Apoptosis, NF-kB signaling, ubiquitin	29769618, 11145600, 22669575, 28804784	1) Genetic and pharmacological inhibition of XIAP, BIRC2, and BIRC3 is sufficient to restore cisplatin-induced apoptosis in ovarian cancer cells in the presence of COL11A1 in ovarian cancer cells and xenograft mouse models, respectively. 2) AT-406, which induces cIAP1 degradation, enhances the carboplatin-induced ovarian cancer cell death and increases survival of the experimental mice. 4) High l…	UP	UP	DOWN in S; UNCHANGED in R		cell line; clinical outcome; patient tissue; xenograft	5
99	330	Q13489	BIRC3	BIRC3	API2, MIHC, RNF49, cIAP2	Baculoviral IAP repeat-containing protein 3	Acts as an E3 ubiquitin-protein ligase regulating NF-kappa-B signaling. Multi-functional protein which regulates caspases and apoptosis.	Apoptosis, NF-kB signaling, ubiquitin	29769618, 26291056	1) Genetic and pharmacological inhibition of XIAP, BIRC2, and BIRC3 is sufficient to restore cisplatin-induced apoptosis in ovarian cancer cells in the presence of COL11A1 in ovarian cancer cells and xenograft mouse models, respectively. 2) the components of COL11A1- integrin α1β1/DDR2- Src-PI3K/Akt-NF-kB-IAP signaling pathway serve as poor prognosis markers in ovarian cancer patients. 3) In vitr…	UP	UP	DOWN in S; UNCHANGED in R		cell line; clinical outcome; patient tissue; xenograft	5
100	332	O15392	BIRC5	BIRC5	survivin, API4, IAP4	Baculoviral IAP repeat-containing protein 5	Component of a chromosome passage protein complex (CPC) essential for chromosome alignment and segregation; dual roles in promoting cell proliferation and preventing apoptosis	Apoptosis, Oncogene signaling/AKT	23229441, 20514400, 27384994, 23358177, 11241318	1) knockdown of SVV enhanced cisplatin-induced cell apoptosis and inhibited the invasive potential in ovarian cancer A2780/CP cells. 2) CDDP induced survivin expression, which was blocked by siRNA in rat hepatoma cell line K-251. 3) PI3K inhibitor LY294002 also attenuated survivin expression induced by CDDP. 4) Of 1,065 gastric carcinoma samples, higher expression of BIRC5 were predictive for poo…	UP	UP	UP		cell line; clinical outcome; patient tissue	4
101	79444	Q96CA5	BIRC7	BIRC7	KIAP, LIVIN, MLIAP, RNF50	Baculoviral IAP repeat-containing protein 7	Apoptotic regulator capable of exerting proapoptotic and anti-apoptotic activities and plays crucial roles in apoptosis, cell proliferation, and cell cycle control. Its anti-apoptotic activity is mediated through the inhibition of CASP3, CASP7 and CASP9, as well as by its E3 ubiquitin-protein ligase activity.	Apoptosis	23188704	1) in four colon cancer cell lines (HCT116, RKO, KM12C, and SW620), different response to cisplatin was related to endogenous Livin expression level. 2) the expression of Livin was upregulated after cisplatin treatment in a dose-dependent manner. 3) Livin remained in the cytoplasm after treatment with cisplatin, the elevated expression of Livin was enhanced at the mRNA level. 4) The PI3K inhibito…	UP	UP	UP		cell line	1
102	641	P54132	BLM	BLM	RECQ2, RECQL3	Bloom syndrome protein	ATP-dependent DNA helicase that unwinds single- and double-stranded DNA in a 3'-5' direction	DDR/HR	29452344	1) The average expression levels of BLM and FANCI were significantly higher in the carboplatin-sensitive ovarian cancers (P = 0.026 and P = 0.036, respectively). 2) The knockdown of either BLM or FANCI by siRNA resulted in greater resistance to cisplatin but no significant effect on sensitivity to paclitaxel.	DOWN	DOWN	UNKNOWN		cell line; clinical outcome; patient tissue	4
103	648	P35226	BMI1	BMI1	Bmi-1, Pcgf4	Polycomb complex protein	Stem cell factor; component of a Polycomb group (PcG) multiprotein PRC1-like complex, catalyzes K119 mono-ubiquitination of histone H2A, which contributes to gene silencing	Cell cycle, CSC, ECM signaling	29685168, 26294655, 21445297	1) Silencing BMI1 could reduce cell growth and metastasis, promote cell apoptosis, and enhance the platinum sensitivity of EOC cells. 2) BMI1 might alter extracellular matrix structure and angiogenesis of tumor cells through regulating Focal adhesion and PI3K/AKT pathways. 3) Patients with Bmi-1-positive localized tumors had a much lower 5-year disease-free survival and overall survival. 4) silen…	UP	UP	UNKNOWN		cell line; xenograft	2
104	652	P12644	BMP4	BMP4	BMP2B, DVR4	Bone morphogenetic protein 4	Induces cartilage and bone formation. Also acts in mesoderm induction, tooth development, limb formation and fracture repair; regulates cancer progression by promoting EMT and angiogenesis in certain kinds of cancer cells (18663362)	EMT, TGF-β signaling	22535375, 21674241	1) Epigenomic analysis identified BMP4 as an epigenetically regulated gene highly expressed in cisplatin-resistant lines. 2) BMP4 is necessary and sufficient for the expression of several prooncogenic traits, likely mediated through stimulation of EMT. 3) In primary tumours, BMP4 promoter methylation levels were inversely correlated with BMP4 expression, and patients with high BMP4-expressing GC …	DOWN/UP	UP	UP		cell line; clinical outcome; patient tissue	4
105	657	P36894	BMPR1A	BMPR1A	ACVRLK3, ALK3	Bone morphogenetic protein receptor type-1A	On ligand binding, forms a receptor complex consisting of two type II and two type I transmembrane serine/threonine kinases - TGF-B signaling.	TGF-β signaling	26235139	1) BMP ligands are amplified in human ovarian cancers. 2) BMP receptor expression correlates with poor progression-free-survival (PFS). 2) active BMP signaling has been observed in human ovarian cancer tissue. 4) ovarian cancer cell lines have active BMP signaling in a cell autonomous fashion. 5) Inhibition of BMP signaling with a small molecule receptor kinase antagonist is effective at reducing…	UP	UP	UNKNOWN		cell line; clinical outcome; patient tissue	4
106	664	Q12983	BNIP3	BNIP3	NIP3	BCL2/adenovirus E1B 19 kDa protein-interacting protein 3	A mitochondrial protein that contains a BH3 domain and acts as a pro-apoptotic factor. The encoded protein interacts with anti-apoptotic proteins, including the E1B 19 kDa protein and Bcl2. This gene is silenced in tumors by DNA methylation	Apoptosis, Autophagy	26201611, 33202209, 32412667	1) BNIP3 and BNIP3L abundance was markedly increased by cisplatin or hypoxia. 2) The suppressed expression of BNIP3 caused inhibition of oxygen consumption and stimulated production of the mitochondrial ROS; 3) cytochrome c release in the cells with BNIP3 knockout and knockdown was higher than in the wild-type (WT) upon apoptosis stimulation by cisplatin. 4) Analysis of the SubG1 population by fl…	UP	DOWN/UP	UP		cell line	1
107	666	Q9UMX3	BOK	BOK	BCL2L9	Bcl-2-related ovarian killer protein	Pro-apoptotic protein. In response to ER stress through BAX/BAK1 and PERK-mediated UPR	Apoptosis	29985192	1) BOK was frequently downregulated in Testicular Cancer (TC) tissues compared with paratumor tissues. 2)BOK overexpression inhibited TC cell proliferation and invasion. 3) BOK knockdown promoted TC cell proliferation and invasion. 4) Surprisingly, either BOK overexpression or knockdown rendered TC cells resistant to Cisplatin (DDP).	DOWN	DOWN/UP	UNKNOWN		cell line; patient tissue	4
108	672	P38398	BRCA1	BRCA1	FANCS, RNF53	Breast cancer type 1 susceptibility protein	E3 ubiquitin-protein ligase ( 'Lys-6'-linked polyubiquitin). The BRCA1-BARD1 heterodimer coordinates DNA damage repair, checkpoint, ubiquitination and transcriptional regulation to maintain genomic stability. Involved in transcriptional regulation of P21 in response to DNA damage. Required for FANCD2 targeting to sites of DNA damage. Inhibits lipid synthesis by binding to inactive phosphorylated …	DDR, DDR/DNA replication, DDR/HR	15547178, 17956347, 18413725, 20940403, 22253870, 24168967	1) BRCA1 interact with the Pol II holoenzyme complex and p53 and c-Myc and triger transcriptional changes linked to cell cycle checkpoint and apoptosis. 2) ovarian carcinomas with mutated BRCA1 or BRCA2 are sensitive to platinum compounds, such carcinomas eventually develop platinum resistance. 3) nine recurrent BRCA1-mutated ovarian cancers previously treated with platinum compounds, including f…	UP	UP	UP		cell line; clinical outcome; patient tissue; xenograft	5
109	675	P51587	BRCA2	BRCA2	FACD, FANCD1	Breast cancer type 2 susceptibility protein	Involved in double-strand break repair and/or homologous recombination. Binds RAD51 and potentiates recombinational DNA repair by promoting assembly of RAD51 onto single-stranded DNA (ssDNA). Part of a PALB2-scaffolded HR complex. May participate in S phase checkpoint activation. Binds selectively to ssDNA, and to ssDNA in tailed duplexes and replication fork structures.	DDR/DNA replication, DDR/FA, DDR/HR	18264087, 22711857, 20877358, 29066501	1) ovarian carcinomas with mutated BRCA1 or BRCA2 are sensitive to platinum compounds, such carcinomas eventually develop platinum resistance. 2) acquired resistance to cisplatin in BRCA2-mutated tumors can be mediated by secondary intragenic mutations in BRCA2 that restore the wild-type BRCA2 reading frame. 3) Germ-line mutations of BRCA1 or BRCA2 were found in 14.1% of patients overall, includi…	UP	UP	UNKNOWN		cell line; clinical outcome; patient tissue; xenograft	5
110	65980	Q9H8M2	BRD9	BRD9		Bromodomain-containing protein 9	Plays a role in chromatin remodeling and regulation of transcription (22464331, 26365797). Acts as a chromatin reader that recognizes and binds acylated histones: binds histones that are acetylated and/or butyrylated	DDR/HR, Immune response, MYC signaling, Transcription/Epigenetics	28714904, 32457312	1) Combined treatment of doxorubicin or carboplatin with I-BRD9 resulted in additive to synergistic inhibitory effects on cell proliferation. 2) following DNA damage, the bromodomain of BRD9 binds acetylated K515 on RAD54 and facilitates RAD54's interaction with RAD51, which is essential for HR. 3) BRD9 is overexpressed in ovarian cancer and depleting BRD9 sensitizes cancer cells to olaparib and …	UP	UP	UNKNOWN		cell line	1
111	83990	Q9BX63	BRIP1	BRIP1	FANCJ, BACH1	Fanconi anemia group J / BRCA1-interacting protein 1	DNA-dependent ATPase and 5' to 3' DNA helicase required for the maintenance of chromosomal stability. Acts late in the Fanconi anemia pathway, after FANCD2 ubiquitination.	DDR/HR, ECM signaling	26680099	1) ectopic expression of BRIP1 could remarkably enhance the antitumor activity of cisplatin, as demonstrated by decreased cell viability, colony formation and tumour xenografts' weight. 2) BRIP1 promoted cisplatin-mediated cell apoptosis and suppressed tumour angiogenesis. 3) BRIP1 expression was observed to be reduced in squamous cancer tissue and adenocarcinoma compared with normal cervix tissu…	DOWN	DOWN	UNKNOWN		cell line; patient tissue; xenograft	5
112	682	P35613	BSG	BSG	CD147	basigin or Emmprin	a type I glycoprotein (immunoglobulin superfamily), stimulates adjacent fibroblasts or tumor cells to produce MMPs; develop chemoresistance by mediating activation of PI3K and MAPK (27608940); CD147-ICD binds to a panel of promoter elements including NFkB	Autophagy, NF-kB signaling, Oncogene signaling	28056551, 17671123, 28703811	1) hepatitis B X-interacting protein up-regulated CD147 at the protein expression and transcriptional levels. 2) Emmprin and survivin proteins were identified as strong independent prognostic factors for response and survival after cisplatin-containing chemotherapy in patients with advanced bladder cancer. 3) cholesterol depletion inhibits the endocytosis of CD147; but that the constitutive shedd…	UP	UP	UNKNOWN		cell line; patient tissue; xenograft	4
113	708	Q07021	C1QBP	C1QBP	GC1QBP, HABP1, SF2P32	Complement component 1 Q subcomponent-binding protein	1) promotes oxidative phosphorylation; positively regulates PDH activity. 2) Promotes HR by stabilizing MRE11 and activating MRN Complex (31353207). 3) predominantly localized in the mitochondria (23692256); interacts with ARF to promote mitochondria apoptosis.	Apoptotic signaling, DDR/HR, Hypoxia signaling, Metabolism/OXPHOS	22771308, 16544101, 23692256	1) HABP1 over-expression was correlated to histological-differentiation, residual-tumor-size, serum CA-125 levels and International Federation of Gynecology and Obstetrics (FIGO) stage. 2) Multivariate analyses demonstrated that increased expression of HABP1 was associated with cisplatin resistance. 3) HABP1 low-expression resulted in an increased five-year OS and PFS. 4) Cox proportional hazards…	UP	DOWN/UP	UP		cell line; patient tissue	4
114	790	P27708	CAD	CAD		CAD protein	This protein is a "fusion" protein encoding four enzymatic activities of the pyrimidine pathway (GATase, CPSase, ATCase and DHOase).	DDR/NER, DDR/nucleotide synthesis	30038717	1) the prognostic complementarity between de novo pyrimidine synthesis and nucleotide excision repair expression in a total of 570 bladder urothelial carcinoma patients. 2) the de novo pyrimidine synthesis gene CAD is associated with poor survival (P = 0.008) and is co-altered with the nucleotide excision repair gene POLD2. 3) Expression of each gene was associated with cisplatin-based therapy re…	UP	UP	UNKNOWN		clinical outcome	3
115	817	Q13557	CAMK2D	CAMK2D	CAMKD	Calcium/calmodulin dependent protein kinase IIδ	the regulation of Ca2+ homeostasis and excitation-contraction coupling (ECC) in heart by targeting ion channels, transporters and accessory proteins involved in Ca2+ influx	Calcium signaling, Detox, Hypoxia signaling, PKA signaling	30127991	1) CAMK2D and SMARCA2 were identified as exhibiting increased expression in cisplatin-resistant cells. 2) Overexpression of either SMARCA2 or CAMK2D led to a significant increase in the survival rates of A2780 and SKVO3 cells following cisplatin treatment. 3) An increased mRNA level of CAMK2D was detected in samples with shorter RFS rates.	UP	UP	UNKNOWN		cell line; clinical outcome; patient tissue	4
116	823	P07384	CAPN1	CAPN1	CANPL1, PIG30	Calpain-1 catalytic subunit	Calcium-regulated non-lysosomal thiol-protease which catalyzes limited proteolysis of substrates involved in cytoskeletal remodeling and signal transduction.	Apoptotic signaling	28089626	1) Cisplatin induced endoplasmic reticulum stress, indicated by an increase in calcium staining. 2) calpain 1 inhibition by both specific siRNA and exogenous inhibitor (calpeptin) attenuated cisplatin-induced apoptosis in these cells.	UNKNOWN	DOWN	UP		cell line	1
117	826	P04632	CAPNS1	Calpains		Calcium-activated neutral proteinase	Calcium-regulated non-lysosomal thiol-protease which catalyzes limited proteolysis of substrates involved in cytoskeletal remodeling and signal transduction; ubiquitous protease with potential involvement in apoptosis	Apoptosis	18214855, 28089626, 30448882, 27994509	1) After cisplatin treatment, calpain was activated, resulting in Bid cleavage at 4-5 hr, followed by Bid translocation and cytochrome c release, leading to cell death in living human lung adenocarcinoma cells. 2) cisplatin induced ER stress, indicated by an increase in calcium staining and protein expression of Grp78 and calmodulin, followed by cleavage of α-fodrin and caspase-12 and, eventually…	UNKNOWN	DOWN	UP		cell line	1
118	29775	Q9BWT7	CARD10	CARD10	CARMA3	Caspase recruitment domain-containing protein 10	Activates NF-kappa-B via BCL10 and IKK.	NF-kB signaling	24833094	1) CARMA3 overexpression shown in 52 of 101 ovarian cancer specimens. 2) CARMA3 overexpression positively correlated with tumor histology and advanced FIGO stage. 3) CARMA3 depletion in ovarian cancer cell lines A2780 and HO8910 inhibited ovarian cancer cell proliferation and blocked cell cycle progression. 4) CARMA3 depletion also sensitized ovarian cancer cells to cisplatin-induced cytotoxicity…	UP	UP	UNKNOWN		cell line; clinical outcome; patient tissue	4
119	100506742	Q6UXS9	CASP12	CASP12		Inactive caspase-12	No protease activity; endoplasmic reticulum (ER)-specific caspase; reduces activation of NFkB	Apoptotic signaling, ER stress response	15901768	1) Pig kidney LLC-PK1 cells that were transfected with anti-caspase 12 antibody significantly attenuated cisplatin-induced apoptosis. 2) the interaction of cisplatin with the ER cytochrome P450 leads to activation of procaspase 12, resulting in apoptosis.	UNKNOWN	DOWN	UP		cell line; xenograft	2
120	23581	P31944	CASP14	CASP14		Caspase-14	Non-apoptotic caspase involved in epidermal differentiation. Binds to AIF and interferes with AIF nuclear translocation	Apoptosis	21567094	1) Casp-14 overexpression correlated with tumor stage, cell differentiation and lymphovascular involvement. 2) ectopic expression of casp-14 decreased cisplatin-mediated cell killing. 3) silencing of casp-14 expression increased cisplatin sensitivity.	UP	UP	UNKNOWN		cell line; clinical outcome	4
121	835	P42575	CASP2	CASP2	ICH1, NEDD2	Caspase-2	Involved in the activation cascade of caspases responsible for apoptosis execution.	Apoptosis	11703590, 30816202, 9787143	1) overexpression of miR-494 promoted the proliferation and colony formation of NSCLC cells and reduced their sensitivity to cisplatin-induced apoptosis. 2) caspase-2 (CASP2) is a functional target of miR-494, and the expression of CASP2 is inversely associated with miR-494 in vitro. 3) miR-494 promoted the proliferation and colony formation of NSCLC cells and reduced their sensitivity to cisplat…	UNCLEAVED	DOWN	UP		cell line	1
122	836	P42574	CASP3	CASP3	CPP32	Caspase-3	The downstream apoptosis executioner caspase-3 cleaves many substrates including DNA repair enzyme PARP.	Apoptosis, Oncogene signaling/AKT	11703590, 27384994, 9787143	1) The activation of initiator caspases-8, -9 and -2, and executioner caspase-3 began after eight hours of cisplatin treatment, thereafter markedly increased in a time and dose-dependent manner. 2) Inhibition of caspase-3 by over expressing cowpox virus p35 protein or alternatively by the peptide inhibitor DEVD-CHO provided marked protection against cell death and partial protection against DNA d…	DOWN/UNCLEAVED	DOWN	UP		cell line	1
123	837	P49662	CASP4	CASP4	ICH2, MIH1	Caspase-4	Essential effector of NLRP3 inflammasome-dependent CASP1 activation and IL1B and IL18 secretion in response to non-canonical activators, such as UVB radiation, cholera enterotoxin subunit B and cytosolic LPS	Apoptotic signaling, ER stress response, Immune response	18842681, 16357177	1) activation of the unfolded protein response (UPR) is involved in resistance of melanoma cells to cisplatin, 2) this is associated with glucose-regulated protein 78 (GRP78)-mediated inhibition of activation of caspase-4 and -7. 3) The UPR was constitutively activated in cultured melanoma cell lines and fresh melanoma isolates as evidenced by elevated expression levels of the GRP78 protein and t…	DOWN	DOWN	UP		cell line	1
124	839	P55212	CASP6	CASP6	MCH2	Caspase-6	Involved in the activation cascade of caspases responsible for apoptosis execution. Cleaves PARP in vitro, as well as lamins.	Apoptosis, p53 signaling	18064040	1) The executioner caspase-6 and -7 were identified as transcriptional targets of p53 in cisplatin injury. 2) Treatment of p53 (-/-) cells with cisplatin did not induce caspase-6 and -7 expression and subsequent activation. 3) In caspase-3 (-/-) cells, inhibition of caspase-6 and -7 activations markedly prevented cisplatin-induced cell death.	UNKNOWN	DOWN	UP		cell line; xenograft	2
125	840	P55210	CASP7	CASP7	MCH3	Caspase-7	Activation cascade of caspases. Cleaves and activates SREBPs; cleaves PARP at a '216-Asp-|-Gly-217' bond.	Apoptosis, p53 signaling	18064040, 22986525	1) The executioner caspase-6 and -7 were identified as transcriptional targets of p53 in cisplatin injury. 2) Treatment of p53 (-/-) cells with cisplatin did not induce caspase-6 and -7 expression and subsequent activation. 3) In caspase-3 (-/-) cells, inhibition of caspase-6 and -7 activations markedly prevented cisplatin-induced cell death. 4) caspase-7 is down-regulated in primary prostate tum…	DOWN	DOWN	UP		cell line	1
126	841	Q14790	CASP8	CASP8	MCH5	Caspase-8	Most upstream protease of the activation cascade of caspases responsible for the TNFRSF6/FAS mediated and TNFRSF1A induced cell death.	Apoptosis	21487429, 14695141	1) CDDP-resistant ovarian cancer CP70 cells expressed less caspase 8 protein, whereas mRNA levels were similar compared with A2780. 2) Pre-exposure of particularly CP70 to cisplatin resulted in strongly elevated caspase 8 protein and mRNA levels. 3) Cisplatin-induced caspase 8 protein levels were essential for the rhTRAIL-sensitising effect as demonstrated using caspase 8 small-interfering RNA (s…	DOWN	DOWN	UP		cell line	1
127	842	P55211	CASP9	CASP9	MCH6	Caspase-9	Binding of caspase-9 to Apaf-1 leads to activation of the protease which then cleaves and activates caspase-3. Promotes DNA damage-induced apoptosis in a ABL1/c-Abl-dependent manner. Proteolytically cleaves poly(ADP-ribose) polymerase (PARP).	Apoptosis	12543167, 10680594, 27935869	1) Following cisplatin treatment, protelyzed Casp9 subunits were detected in head and neck squamous cell carcinoma (HNSCCs) HSC-2 cells, but not detected in HSC-2CR. 2) Using a direct enzymatic assay measuring cleavage of the synthetic peptide substrate (LEHD-AFC), Casp9 activity in cisplatin-treated HSC-2CR was less than that in cisplatin-treated HSC-2. 3) the use of a specific inhibitor of Casp…	UNCLEAVED	DOWN	UP/CLEAVED		cell line	1
128	857	Q03135	CAV1	CAV1	CAV	Caveolin-1	scaffolding protein within caveolar membranes; regulates CTNNB1-mediated Wnt pathway. Negatively regulates TGFB1-mediated activation of SMAD2/3 by mediating the internalization of TGFBR1 from membrane rafts leading to its subsequent degradation	Notch signaling, TGF-β signaling	26503358	1) the mRNA and protein expression levels of Cav-1 were significantly higher in ovarian caner cell lines SKOV3/DDP and A2780/DDP than in SKOV3 and A2780, respectively. 2) Knockdown of Cav-1 significantly decreased the IC50 value in cisplatin-resistant cells. 3) knockdown of Cav-1 could significantly enhance cisplatin induced cell apoptosis. 4) knockdown of Cav-1 significantly downregulate the pro…	UP	UP	UNKNOWN		cell line	1
129	112464	Q969G5	CAVIN3	CAVIN3	PRKCDBP, SRBC	Caveolae-associated protein 3 / Protein kinase C delta-binding protein	Required for the formation of caveolae in smooth muscle. Regulates the circadian clock; activates the mTOR signaling pathway (32352004); interacts with PP1-α and the product functions in cell apoptosis (31332168); ROR1-Cavin3 interaction is a necessity for caveola-dependent endocytosis and prosurvival signaling on the cell surface (30894682)	Apoptotic signaling, Immune response, Oncogene signaling/AKT	32945503	1) a significantly lower expression level of PRKCDBP was expressed in the A549/DDP cell line and LAD tissues than that in A549 cells and adjacent cancer tissues. 2) while the DNMT1 mRNA level was remarkably increased and the promoter of PRKCDBP was hypermethylated in the A549/DDP cell line. 3) When PRKCDBP was overexpressed, the DNMT1 mRNA level was markedly decreased, the rate of proliferation, …	DOWN	DOWN	UNKNOWN		cell line; clinical outcome; patient tissue	4
130	875	P35520	CBS	CBS		Cystathionine beta-synthase	Hydro-lyase catalyzing the first step of the transsulfuration pathway, where the hydroxyl group of L-serine is displaced by L-homocysteine in a beta-replacement reaction to form L-cystathionine, the precursor of L-cysteine.	Redox/Glutathione	30458366, 24236104	1) Cystathionine β-synthase (CBS) is overexpressed in ovarian cancer tissues and is itself associated with cisplatin resistance. 2) Treatment with exogenous carbon monoxide (CO), a known inhibitor of CBS, as well as and lentiviral-mediated silencing, mitigate cisplatin resistance in ovarian cancer cells by attenuation of GSH and MT levels. 3) Cisplatin-resistant cells, treated with both cisplatin…	UP	UP	UNKNOWN		cell line; clinical outcome; patient tissue	4
131	26112	A6NI79	CCDC69	CCDC69		Coiled-coil domain-containing protein 69	Required for the localization of AURKB and PLK1 to the spindle midzone; a regulator for DNA replication (16441230);	Cell cycle, p53 signaling	29254192, 30651135	1) CCDC69 expression was significantly elevated in the cisplatin-resistant A2780cis cells than the cisplatin-sensitive A2780 cells. 2) stable CCDC69 knockout A2780cis and SKOV3 cells were more sensitive to cisplatin than their corresponding wildtype cells. 3) inhibition of CCDC69 expression abrogated the G1 and G2/M arrest. 4) exposure to cisplatin after depletion of CCDC69 increased mitochondria…	DOWN/UP	DOWN/UP	UNKNOWN		cell line; clinical outcome; patient tissue	4
132	6347	P13500	CCL2	CCL2	MCP1, SCYA2	C-C motif chemokine 2	Regulates migration and infiltration of monocytes/macrophages which then become TAMs (Tumor Associated Macrophages) in the tumor microenvironment.	EMT, Immune response	24816187, 26629063	1) Elevated CCL2 expression was found in three non‐MDR paclitaxel resistant ovarian cancer lines ES‐2/TP, MES‐OV/TP and OVCAR‐3/TP, compared to parental cells. 2) Mice xenografted with these cells were treated with the anti‐human CCL2 antibody CNTO 888 and the anti‐mouse MCP‐1 antibody C1142, with and without paclitaxel or carboplatin: an additive effect of CCL2 blockade on the efficacy of paclit…	UP	UP	UNKNOWN		cell line; clinical outcome; patient tissue; xenograft	5
133	6370	O15444	CCL25	CCL25	SCYA25, TECK	C-C motif chemokine 25	Binds to CCR9. Potentially involved in T-cell development. CCR9 signalling facilitates immature T cell survival through 1) PI3K/Akt signaling; 2) FAK phosphorylation via FAK-Akt signaling.	Immune response, Oncogene signaling	20565782, 25296976	1) CCL25-CCR9 interactions in OvCa cells increased anti-apoptotic signaling cascades in OvCa cells, which rescued cells from cisplatin-induced cell death. 2) CCL25-CCR9 interactions mediated Akt, activation as well as GSK-3β and FKHR phosphorylation in a PI3K-dependent and FAK-independent fashion. 3) Expression of CCR9 and CCL25 was significantly higher (p < 0.0001) in NSCLC tissues and serum res…	UP	UP	UNKNOWN		cell line; clinical outcome; patient tissue	4
134	6352	P13501	CCL5	CCL5	SCYA5, D17S136E	C-C motif chemokine 5	Chemoattractant for blood monocytes, memory T-helper cells and eosinophils. Causes the release of histamine from basophils and activates eosinophils. May activate several chemokine receptors including CCR1, CCR3, CCR4 and CCR5.	Immune response	26983899	1) the cisplatin-induced CCL5 secretion derived from cancer-associated fibroblasts (CAFs) promoted ovarian cancer cell resistance to cisplatin. 2) Via a cytokine chip assay, a spectrum of secreted proteins that were derived from the CAFs were induced by cisplatin. 3) Among these, CCL5 significantly attenuated the cytotoxic effect of cisplatin chemotherapy in vitro and in vivo. 4) CCL5 expression …	UP	UP	UP		cell line; patient tissue; xenograft	5
135	3491	O00622	CCN1	CYR61		Cysteine-rich 61	A member of the connective tissue growth factor CCN family, facilitates angiogenesis by interacting with integrins.	ECM signaling	18800188, 11751417	1) overexpressed or inhibited CYR61 expression in human cervical cancer cells (HeLa cells): CYR61 prevents cisplatin-induced apoptosis by inhibiting caspase-3 activity in HeLa cells. 2) Overexpression of CTGF, WISP-1, CYR61, and NOVH was found in 55 (24 of 44), 46 (20 of 44), 39 (17 of 44), and 11% (5 of 44) primary breast tumors, respectively. 3) significant associations were found between CYR61…	UP	UP	UNKNOWN		cell line; clinical outcome; patient tissue	4
136	1490	P29279	CCN2	CCN2	CTGF, HCS24, IGFBP8	CCN family member 2	Major connective tissue mitoattractant secreted by vascular endothelial cells. Promotes proliferation and differentiation of chondrocytes. Mediates cellular migration, adhesion, proliferation, ECM formation, and regulation of tumorigenesis; interacts with integrin to regulate a number of biological functions (20376786)	ECM signaling	24637722	1) CCN2 was upregulated in human osteosarcoma cells after treatment with cisplatin. 2) overexpression of CCN2 increased the resistance to cisplatin-mediated cell apoptosis. 3) reduction of CCN2 by CCN2 shRNA promoted the chemotherapeutic effect of cisplatin. 4) CCN2 provided resistance to cisplatin-induced apoptosis through upregulation of Bcl-xL and survivin. 5) Knockdown of Bcl-xL or survivin r…	UNKNOWN	UP	UP		cell line; xenograft	2
137	890	P20248	CCNA2	CCNA2	CCN1, CCNA	Cyclin-A2	Functions through the formation of specific serine/threonine protein kinase holoenzyme complexes with the cyclin-dependent protein kinases CDK1 or CDK2.	Cell cycle, DDR/HR	29207607, 19583808	1) loss of cyclin A2 causes high rates of double-strand breaks (DSB) in MCF-7 and MDA-MB-231 cells. 2) The increased DSB was due to defective HR-mediated repair of the breaks, resulting from reduced MRE11 and RAD51 proteins. 3) Cyclin A2 mediates MRE11 abundance through its MRE11 mRNA binding property and RAD51 abundance through inhibition of proteasome degradation of RAD51. 4) cyclin A2 depletio…	UP	UP	UNKNOWN		cell line; clinical outcome; patient tissue; xenograft	5
138	595	P24385	CCND1	CCND1	BCL1, PRAD1	G1/S-specific cyclin-D1	Regulatory component of the cyclin D1-CDK4 (DC) complex that phosphorylates and inhibits members of the retinoblastoma (RB) protein family including RB1 and regulates the cell-cycle during G1/S transition.	Cell cycle	20395447	1) CCND1 was the most significantly differentially expressed gene when comparing the parental and CDDP-resistant testicular germ cell tumor cells. 2) CCND1 was also found to be dramatically overexpressed both in induced and intrinsically resistant samples of ovarian and prostate cancer. 3) combined CCND1 knockdown using small-interfering RNA and cisplatin treatment inhibited cell growth in vitro …	UP	UP	UNKNOWN	Yes	cell line; patient tissue	4
139	898	P24864	CCNE1	CCNE1	CCNE	G1/S-specific cyclin-E1	Essential for the control of the cell cycle at the G1/S (start) transition.	Cell cycle	21103391, 16572426	1) Genomic amplification of 19q12 occurs in several cancer types including ovarian cancer where it is associated with primary treatment failure. 2) We systematically attenuated expression of genes within the minimally defined 19q12 region in ovarian cell lines using siRNA to identify driver oncogene(s) within the amplicon. 3) Knockdown of CCNE1 resulted in G1/S phase arrest, reduced cell viabilit…	UP	UP	UP		cell line; clinical outcome; patient tissue	4
140	10983	Q14094	CCNI	CCNI		Cyclin I	Cyclin I has a cyclin box motif; oscillates during the cell cycle; involved in cell survival, angiogenesis, and cell differentiation; interacts with CDK5 (23907122); Cyclin I and p35 determine the subcellular distribution of Cdk5 (25500740).	Apoptotic signaling, Cell cycle	26698249	1) high level of cyclin I was associated with cisplatin resistance in CC. 2) cyclin I protein becomes highly expressed in human CC patients resistant to cisplatin chemotherapy. 3) Stable overexpressed cyclin I promotes Hela cell resistance to higher concentrations of cisplatin. 4) upregulated level of cyclin I increased tumor cells growth in vitro and enhanced tumor resistance to cisplatin in viv…	UP	UP	UP		cell line; clinical outcome; patient tissue	4
141	10803	P51686	CCR9	CCR9	GPR28	C-C chemokine receptor type 9	Receptor for chemokine SCYA25/TECK. Subsequently transduces a signal by increasing the intracellular calcium ions level.	Immune response, Oncogene signaling	20565782, 21637913	1) CCL25-CCR9 interactions in OvCa cells increased anti-apoptotic signaling cascades in OvCa cells, which rescued cells from cisplatin-induced cell death. 2) CCL25-CCR9 interactions mediated Akt, activation as well as GSK-3β and FKHR phosphorylation in a PI3K-dependent and FAK-independent fashion. 3) significantly higher (p<0.001) expression of CCR9 and CCL25 in serous adenocarcinoma followed by …	UP	UP	UNKNOWN		cell line; clinical outcome; patient tissue	4
142	100133941	P25063	CD24	CD24	Cd24a, Ly-52	Cluster of differentiation (CD) 24	A small, heavily glycosylated mucin-like cell surface protein, the molecule functionally enhances the metastatic potential of cancer cells	CSC, EMT, NF-kB signaling, Oncogene signaling/AKT	28440503, 27276062	1) CD24 was expressed in 70.1% of primary ovarian carcinoma tissues, which were obtained from 174 patients, 2) the expression of CD24 was an independent predictor of survival in patients with ovarian cancer who received 6-course conventional TC (paclitaxel and carboplatin) therapies. 3) CD24 induces the EMT phenomenon, which is involved in cell invasion, the highly proliferative phenotype, colony…	UP	UP	UNKNOWN		cell line; patient tissue; xenograft	5
143	29126	Q9NZQ7	CD274	CD274	B7H1, PDCD1L1, PDCD1LG1, PDL1	Programmed cell death 1 ligand 1, PD-L1, PDCD1 ligand 1, Programmed death ligand 1, hPD-L1	Plays a critical role in induction and maintenance of immune tolerance to self. As a ligand for the inhibitory receptor PDCD1/PD-1, modulates the activation threshold of T-cells and limits T-cell effector response	ECM signaling, Immune response	32024543, 25597412, 30808674	1) PD-L1 expression was significantly increased in A549/CDDP, MCF7/ADR and HepG2/ADR cells and was attributed mainly to enhanced JNK/c-Jun signaling activation. 2) Mechanistically, decreased COP1 increased c-Jun accumulation, which subsequently inhibited HDAC3 expression and thereby enhanced histone H3 acetylation of the PD-L1 promoter. 3) PD-L1 expression could be inhibited by JNK/c-Jun inhibiti…	UP	UP	UNKNOWN		cell line; patient tissue	4
144	958	P25942	CD40	CD40	TNFRSF5	Tumor necrosis factor receptor superfamily member 5	Receptor for CD40LG. Transduces TRAF6- and MAP3K8-mediated signals that activate macrophages and B cells. Also expressed on the surfaces of a variety of malignant cells.	Apoptotic signaling, Immune response, Redox	27044825, 22010829, 24885116	1) sCD40L showed a significant dose-dependence inhibitory effect on the proliferation of ovarian cancer cell lines. 2) sCD40L in combination with cisplatin could sensitized SKOV3/DDP cells to cisplatin treatment and reversed the drug resistance of SKOV3/DDP cells. 3) Activation of CD40 by rsCD40L induces two phases of autocrine TNF-α: the rapid early phase involving p38 MAP kinase and the robust …	DOWN	DOWN	UNKNOWN		cell line; clinical outcome; patient tissue	4
145	959	P29965	CD40LG	CD40LG	CD40L, TNFSF5, TRAP	CD40 ligand	Cytokine that binds to CD40/TNFRSF5. Costimulates T-cell proliferation and cytokine production. A member of the TNF superfamily.	Immune response	27044825, 22010829, 24885116	Same as CD40	UNKNOWN	DOWN	UNKNOWN		cell line; clinical outcome; patient tissue	4
146	960	P16070	CD44	CD44	LHR, MDU2, MDU3, MIC4	CD44 antigen	Receptor for hyaluronic acid (HA). Mediates cell-cell and cell-matrix interactions through its affinity for HA, and possibly also through its affinity for other ligands such as osteopontin, collagens, and matrix metalloproteinases (MMPs).	CSC, ECM signaling	22498306, 29385995, 31953176	1) miR-199a targets CD44 via an miR-199a-binding site in the 3'-UTR; CD44 mRNA and protein expression was significantly decreased in miR-199a-transfected ovarian CICs. 3) miR-199a significantly increased the chemosensitivity of ovarian CICs to cisplatin, pacitaxel, and adriamycin, and reduced mRNA expression of the multidrug resistance gene ABCG2. 4) xenograft experiments confirmed that miR-199a …	UP	UP	UNKNOWN		cell line; patient tissue; xenograft	5
147	1604	P08174	CD55	CD55	DAF, CR	Complement decay-accelerating factor	A glycoprotein involved in the regulation of the complement cascade. Binding to complement proteins accelerates their decay, thereby disrupting the cascade and preventing damage to host cells.	CSC, Immune response	28838952	1) CD55 was highly expressed in endometrioid ovarian and uterine CSCs and cisplatin-resistant cells. 2) Patients with high tumor CD55 expression at diagnosis had significantly worse progression-free survival compared with patients with low CD55 levels (hazard ratio 4.7, confidence interval 1.5–14.6, P = 0.003). 3) Upon CD55 inhibition, the core pluripotency transcription factors' (NANOG, SOX2, an…	UP	UP	UNKNOWN		cell line; xenograft	2
148	925	P01732	CD8A	CD8A	MAL	T-cell surface glycoprotein CD8 alpha chain	serves as a co-receptor for the T cell receptor (TCR). Like the TCR, CD8 binds to a major histocompatibility complex (MHC) molecule, but is specific for the class I MHC protein.	ECM/stroma, Immune response, Redox/Glutathione	27133165	1) Effector T cells and fibroblasts are major components in the tumor microenvironment. 2) the interaction between effector T cells and fibroblasts play a role in platinum-based chemoresistance and modulate chemotherapeutic response in patients with ovarian cancer. 3) fibroblasts diminish cisplatin accumulation in ovarian cancer cells by releasing GSH and cysteine. 4) stromal fibroblasts predict …	DOWN	DOWN			cell line; clinical outcome; patient tissue	4
149	926	P10966	CD8B	CD8B	CD8B1	T-cell surface glycoprotein CD8 beta chain	AS CD8A	ECM/stroma, Immune response, Redox/Glutathione	27133165	AS CD8A	DOWN	DOWN			cell line; clinical outcome; patient tissue	4
150	11140	Q16543	CDC37	Cdc37	CDC37A	Hsp90 co-chaperone Cdc37	Co-chaperone that binds to numerous kinases and promotes their interaction with the Hsp90 complex, resulting in stabilization and promotion of their activity.	Chaperone	18931700, 29331417	1) silencing of CDC37 in human colon cancer cells diminished association of kinase clients with HSP90 and reduced levels of the clients ERBB2, CRAF, CDK4 and CDK6, as well as phosphorylated AKT. 2) Decreased cell signalling through kinase clients was also demonstrated by reduced phosphorylation of downstream substrates and colon cancer cell proliferation was subsequently reduced by inhibition of …	UNKNOWN	UP	UNKNOWN		cell line	1
151	998	P60953	CDC42	CDC42		Cell division control protein 42 homolog	Plasma membrane-associated small GTPase which cycles between an active GTP-bound and an inactive GDP-bound state. Involved in epithelial cell polarization processes.	ECM signaling	25432132, 20930109	1) Direct regulation of miR-25 on its target gene, CDC42: The expression of miR-25 in NSCLC cells or human tissues was significantly higher than that in normal lung cells or adjacent non-cancerous tissues. 2)Downregulation of miR-25 markedly inhibited A549 cell proliferation, induced G1 cell cycle arrest, increased cisplatin sensitivity, and suppressed the growth of caner cell xenograft in vivo. …	UP	UP	UNKNOWN		cell line	1
152	8317	O00311	CDC7	CDC7	CDC7L1	Cell division cycle 7-related protein kinase	Seems to phosphorylate critical substrates that regulate the G1/S phase transition and/or DNA replication	Cell cycle, DDR	30293817, 26966728, 25255219, 29713760	1) Cdc7 inhibitor dequalinium chloride and clofoctol sensitize the effect of platinum compounds and radiation due to synergistic effect. 2) A total of 18 significantly upregulated genes were detected in cisplatin resistant BC cell line T24R2, including PRKAR2A, PRKAR2B, CYCS, BCL2, BIRC3, DFFB, CASP6, CDK6, CCNE1, STEAP3, MCM7, ORC2, ORC5, ANAPC1, and ANAPC7, CDC7, CDC27, and SKP1. 3) miR-630 was…	UP	UP	UNKNOWN		cell line	1
153	64866	Q9H5V8	CDCP1	CDCP1	TRASK, UNQ2486/PRO5773	CUB-domain-containing protein 1	a transmembrane glycoprotein that is widely expressed in epithelial cells as both full-length 135 kDa and proteolytically processed 70 kDa forms	Oncogene signaling	25893298	1) Disruption of CDCP1 via silencing and antibody-mediated inhibition markedly reduce the ability of TOV21G OCC cells to form intraperitoneal tumors and induce accumulation of ascites in mice. 2) CDCP1 effects are mediated via a novel mechanism of protein kinase B (Akt) activation. 3) CDCP1 is functionally important in OCC, with its expression elevated in 90% of 198 OCC tumors and increased CDCP1…	UP	UP	UNKNOWN		cell line; clinical outcome; patient tissue; xenograft	5
154	999	P12830	CDH1	CDH1	E-cadherin, CDHE, UVO	Cadherin-1	E-cadherin is a major component of tubular adherent proteins that maintain intercellular contacts and cell polarity in epithelial tissue.	CSC, EMT, Hippo signaling	29581579, 30653577, 15102685	1) Epithelial mesenchymal transition (EMT) and cancer stem cells (CSC) have been associated with resistance to chemotherapy. 2) Cisplatin reduced E-cadherin expression both in mouse kidney and proximal tubular epithelial cell lines (mTECs). 3) cisplatin-resistant ovarian cell line A2780cis cells differ from their cisplatin-sensitive counterparts in the CDH1 methylation. Methylation in A2780cis ce…	DOWN	DOWN	DOWN		cell line; clinical outcome; patient tissue	4
155	1000	P19022	CDH2	CDH2	N-cadherin, CDHN, NCAD	Cadherin-2	Calcium-dependent cell adhesion protein	CSC, EMT	21618587, 19190132, 29731893	1) cisplatin-induced transition of EMT in residual cancer cells correlated with reduced E-cadherin, and increased N-cadherin and vimentin expression. 2) Expression of N-cadherin is preserved in cisplatin-resistant GCT cells, pointing to an important physiological role in cell survival. 3) N-cadherin-downregulation results in a significant decrease of proliferation, migration, and invasion and sti…	UP	UP	UNCHANGED		cell line; clinical outcome; patient tissue	4
156	51755	Q9NYV4	CDK12	CDK12	CRK7, CRKRS, KIAA0904	Cyclin-dependent kinase 12	Phosphorylates CTD of RNA polymerase II, regulating transcription elongation. Regulates the expression of genes involved in DNA repair and is required for the maintenance of genomic stability.	DDR/HR	24554720	1) the recurrent somatic CDK12 mutations identified in ovarian cancers impair the catalytic activity of this kinase, which is involved in the transcription of a subset of genes, including BRCA1 and other DNA repair genes. 2) disabling CDK12 function in ovarian cancer cells reduces BRCA1 levels, disrupts HR repair, and sensitizes these cells to the cross-linking agents melphalan and cisplatin and …	UNKNOWN	UP	UNKNOWN		cell line	1
157	1017	P24941	CDK2	CDK2	CDKN2	Cyclin-dependent kinase 2	Serine/threonine-protein kinase involved in the control of the cell cycle; essential for meiosis, but dispensable for mitosis.	Cell cycle, DDR/HR	25557169, 11585414	1) BRCA1 and BRCA2 are also known E2F targets and overexpressed in CCNE1-amplified HGSOC. 2) Inhibition of CDK1/2 by SNS032 or dinaciclib resulted in downregulation of BRCA1 and chemosensitization specifically in cyclin E1-driven cells. 3) p27kip1 expression was reduced in ovarian carcinomas in contrast to benign and borderline tumors. 4) The expression of cyclin E and cdk2 gradually increased fr…	UP	UP	UNKNOWN		cell line; clinical outcome; patient tissue	4
158	1019	P11802	CDK4	CDK4		Cyclin-dependent kinase 4	Phosphorylates and inhibits members of the retinoblastoma (RB) protein family including RB1 and regulates the cell-cycle during G1/S transition.	Cell cycle	29666673, 21477379	1) roniciclib (BAY1000394), a potent pan-CDK inhibitor, displays promising anti-neoplastic activity as a single agent and potentiates cisplatin lethality in preclinical nasopharyngeal carcinoma (NPC) models. 2) The expression level of CDK4 protein was significantly increased in lung cancer tissues compared to normal tissues (P < 0.001). 3) Patients with higher CDK4 expression had a markedly short…	UP	UP	UNKNOWN	Yes	cell line; clinical outcome; patient tissue; xenograft	5
159	1020	Q00535	CDK5	CDK5	CDKN5	Cyclin-dependent kinase 5	Regulates neuronal development and neuronal survival, migration and differentiation, etc; EGF-activated EGFR leads to the activation of CDK5 and increased proliferation in EOC, thyroid carcinoma, and melanoma cells (24091658). Some Cdk5 substrates include FAK, STAT3, AKT, Rb etc. (31910742)	Apoptotic signaling, Cell cycle, ECM signaling, Immune response	26698249, 30621723	1) high level of cyclin I was associated with cisplatin resistance in CC. 2) cyclin I protein becomes highly expressed in human CC patients resistant to cisplatin chemotherapy. 3) Stable overexpressed cyclin I promotes Hela cell resistance to higher concentrations of cisplatin. 4) upregulated level of cyclin I increased tumor cells growth in vitro and enhanced tumor resistance to cisplatin in viv…	UP	UP	UNKNOWN		cell line	1
160	1022	P50613	CDK7	CDK7	CAK, CAK1, CDKN7, MO15, STK1	CDK-activating kinase (CAK)	Serine/threonine kinase involved in cell cycle control and in RNA polymerase II-mediated RNA transcription.	Cell cycle, DDR/NER	25411854, 28455421	1) CDK7 has been identified as a differentially expressed gene that is highly correlated with endometrial carcinoma. 2) the half maximal inhibitory concentration of cisplatin was reduced from 45.12 µg/ml to 3.200 µg/ml following the inhibition of CDK7 expression levels, indicating a significantly increased cytotoxicity in the treated cells (P<0.05) in the HEC-1-A endometrial carcinoma cell line. …	UP	UP	UNKNOWN		cell line; clinical outcome; patient tissue	4
161	1026	P38936	CDKN1A	CDKN1A	CAP20, p21, CDKN1, CIP1, WAF1, MDA6	Cyclin-dependent kinase inhibitor 1	May be involved in p53/TP53 mediated inhibition of cellular proliferation in response to DNA damage. Inhibits the kinase activity of the cyclin D-CDK4 complex; promotes its kinase activity towards RB1. Binds and inhibits PCNA, leading to blockade of DNA synthesis and inhibition of cell proliferation.	Cell cycle, p53 signaling	21933447, 20811155, 11078909	1) p21 predominantly localizes to the cytoplasm in platinum-resistant ovarian cancer cell line C13* compared to its parental OV2008. Persistent exposure to low dose cisplatin in OV2008 leads to p21 translocation from nuclear to cytoplasm. 2) Knockdown of cytoplasmic p21 by siRNA in C13* notably increased cisplatin-induced apoptosis. Inhibition of p21 translocation into the cytoplasm by Akt2 shRNA…	localizes to the cytoplasm	DOWN/UP/cytoplasm	localizes to the cytoplasm		cell line; clinical outcome; patient tissue	4
162	1027	P46527	CDKN1B	CDKN1B	p27, KIP1	Cyclin-dependent kinase inhibitor 1B	Involved in G1 arrest. Potent inhibitor of cyclin E- and cyclin A-CDK2 complexes.	Cell cycle	27314502, 11585414	1) chemoresistant cell lines using paclitaxel (TAX), cisplatin (DDP) and carboplatin (CBP) in SKOV3 ovarian cancer cells. 2) the expression levels of p27 were dramatically downregulated in chemoresistant cells. 3) the methylation of DDP‑resistant cells was significantly higher compared with SKOV3 cells. 4) demethylation by 5-aza restored p27 expression in DDP-resistant cells, and increased their …	DOWN	DOWN	DOWN		cell line; clinical outcome; patient tissue	4
163	1028	P49918	CDKN1C	CDKN1C	KIP2	Cyclin-dependent kinase inhibitor 1C	Potent tight-binding inhibitor of several G1 cyclin/CDK complexes (cyclin E-CDK2, cyclin D2-CDK4, and cyclin A-CDK2) and, to a lesser extent, of the mitotic cyclin B-CDC2.	Cell cycle	22289679, 19239430	1) p57Kip2, is also subject to epigenetic silencing in carboplatin resistance in vitro and in vivo. 2) Micro-array analysis of our own series of novel paclitaxel- and platinum-resistant EOC cell lines has revealed that several such genes are down-regulated in isogenic paclitaxel-resistant cell lines, including Wee1 and p57Kip2. 3) Surprisingly, patients exhibiting p57KIP2 promoter methylation sur…	DOWN/UP	DOWN	DOWN		cell line; patient tissue	4
164	1029	P42771	CDKN2A	CDKN2A	CDKN2, MTS1, p14ARF, p16INK4a	Cyclin-dependent kinase inhibitor 2A	Acts as a negative regulator of the proliferation of normal cells by interacting strongly with CDK4 and CDK6. This inhibits their ability to interact with cyclins D and to phosphorylate the retinoblastoma protein.	Cell cycle, p53 signaling	25263447, 9036870, 18196872, 25663864, 17611411	1) the overexpression of a p53-positive regulator, p14ARF, inhibited MDM2-mediated p53 degradation and led to the imbalance of p53 turnover that promoted the formation of p53 aggregates. 2) the inhibition of p14ARF could suppress p53 aggregation and sensitize cancer cells to platinum treatment in vitro and in vivo. 3) Increased expression of P16INK4A in ovarian cancer is associated with progressi…	DOWN/UP	DOWN/UP	UNKNOWN		cell line	1
165	1031	P42773	CDKN2C	CDKN2C	p18-INK4C, CDKN6	Cyclin-dependent kinase 4 inhibitor C	1) INK4 family members of CDKI, interact only with CDK4/6 and inhibit the G1/S transition. 2) Tumor suppressor gene, also involved in DNA damage response and apoptosis	Cell cycle	21494915	1) P18 protects against cisplatin-induced renal cell injury. 2) Overexpression of p18 arrested cell cycle progression in the G1 phase and inhibited proliferation. 3) p18 overexpression did not affect cisplatin-induced necrosis, but it reduced the percentage of apoptotic cells significantly. 4) The severity of ER Stress (ERS) induced by cisplatin was also decreased by p18 overexpression.	UNKNOWN	UP	UNKNOWN		cell line	1
166	1051	P17676	CEBPB	CEBPB	LIP, LAP, TCF5	CCAAT/enhancer-binding protein beta, C/EBP beta	Important transcription factor regulating the expression of genes involved in immune and inflammatory responses. Plays also a significant role in adipogenesis, as well as in the gluconeogenic pathway, liver regeneration, and hematopoiesis.	Apoptotic signaling, ECM signaling, Immune response, Transcription	26087191, 29748013	1) Chemoresistant EOC cells expressed higher COL11A1 and c/EBPβ than chemosensitive cells. 2) COL11A1 or c/EBPβ downregulation suppressed chemoresistance. 3) COL11A1 overexpression attenuated sensitivity to cisplatin and paclitaxel. 4) The c/EBPβ binding site in the COL11A1 promoter was identified as the major determinant of cisplatin- and paclitaxel-induced COL11A1 expression. 5) LIP was degrade…	DOWN/UP	DOWN/UP	UP		cell line	1
167	8837	O15519	CFLAR	CFLAR	CASH, CASP8AP1, CLARP, MRIT	Cellular FLICE-like inhibitory protein, c-FLIP	Inhibitor of TNFRSF6/FAS mediated apoptosis. A proteolytic fragment (p43) is likely retained in the death-inducing signaling complex (DISC) thereby blocking further recruitment and processing of caspase-8 at the complex.	Apoptosis	23313194, 23167276	1) Complete cisplatin mediated suppression of c-FLIP expression in CDDP-sensitive T24 cells but no change in resistant T24R2 cells after cisplatin treatment. 2) Suppression of c-FLIP expression in T24R2 cells by siRNA rendered these cells significantly more sensitive to cisplatin treatment than untransfected T24R2 cells (bladder cancer cells). 3) In univariate analyses of CFLAR mRNA expression in…	UP/long spliced form	UP	DOWN in S; UNCHANGED in R		cell line	1
168	1108	Q14839	CHD4	CHD4		Chromodomain-helicase-DNA-binding protein 4	Component of the histone deacetylase NuRD complex which participates in the remodeling of chromatin by deacetylating histones	DDR/DNA replication	25737278, 27443740	1) PARPi resistance (D'Andrea) AACR presentation; 2) loss of the nucleosome remodeling factor CHD4 confers cisplatin resistance. 3) BRCA2 mutant ovarian cancers with reduced CHD4 expression significantly correlate with shorter progression-free survival and shorter overall survival. 4) The loss of Pax transactivation-domain interacting protein (PTIP), PARP1, and Chromodomain Helicase DNA Binding P…	DOWN	DOWN	UNKNOWN		cell line; clinical outcome; patient tissue	4
169	1111	O14757	CHEK1	CHEK1	CHK1	Serine/threonine-protein kinase Chk1	Required for checkpoint-mediated cell cycle arrest and activation of DNA repair in response to DNA damage; binds to and phosphorylates CDC25A, CDC25B and CDC25C; also phosphorylates NEK6, RAD51, TP53, FANCE, TLK1	Cell cycle, DDR	22537224, 30771522	1) geldanamycin (HSP90 inhibitor) and two CHK1 inhibitors (UCN-01 and SB218078) exhibited a significantly stronger synergism with cisplatin in FA-proficient OC ells when compared to FA-deficient cells. 2) Inhibition of Chk1 synergized with cisplatin to induce mitotic cell death in the p53-deficeint SCLC cells. 3) The effect was regulated in part through activation of caspase 2 and downregulation …	UP	UP	PHOS		cell line; clinical outcome; patient tissue	5
170	11200	O96017	CHEK2	CHEK2	CDS1, CHK2, RAD53	Serine/threonine-protein kinase Chk2	Required for checkpoint-mediated cell cycle arrest, activation of DNA repair and apoptosis in response to DSB; phosphorylates CDC25A, CDC25B and CDC25C, NEK6, BRCA2, FOXM1. Regulates apoptosis through the phosphorylation of p53/TP53, MDM4 and PML.	Cell cycle, DDR	24657486, 18162465, 22312557, 17940507	1) In two well-defined ovarian cancer patient groups with the largest contrast in treatment response, high expression of Chk2 was related to good response (OR=0.132; P=0.014). 2) Chk2 depletion abrogated the cisplatin-induced S-phase cell cycle arrest and caused increased resistance to cisplatin in long-term clonogenic survival assays. 3) Inhibition of Chk2 by a dominant-negative mutant or gene d…	DOWN/DEPHOS	DOWN/UP	PHOS		cell line; clinical outcome; patient tissue	4
171	25978	Q9UQN3	CHMP2B	CHMP2B	CGI-84	Charged multivesicular body protein 2b	Core component of the endosomal sorting required for transport complex III (ESCRT-III)/regulated exocytosis	Platinum efflux	27322682	1) the expression of vimentin was downregulated in drug-resistant ovarian cancer cell lines A2780-DR and HO-8910 as compared to their respective control cells. 2) Silencing of CHMP2B and PDZK1 in both A2780-DR and HO-8910 cells led to decreased cellular cisplatin accumulation. 2) The vimentin (VIM) downregulation increased CHMP2B and PDZK1 expression.	DOWN	DOWN	UNKNOWN		cell line	1
172	1147	O15111	CHUK	CHUK	IKKA, TCF16	conserved helix-loop-helix ubiquitous kinase / Inhibitor of nuclear factor kappa-B kinase subunit beta	IKK-α and IKK-β phosphorylate the IκB proteins, marking them for degradation via ubiquitination and allowing NF-κB transcription factors to go into the nucleus	NF-kB signaling, Notch signaling	18560356, 29950928, 17785555	1) Protein expression of ETS1 and IKKα were significantly up-regulated in 231/DDP cells. 2) Both Notch-1 and IKKalpha knockdown sensitize CaSki cells to cisplatin-induced apoptosis to equivalent extents. 3) IKKalpha was expressed in the nucleus of basal cells of normal oral epithelium, but not or marginally detected in 32.8% of carcinomas. 4) The immunoreactivity was significantly decreased in le…	UP	UP	UNKNOWN		cell line; clinical outcome; patient tissue; xenograft	5
173	57650	Q8TCG1	CIP2A	CIP2A	KIAA1524	cancerous inhibitor of protein phosphatase 2A	directly interacts with c-myc, inhibits PP2A activity towards c-myc ser62 to prevent c-myc degradation; increases P-Akt by negatively regulating Akt related PP2A activity (20729919); facilitates the EMT process via RAS/ERK pathway (25458953); participates in the Wnt/β-catenin pathway (25015035).	EMT, MYC signaling, Oncogene signaling	30106121, 29103022, 30410608, 26629248	1) CIP2A knockdown enhanced DDP sensitivity. 2) CIP2A depletion accelerated the process of DNA damage caused by DDP treatment. 3) CIP2A suppression increased the cytotoxicity of DDP, which resulted in a decrease in the subcutaneous tumor growth in a xenograft mouse model.4) CIP2A has higher expression in DDP-resistant GC patients. 5) DDP-resistant GC patients with high CIP2A expression presented …	UP	UP	DOWN/UNPHOS		cell line; clinical outcome; patient tissue; xenograft	5
174	9076	O95832	CLDN1	CLDN1	CLD1, SEMP1, UNQ481/PRO944	Claudin-1	Claudins function as major constituents of the tight junction complexes	Autophagy, ECM signaling, EMT	28614291, 32754286	1) expression of CLDN1 in NSCLC is up-regulated and it is correlated with clinicopathological features. 2) CLDN1 expression in A549/CDDP cells is up-regulated at both transcriptional and translational levels. 3) Reduced CLDN1 expression decreases the CDDP resistance, proliferation, migration, and invasion. 4) CLDN1 activates autophagy through up-regulation of ULK1 phosphorylation and promotes dru…	DOWN/UP	DOWN/UP	UNKNOWN		cell line	1
175	1365	O15551	CLDN3	CLDN3	C7orf1, CPETR2	Claudin-3	tight junction protein; interacts with PDZ domain-containing proteins such as ZO proteins which serve as adapters for other proteins involved in cell signaling; interactors include PTEN, plays a role in proliferation, differentiation, and motility (11283726); related to EMT and WNT pathway (29511369);	EMT, Platinum uptake, WNT signaling	23053666, 24482188, 17647191	1) Knockdown of CLDN3 or CLDN4 rendered human ovarian carcinoma 2008 cells resistant to cDDP in both in vitro culture and in vivo xenograft model. 2) The net accumulation of platinum (Pt) and the Pt-DNA adduct levels were reduced in CLDN3KD and CLDN4KD cells. 3) The endogenous mRNA levels of copper influx transporter CTR1 were found to be significantly reduced in the knockdown cells, and exogenou…	DOWN/UP	DOWN/UP	UNKNOWN		cell line; xenograft	2
176	1364	O14493	CLDN4	CLDN4	CPER, CPETR1, WBSCR8	Claudin-4	AS in CLDN3. Reduction of claudin-4 in cancer cells facilitates the detachment of single cells from the cellular network and promotes invasion in a similar manner to E-cadherin (12668723).	EMT, Platinum uptake, WNT signaling	23053666, 23599806, 21508375	1) AS in CLDN3. 2) Suppression of claudin-4 resulted in a significant increase of cisplatin sensitivity and cellular accumulation of fluorescence-labeled cisplatin. 3) Claudin-4 expression was significantly greater in ovarian cancer tissue from chemoresistant patients compared to chemosensitive patients. The overall survival was significantly shorter for claudin-4-positive than claudin-4-negative…	UP	DOWN/UP	DOWN		cell line; clinical outcome; patient tissue; xenograft	5
177	1366	O95471	CLDN7	CLDN7	CEPTRL2, CPETRL2	Claudin-7	Plays a major role in tight junction-specific obliteration of the intercellular space; associated with EpCAM to promote EMT (25514462): EpIC released from EpCAM acts as a cotranscription factor in cooperation with β-catenin to upregulate vimentin, Snail, Slug and downregulate E-cadherin.	EMT, WNT signaling	21134740	1) CLDN-7 transcripts in EOCs were significantly up-regulated compared with normal ovarian tissues (P<0.001). 2) High CLDN-7 expression in primary tumour correlated with shorter progression-free survival (PFS) of the patients (P=0.005) and poor sensitivity to platinum-based chemotherapy (P=0.024). 3) CLDN-7 was highly expressed in 2774 and HeyA8 human ovarian cancer cells and inhibition of CLDN-7…	UP	UP	UNKNOWN		cell line; patient tissue	4
178	1192	O00299	CLIC1	CLIC1	G6, NCC27	Chloride intracellular channel protein 1	overexpressed in activated macrophages; a homologous protein of GST superfamily; response of oxidative stress by acting as sensor and effector; regulates stabilization of cell membrane potential, transepithelial transport, maintenance of intracellular pH, and regulation of cell volume; regulation of integrin family proteins (29669336).	DDR/nucleotide synthesis, ECM signaling, Redox	27825122, 29805518	1) The expression levels of CLIC1 and LGALS3BP in epithelial ovarian cancer tissues were significantly higher than those in normal ovary tissues. 2) The knockdown of CLIC1 in A2780 cell line showed an increased sensitivity to hydrogen peroxide and cisplatin. 3) mRNA and protein levels of CLIC1 was significantly higher in higher-grade tumors than in low-grade tumors. 4) overexpression of CLIC1 was…	UP	UP	UNKNOWN		cell line; clinical outcome; patient tissue; xenograft	5
179	1201	Q13286	CLN3	CLN3	BTS	Battenin	membrane protein involved in microtubule-dependent, anterograde transport of late endosomes and lysosomes	Platinum efflux, vesicle trafficking	26299671	1) CLN3 depletion markedly reduced the half maximum inhibitory concentration in the human ovarian cancer cisplatin‑resistant and carboplatin‑resistant sublines, A2780/DDP and A2780/CBP cells.	UNCHANGED	UP	UNKNOWN		cell line	1
180	9575	O15516	CLOCK	CLOCK	BHLHE8	circadian regulator Clock	Transcriptional activator, forms a core component of the circadian clock, activates the expression of ATF4	Redox/Glutathione	17297441, 25485508	1) Clock is overexpressed in cisplatin-resistant cells. 2) Clock expression significantly correlates with cisplatin sensitivity. 3) Clock activate ATF4 expression through E-box elements. 4) the downregulation of either Clock or ATF4 confers sensitivity of A549 cells to cisplatin and etoposide. 5) Higher expression of several clock genes (e.g., CLOCK, PER1, PER2, PER3, CRY2, NPAS2 and RORC) in bre…	UP	UP	UNKNOWN		cell line; clinical outcome; patient tissue	4
181	81037	Q96KA5	CLPTM1L	CLPTM1L	CRR9	Cleft Lip and Palate Transmembrane Protein 1-Like	up-regulated transcript in a cisplatin resistant ovarian tumor cell line; coactivator of the transcription factor Erβ, (downstream target: CDC25A, c-Jun, and BCL2); induces ER-β signaling (32943060)	Apoptotic signaling, Hormone receptor signaling, Oncogene signaling	22675468	1) CLPTM1L has been identified as an overexpressed protein in human ovarian tumor cell lines that are resistant to cisplatin. 2) Upon loss of CLPTM1L accumulation in lung tumor cells, cisplatin and camptothecin induced apoptosis were increased in direct proportion to the level of CLPTM1L knockdown. 3) CLPTM1L protects from genotoxic stress induced apoptosis through regulation of Bcl-xL.	UP	UP	UNKNOWN		cell line; patient tissue	4
182	1191	P10909	CLU	CLU	APOJ, CLI, KUB1, AAG4	Clusterin, Isoform 1	extracellular chaperone; intracellular form translocated from ER to cytosol under stress, leading to the inhibition of apoptosis through the activation of Akt, NF-kB, YB-1, and HSF-1 (33160989); inhibits apoptosis through suppressing BAX-dp release of cytochrome c and interaction with HSPA5	Apoptotic signaling, Autophagy, NF-kB signaling, Oncogene signaling	24943969, 20497247, 33160989	1) DDP-induced secreted clusterin (sCLU) activation, which involved induction of pAkt and pERK1/2 activation that confer DDP resistance in immunocompromised mice. 2) sCLU silencing increased the sensitivity of lung cancer A549DDP cells to DDP in vivo. 3) sCLU overexpression decreased the chemosensitivity of A549 cells to DDP in vivo. 4) The expression level of clusterin did not correlate with age…	UP	UP	UP		cell line; clinical outcome; patient tissue; xenograft	5
183	1301	P12107	COL11A1	COL11A1	COLL6	Collagen type XI alpha 1	May play an important role in fibrillogenesis by controlling lateral growth of collagen II fibrils.	ECM signaling, NF-kB signaling, Oncogene signaling/AKT	28815582, 29769618, 26087191, 32312965	1) COL11A1 and TWIST1 were among the most highly upregulated genes in chemoresistant tumors. 2) COL11A1 promotes ovarian cancer progression and is associated with chemoresistance to cisplatin and paclitaxel in ovarian cancer cells. 3) COL11A1-mediated NFkB activation, via transcriptional activation of IKKβ, promoted TWIST1, Mcl-1, and GAS6 expression, which were associated with chemoresistance an…	UP	UP	UP	Yes	cell line; clinical outcome; patient tissue	4
184	1277	P02452	COL1A1	COL1A1		Collagen alpha-1(I) chain	Type I collagen is a member of group I collagen (fibrillar forming collagen).	ECM signaling	27853186, 33287446, 29906404	1) multicellular tumor spheroids (MCTS): hepatic stellate cells (HSCs) in MCTS significantly increased the compactness of spheroids and exhibited strong resistance to sorafenib and cisplatin relative to other types of stromal cells. 2) Increased COL1A1 expression was apparent in activated HSCs but not in fibroblasts or vascular endothelial cells in MCTS. 3) losartan, which can inhibit collagen I …	DOWN/UP	DOWN/UP	UNKNOWN	Yes	cell line; clinical outcome; patient tissue	4
185	1281	P02461	COL3A1	COL3A1		Collagen alpha-1(III) chain	Collagen type III occurs in most soft connective tissues along with type I collagen. Involved in regulation of cortical development.	CSC, ECM signaling	27390605, 29050298	1) very high expression levels of COL3A1 protein, and the presence of extracellular COL3A1 in the CDDP-resistant ovarian cancer W1TR cell line. 2) The cells mainly responsible for the extracellular COL3A1 production are aldehyde dehydrogenase-1A1 (ALDH1A1) positive cells. 3) highly-expressed COL3A1 was closely correlated with local recurrence and Human bladder cancer (BCa) stage. 4) BCa patients …	UP	UP	UNKNOWN	Yes	cell line; clinical outcome; patient tissue	4
186	1293	P12111	COL6A3	COL6A3		Collagen alpha-3(VI) chain	Collagen VI acts as a cell-binding protein.	ECM signaling	12726863	1) Serial analysis of gene expression (SAGE) profiling of cisplatin-resistant and sensitive cells revealed that many ECM genes were elevated in cisplatin-resistant ovarian cancer cells including COL6A3. 2) cultivation of cisplatin-sensitive cells in the presence of collagen VI protein promoted resistance in vitro. 3) Staining of ovarian tumors with collagen VI antibodies confirmed collagen VI exp…	UP	UP	UNKNOWN	Yes	cell line; patient tissue	4
187	10063	Q14061	COX17	COX17		Cytochrome c oxidase copper chaperone	Copper metallochaperone essential for the assembly of the mitochondrial respiratory chain complex IV (CIV), also known as cytochrome c oxidase	Metabolism/OXPHOS	24473407	Cisplatin Binds to Human Copper Chaperone Cox17: The Mechanistic Implication of Drug Delivery to Mitochondria	UNKNOWN	UP	UNKNOWN		cell line	1
188	1347	P14406	COX7A2	COX7A2	COX7AL	Cytochrome c oxidase subunit 7A2	Cytochrome c oxidase catalyzes the reduction of oxygen to water. Electrons originating from reduced cytochrome c in the intermembrane space (IMS) are transferred via the dinuclear copper A center (CU(A)) of subunit 2 and heme A of subunit 1 to the active site in subunit 1	Metabolism/OXPHOS	23592244	1) clinical response to cisplatin correlated with pre-existing defects in the mitochondrial respiratory chain complexes of esophageal adenocarcinoma cancer cells, caused by loss of specific cytochrome c oxidase (COX) subunits. 2) Knockdown of a COX protein altered chemosensitivity in vitro, increasing the propensity of cancer cells to undergo cell death following cisplatin treatment. 3) In an ind…	UP	UP	UNKNOWN		cell line; patient tissue	4
189	1376	P23786	CPT2	CPT2	CPT1	Carnitine O-palmitoyltransferase 2, mitochondrial	Reconverts acylcarnitines back into the respective acyl-CoA esters that can then undergo beta-oxidation, an essential step for the mitochondrial uptake of long-chain fatty acids and their subsequent beta-oxidation in the mitochondrion.	Metabolism/Lipid, Metabolism/OXPHOS	29872321, 22951905	1) we have identified CPT2 which is the rate-limiting enzyme of fatty acid oxidation, downregulated in HCC and was significantly associated with tumor histological differentiation and venous invasion. 2) knockdown of CPT2 remarkably enhanced the tumorigenic activity and metastatic potential of hepatoma cells. 3) CPT2 silencing induced chemoresistance to cisplatin. 4) low expression of CPT2 promot…	DOWN	DOWN	UNKNOWN		cell line	1
190	1385	P16220	CREB1	CREB1	CREB	Cyclic AMP-responsive element-binding protein 1	Phosphorylation-dependent transcription factor (Phosphorylated by PKA, CaMKIV, p70S6K, and RSK2); binds to cAMP response element (CRE); critical for cell cycle and survival (15837624).	Apoptotic signaling, PKA signaling	30093630, 30069985, 25825983	1) suppression of SETD2 or CREB1 conferred cisplatin resistance through inhibition of H3K36me3 and ERK activation in NSCLC cells. 2) SETD2 and CREB1 contribute to cisplatin cytotoxicity via regulation of the ERK signaling pathway. 3) PDE4 inhibitor roflumilast activated the cAMP/PKA/CREB pathway and upregulated the mitochondrial ferritin (FtMt) level in OVCAR3 and SKOV3 cells. 4) Roflumilast enha…	UNKNOWN	DOWN	PHOS		cell line	1
191	1410	P02511	CRYAB	CRYAB	CRYA2, HSPB5	Alpha-crystallin B chain	contribute to the transparency and refractive index of the lens. Has chaperone-like activity, preventing aggregation of various proteins under a wide range of stress conditions; a recognized anti-apoptotic protein (31239701);	Apoptotic signaling, Chaperone	27194715, 25337251	1) induction of Hsf1 and the small heat shock protein crystallin-αB (CryAB) during cisplatin nephrotoxicity in mice. 2) cisplatin induced Hsf1 and CryAB in a cultured renal proximal tubular cells (RPTCs). 3) Transfection or restoration of Hsf1 into Hsf1 knockdown cells suppressed cisplatin-induced apoptosis, 4) Hsf1 knockdown increased Bax translocation to mitochondria and cytochrome c release in…	UP	UP	UP		cell line; clinical outcome; patient tissue	4
192	1435	P09603	CSF1	CSF1		Macrophage colony-stimulating factor 1	Cytokine that plays an essential role in the regulation of survival, proliferation and differentiation of hematopoietic precursor cells	Oncogene signaling/AKT, Oncogene signaling/MAPK	29372560, 22005523	1) colony-stimulating-factor-1 receptor (CSF-1R) was upregulated in cisplatin-resistant SK-OV-3 and CaoV-3 cells. 2) parental SK-OV-3 and CaoV-3 cells were more resistant to cisplatin after CSF-1R overexpression, 3) CSF-1R knockdown in SK-OV-3 and CaoV-3 cells promoted cisplatin sensitivity. 4) CSF-1R significantly promoted active AKT and ERK1/2 signalling pathways in cisplatin-resistant cells. 5…	UP	UP	UNKNOWN		cell line; patient tissue; xenograft	5
193	1436	P07333	CSF1R	CSF1R	FMS	Macrophage colony-stimulating factor 1 receptor	Tyrosine-protein kinase that acts as cell-surface receptor for CSF1 and IL34	Oncogene signaling/AKT, Oncogene signaling/MAPK	29372560, 22005523	As in CSF1	UP	UP	UNKNOWN	Yes	cell line; patient tissue; xenograft	5
194	1495	P35221	CTNNA1	CTNNA1		Catenin alpha-1 / alphaE-catenin	A component of Beta-catenin, e-cadherin complex. Its function correlates to CDH1.	EMT	24973089, 8205352, 27229528	1) knockdown of α(E)-catenin in tubular epithelial cells resulted in a significant loss of viability after cisplatin challenge. 2) the expression of α(E)-catenin was further decreased after cisplatin treatment. 3) In all E-cad(+) tumours, the frequency of lymph node and liver metastasis was higher in alpha-cat(-) tumours than in alpha-cat(+) tumours in human gastric cancer. 4) compared with their…	DOWN	UP	DOWN		cell line; patient tissue	4
195	1499	P35222	CTNNB1	CTNNB1	CTNNB, OK/SW-cl.35, PRO2286	Catenin beta-1	Key downstream component of the canonical Wnt signaling, involved in cell adhesion and transcription of proteins that promote development and EMT	ECM signaling, WNT signaling	27384994, 26860078, 25214561	1) β-catenin and B-cell lymphoma-extra large (Bcl-xl) were significantly upregulated in Lung cancer A549/CDDP cells compared with A549/WT cells. 2) β-catenin activator LiCl reduced the sensitivity of A549/WT cells to cisplatin. 3) β-catenin upregulates the expression of the anti-apoptotic protein Bcl-xl. 4) silencing of β-catenin with siRNA decreased the mRNA and protein expression of Bcl-xl, and…	UP	UP	DOWN		cell line; clinical outcome; patient tissue	4
196	79004	Q9H467	CUEDC2	CUEDC2	C10orf66, HOYS6	moderately conserved ubiquitin-binding domain of about 40 amino acids / CUE domain-containing protein 2	critical roles in cell cycle, inflammation and tumorigenesis. Phosphorylated by Cdk1 and promotes the release of APC/C from checkpoint inhibition. Interacts with IkB kinase α (IKKα) and IKKβ and has an inhibitory role in the activation of NFκB	Cell cycle, Immune response, NF-kB signaling, ubiquitin	31205536	1) overexpression of CUEDC2 might be a promising biomarker to evaluate the progression and to predict likely relapse of serous ovarian carcinoma. 2) higher expression of CUEDC2 was associated with higher resistance to cisplatin. 3) The overall survival (OS) and disease-free survival time (DFS) of patients with cisplatin resistant was shorter than that of those with cisplatin sensitive, respective…	UP	UP	UNKNOWN		cell line; clinical outcome; patient tissue	4
197	8452	Q13618	CUL3	CUL3	KIAA0617	Cullin-3	Core component of multiple cullin-RING-based BCR (BTB-CUL3-RBX1) E3 ubiquitin-protein ligase complexes which mediate the ubiquitination and subsequent proteasomal degradation of target proteins such as KEAP1.	Redox, ubiquitin	23939375, 31548347	1) Cisplatin-induced cytotoxicity was augmented by depletion of CUL3, and antagonized by siCUL1 in both ES2 and SKOV3 ovarian cancer cells. 2) Patients with metastatic NSCLC with mutations in KEAP1, NFE2L2, or CUL3 have shorter TTF and OS after first-line platinum doublet chemotherapy compared with matched controls.	UNKNOWN	UP	UNKNOWN		cell line; clinical outcome; patient tissue	4
198	8451	Q13619	CUL4A	CUL4A		Cullin-4A	Core component of multiple cullin-RING-based E3 ubiquitin-protein ligase complexes.	DDR/NER	28095394, 30562757	1) Activation of the cullin 4a-containing E3 ubiquitin ligase complex CRL leads to ubiquitylation of several key NER proteins such as XPC itself to initiate removal of the DNA lesion. 2) Transient knockdown of CUL4A sensitised parental HCT116 cells towards cisplatin. 3) CUL4A and TP53 protein expression was significantly higher in cancerous tissues compared to normal tissues. 4) Significant corre…	UP	UP	UNKNOWN		cell line; clinical outcome; patient tissue; xenograft	5
199	50624	Q86UP6	CUZD1	CUZD1	UNQ224/PRO257, UO-44	CUB and zona pellucida-like domain-containing protein 1	CUZD1 antiserum inhibits cell attachment and proliferation of ovarian cancer cells so may be involved in these processes.	Oncogene signaling/EGFR	16862170	1) the expression of HuUO-44 was suppressed in the ovarian cancer cell line (SKOV-3) after treatment with several chemotherapeutic drugs. 2) this suppression in HuUO-44 expression was also correlated to the cisplatin sensitivity in two other ovarian cancer cell lines NIH-OVCAR3 and OV-90 in a dose-dependent manner. 3) HuUO-44 RNAi significantly increased sensitivity of NIH-OVCAR3 to cytotoxic str…	UP	UP	DOWN		cell line; clinical outcome; patient tissue	4
200	3627	P02778	CXCL10	CXCL10	INP10, SCYB10, IP10	C-X-C motif chemokine 10 / interferon gamma-induced protein-10	Pro-inflammatory cytokine that is involved in a wide variety of processes such as chemotaxis, differentiation, and activation of peripheral immune cells, regulation of cell growth, apoptosis and modulation of angiostatic effects	Immune response	26336986	1) In rat liver transplantation model, significant up-regulation of IP10 associated with multidrug resistant genes was found in small-for-size liver graft. 2) high expression of circulating IP10 was significant correlated with tumor recurrence in HCC patients underwent LDLT. 3) Overexpression of IP10 promoted HCC cell proliferation and tumor growth under cisplatin treatment by activation of ATF6/…	UP	UP	UNKNOWN		cell line; patient tissue; xenograft	5
201	6387	P48061	CXCL12	CXCL12	SDF1, SDF1A, SDF1B	Stromal cell-derived factor 1	Activates the C-X-C chemokine receptor CXCR4 to induce a rapid and transient rise in the level of intracellular calcium ions and chemotaxis.	Immune response, NF-kB signaling	28721072	1) CXCL12 blocks cisplatin-induced apoptosis in A549. 2) CXCR4 contributes to CXCL12-mediated anti-apoptosis by activating JAK2/STAT3 pathway in NSCLC cells. 3) CXCL12 expression significantly correlated with tumor classification, lymph node metastasis, stage, and tumor size (P<0.05), and the expression of p-STAT3 was significantly associated with lymph node metastasis (P<0.05).	UP	UP	UNKNOWN		cell line; clinical outcome; patient tissue	4
202	3576	P10145	CXCL8	CXCL8	IL8	Interleukin-8	Pro-inflammatory chemokine that is principally a chemoattractant and activator of neutrophils during an immune response; also has cell growth, angiogenic and motogenic effects in different types of malignancies	Immune response	26267317, 15087251	1) Knockdown of IL-8 increased sensitivity to cisplatin in platinum sensitive and reversed platinum resistance in resistant cell lines, 2) IL-8 receptor antagonist treatment also enhanced platinum sensitivity. 3) Nuclear localisation of IL-8RA was only detected in platinum resistant tumours. 4) All cell lines show expression of IL-8 with a rapid transcriptional induction of IL-8 following platinu…	UNCHANGED/nuclear localization of IL8RA	UP	UP		cell line; clinical outcome; patient tissue	4
203	7852	P61073	CXCR4	CXCR4		C-X-C chemokine receptor type 4	Receptor for the C-X-C chemokine CXCL12/SDF-1 that transduces a signal by increasing intracellular calcium ion levels and enhancing MAPK1/MAPK3 activation	Immune response, Oncogene signaling/MAPK	27922681	1) CXCR4 was significantly highly expressed in cisplatin-resistant NSCLC patients and the A549/DDP cell line. 2) CXCR4 inhibition by siRNA reversed chemoresistance and decreased tumor cell proliferation. 3) overexpression of CXCR4 in NSCLC promotes cisplatin resistance via CXCR4-mediated CYP1B1 upregulation. 4) The expression levels of stromal cell-derived factor (SDF)-1, CXCR4, matrix metallopro…	UP	UP	DOWN	Yes	cell line; patient tissue	4
204	1545	Q16678	CYP1B1	CYP1B1		Cytochrome P450 1B1	A cytochrome P450 monooxygenase involved in the metabolism of fatty acids, steroid hormones and vitamins; uses molecular oxygen inserting one oxygen atom into a substrate, and reducing the second into a water molecule, with two electrons provided by NADPH via cytochrome P450 reductase	Redox	27922681, 24408020	1) Increasing evidence has shown that many cytotoxic drugs are metabolized by cytochrome p450 (CYP) enzymes. 2) Bioinformatics analysis showed that the expression of CYP1B1 had a positive correlation with CXCR4, 3) CYP1B1 mRNA and protein level were significantly downregulated as a result of CXCR4 knockdown. 4) the CYP1B1 silencing significantly decreased CXCR4 expression levels and cisplatin res…	UP	UP	UNKNOWN		cell line; patient tissue	4
205	1571	P05181	CYP2E1	CYP2E1	CYP2E	cytochrome P450 2E1	High concentration in ER. A cytochrome P450 monooxygenase involved in the metabolism of fatty acids. Hydroxylates fatty acids specifically at the omega-1 position displaying the highest catalytic activity for saturated fatty acids	ER stress response, Metabolism/Lipid, Redox	16251482, 12675844, 15239125	1) cisplatin-treated cells overexpressing CYP2E1 produce a significant increase in oxidative stress compared to cells that do not express this enzyme, finally causing liver damage. 2) CYP2E1 is responsible for contributing to cisplatin-induced acute renal failure, since CYP2E1-depleted mice maintained a preserved kidney function compared to those with normal enzyme expression. 3) CYP2E1 revealed …	DOWN	DOWN	UP		cell line; clinical outcome; patient tissue; xenograft	5
206	51339	Q9NYF0	DACT1	DACT1	DPR1, HNG3	Dapper1 Antagonist of Catenin-1	canonical and/or non-canonical Wnt signaling pathways through interaction with DSH (Dishevelled) family proteins	Autophagy, WNT signaling	28839145	1) all tested EOC cell lines and primary EOC tissues, especially type I EOC, were observed to have significantly lower DACT1 expression than normal controls. 2) Overexpression of DACT1 (3AO-DACT1) results in slower growth and formed smaller tumours in nude mice compared to 3AO-NC. 3) 3AO-DACT1 had lower levels of key mediators of canonical Wnt signalling, Dvl2 and β-catenin, GSK-3β with phosphory…	DOWN	DOWN	UNKNOWN		cell line; patient tissue; xenograft	2
207	1612	P53355	DAPK1	DAPK1	DAPK	Death-associated protein kinase 1	calmodulin dependent kinase, positive mediator of g-IFN induced programmed cell death	Apoptosis, p53 signaling	20048748	1) TSA induced apoptosis in both A549 cells and A549/CDDP cells. 2) TSA enhanced the sensitivity of A549/CDDP cells to cisplatin, along with concomitant DAPK up-regulation. 3) When DAPK was over-expressed, A549/CDDP cells became sensitive to cisplatin and the cytotoxicity of TSA could be increased. 4) the cytotoxicity of TSA could be alleviated by inhibition of DAPK activity by the expression of …	UNKNOWN	DOWN	UP		cell line	1
208	1613	O43293	DAPK3	DAPK3	ZIPK	Death-associated protein kinase 3	Serine/threonine kinase which is involved in the regulation of apoptosis, autophagy, transcription, translation and actin cytoskeleton reorganization.	Apoptosis	21775533	1) Among 157 successfully genotyped SNPs, 9 and 10 SNPs were top SNPs associated with OS for patients with NSCLC and SCLC, respectively, although they were not significant after adjusting for multiple testing. 2) Fifteen genes, including 7 located within 200 kb up or downstream of the 4 top SNPs and 8 genes for which expression was correlated with 3 SNPs in LCLs were selected for siRNA screening.…	DOWN	DOWN	UNKNOWN		cell line; patient tissue	4
209	1616	Q9UER7	DAXX	DAXX	BING2, DAP6	Death domain-associated protein 6	1) Transcription corepressor known to repress transcriptional potential of several sumoylated transcription factors. 2) MDM2-DAXX-USP7 complex prevents MDM2 self-ubiquitination and enhances the intrinsic E3 ligase activity of MDM2 towards TP53, thereby promoting TP53 ubiquitination and subsequent proteasomal degradation.	p53 signaling, TGF-β signaling, Transcription, ubiquitin	29906705	1) Adenovirus E1B 55-kilodalton (E1B-55K) mediated DAXX degradation represents a potential mechanism by which E1B-55K sensitizes cancer cells to chemotherapy. 2) Ovarian cancer cells with E1B-55K expression were more sensitive to cisplatin than cells without E1B-55K expression. 3) In vivo C13* xenograft studies showed that the combination of cisplatin and E1B-55K was markedly more effective to sl…	UP	UP	DOWN in S; INCREASED in R		cell line; clinical outcome; patient tissue; xenograft	5
210	9937	Q6PJP8	DCLRE1A	DCLRE1A	KIAA0086, SNM1, SNM1A	DNA cross-link repair 1A protein	May be required for DNA interstrand cross-link repair. Also required for checkpoint mediated cell cycle arrest in early prophase in response to mitotic spindle poisons.	DDR/HR	29048400, 15572677	1) Overexpressed in adaptive cisplatin resistance ovarian cancer stem cell line A2780. 2) SNM1A- and SNM1B-deficient cells were sensitive to cisplatin but not to X-rays.	UP	UP	UNKNOWN		cell line	1
211	64858	Q9H816	DCLRE1B	DCLRE1B	SNM1B/Apollo	5' exonuclease Apollo	5'-3' exonuclease that plays a central role in telomere maintenance. Also functions within the Fanconi anemia pathway in response to DNA interstrand crosslinks	DDR/FA, DDR/HR, DDR/telomere	28430596	Depletion of hSNM1B/Apollo renders human cells hypersensitive towards ICL-inducing agents, resulting in reduced survival rates after treatment with MMC and cisplatin in DT40 cells and Hela cells	UNKNOWN	UP	UNKNOWN		cell line	1
212	64421	Q96SD1	DCLRE1C	DCLRE1C	ARTEMIS, ASCID, SCIDA, SNM1C	Protein artemis	Functions within the Fanconi anemia pathway in response to DNA interstrand crosslinks, functions in a complex with DNAPK in the non homologous end joining (NHEJ) pathway to form coding and signal joints respectively.	DDR/NHEJ	21785230	The Artemis-deficient cells were not as sensitive as the XRCC4-deficient cells, except to cisplatin and mitomycin C.	UNKNOWN	UP	UNKNOWN		cell line	1
213	1642	Q16531	DDB1	DDB1	XAP1	DNA damage-binding protein 1	Binds to DDB2 to form the UV-DDB complex, which may recognize UV-induced DNA damage and recruit proteins for NER.	Apoptotic signaling, CSC, DDR/NER, EMT	24249678	1) DDB1 and DDB2 cooperate to repress Bcl-2 transcription. 2) As DDB2	DOWN	DOWN	UP		cell line	1
214	1643	Q92466	DDB2	DDB2		DNA damage-binding protein 2	1) DNA repair factor in NER. 2) New functions beyond DNA repair: inhibiting Bcl-2 and p21; blocking EMT; regulating NF-κB activity (23774208); mediating premature senescence.	Apoptotic signaling, CSC, DDR/NER, EMT, NF-kB signaling	20013802, 24574518	1) DDB2 is not required for the repair of cisplatin-induced DNA damage, but can be induced by cisplatin treatment. 2) DDB2-deficient noncancer cells exhibit enhanced resistance to cell growth inhibition and apoptosis induced by cisplatin than cells with fully restored DDB2 function. 3) DDB2 expression in cisplatin-resistant ovarian cancer cell line CP70 and MCP2 was lower than their cisplatin-sen…	DOWN	DOWN	UP		cell line; clinical outcome; patient tissue; xenograft	5
215	220042	Q8IXT1	DDIAS	DDIAS	Noxin	DNA damage-induced apoptosis suppressor protein / Nitric oxide-inducible gene protein	May be an anti-apoptotic protein involved in DNA repair or cell survival.	Apoptosis, DDR	26493727	1) NFATc1 or DDIAS inhibition clearly enhanced apoptosis induced by cisplatin in lung cancer NCI-H1703 and A549 cells. 2) DDIAS overexpression rescued NCI-H1703 cells from cisplatin-mediated cell death and caspase-3/7 activation.	UNKNOWN	UP	UNKNOWN		cell line	1
216	1649	P35638	DDIT3	DDIT3	CHOP, CHOP10, GADD153	DNA damage-inducible transcript 3 protein	Multifunctional transcription factor in ER stress response; plays an essential role in apoptotic execution pathways triggered by ER stress	Apoptotic signaling, ER stress response	29702190	1) CHOP expression in tumor tissues form 69 lung cancer patients: deficient CHOP expression is associated with poor prognosis. 2) Cisplatin-resistant lung cancer cells exhibited lower expression of CHOP compared to that in sensitive lung cancer cells, 3) silencing or augmenting CHOP expression enhanced or impaired cisplatin resistance. 4) CHOP is directly associated with the regulation of autopha…	DOWN	DOWN	UP		cell line	5
217	780	Q08345	DDR1	DDR1	CAK, EDDR1, NEP, NTRK4, PTK3A	Epithelial discoidin domain-containing receptor 1	1) Tyrosine kinase that functions as a cell surface receptor for fibrillar collagen and regulates cell attachment to the extracellular matrix. 2) interacts with α2β1 integrin receptors and activates cell signaling pathways, which increased the expression of mesenchymal markers.	CSC, ECM signaling	28743276	1) Both the mRNA and protein of DDR1 were aberrantly overexpressed in ovarian cancer tissues compared with the normal control. 2) high expression of DDR1 was statistically associated with lymph node metastasis, TNM stage and distant metastasis (P < 0.05) but not with age and differentiation (P > 0.05) 3) the 3-year overall survival (OS) rate of the group with DDR1 high expression was significantl…	UP	UP	UNKNOWN		cell line; clinical outcome; patient tissue	4
218	79139	Q9BUN8	DERL1	DERL1	DER1	Derlin-1	Functional component of endoplasmic reticulum-associated degradation (ERAD) for misfolded lumenal proteins.	ER stress response, Oncogene signaling/EGFR	28178653	1) Derlin-1 was upregulated in 38.6% (58/150) cases of cancer samples. The rate of Derlin-1 overexpression was higher in muscle invasive bladder cancer (MIBC) than non-muscle invasive bladder cancer (NMIBC) (p=0.0079). 2) Derlin-1 was a predicting factor for poor patient prognosis. 3) Knockdown of Derlin-1 inhibited while its overexpression facilitated cell invasion and colony formation. 4) Derli…	UP	UP	UNKNOWN		cell line; clinical outcome; patient tissue	4
219	1719	P00374	DHFR	DHFR		Dihydrofolate reductase	Key enzyme in folate metabolism. Contributes to the de novo mitochondrial thymidylate biosynthesis pathway.	DDR/nucleotide synthesis, Metabolism/amino acid, Metabolism/One carbon	19446547, 23903781, 26887775	1) Collateral sensitivity to novel thymidylate synthase inhibitors correlates with folate cycle enzymes impairment in cisplatin-resistant human ovarian cancer cells. 2) berberine suppresses the growth of cDDP-resistant cells more than the sensitive counterparts, by interfering with the expression of folate cycle enzymes, dihydrofolate reductase (DHFR) and thymidylate synthase (TS). 3) Overexpress…	UP	UP	UNKNOWN	Yes	cell line	1
220	81624	Q9NSV4	DIAPH3	DIAPH3	mDia2, DIAP3	Diaphanous (mDia)-related formin-2	Formin proteins are key regulators of F-actin and microtubule cytoskeletal dynamics. mDia formins (mDia1-3) are Rho GTPase effectors. mDia proteins regulate F-actin networks critical for maintaining the integrity of multi-cellular epithelial structures.	ECM signaling	26898799, 29856124	1) critical role for mammalian Diaphanous (mDia)-related formin-2 in maintaining EOC spheroid structure. 2) Combining either cisplatin or taxol with SMIFH2 did not significantly enhance the effects of either drug alone in ES2 monolayers, while Skov3 monolayers treated with taxol or cisplatin and SMIFH2 showed significant additive inhibition of viability. 3) Combining mDia functional inhibition in…	UP	UP	UNKNOWN		3D-cell line; clinical outcome; patient tissue	4
221	23405	Q9UPY3	DICER1	DICER1	Dicer, HERNA, KIAA0928	Endoribonuclease Dicer	RNase III family, processes micro (mi)-RNA precursors into mature miRNAs	Apoptotic signaling, RNA processing	30221734, 15723655, 19092150	1) Dicer was expressed at low levels in cisplatin‑resistant A2780 cells when compared with parental cells. 2) knocking down Dicer using shRNA decreased the sensitivity of A2780 and CAOV3 cells to cisplatin. 3) downregulating Dicer significantly inhibited cisplatin‑induced apoptosis in ovarian cancer cells, and decreased the levels of proteins involved in apoptosis signaling pathways, including P7…	DOWN	DOWN	UNKNOWN		cell line; clinical outcome; patient tissue	4
222	9077	O95661	DIRAS3	DIRAS3	ARHI, NOEY2, RHOI	GTP-binding protein Di-Ras3	ras superfamily; associated with growth suppression/tumor supressor; regulates autophagy in certain cancer cells by regulating the autophagosome initiation complex.	Apoptosis, Autophagy	26247722	1) ARHI (DIRAS3) is downregulated in 60% of ovarian cancers and associated with shortened progression-free survival. 2) In cell culture, re-expression of ARHI induces autophagy and ovarian cancer cell death within 72 h. 3) In xenografts, re-expression of ARHI arrests cell growth and induces autophagy, but does not kill engrafted cancer cells. When ARHI levels are reduced after 6 weeks, dormancy i…	DOWN	DOWN	DOWN		cell line; patient tissue; xenograft	5
223	22943	O94907	DKK1	DKK1	SK, DKK-1	dickkopf WNT signaling pathway inhibitor 1	1) secreted proteins characterized by two cysteine-rich domains that mediate protein-protein interactions. 2) binds to the LRP6 co-receptor and inhibits beta-catenin-dependent Wnt signaling.	WNT signaling	26353782, 19303159	1) global gene expression profiles of NSCLC clones surviving a pulse treatment with cisplatin was analysed, and DKK1 is among the top deregulated genes by microarray and were validated by q-RT-PCR. 2) Knockdown of DKK1 by siRNA sensitized for cisplatin in two different NSCLC cell lines and in ovarian A2780 cells, but not in the A2780 cis subline made resistant to cisplatin by chronic exposure, su…	UP	UP	UP		cell line; clinical outcome; patient tissue	4
224	27122	Q9UBP4	DKK3	DKK3	REIC, UNQ258/PRO295	Dickkopf-related protein 3	Antagonizes canonical Wnt signaling by inhibiting LRP5/6 interaction with Wnt and by forming a ternary complex with the transmembrane protein KREMEN that promotes internalization of LRP5/6.	WNT signaling	26093488	1) DKK3 was overexpressed (>2-fold) in 75.8% (72/95) of esophageal adenocarcinomas. 2) Stable transfection of DKK3 significantly increased proliferation (P < .05) and Matrigel invasion (P < .001). 3) Levels of SMAD4, a key mediator of the transforming growth factor-ß pathway, increased after activin treatment of OE33/DKK3, and siSMAD4 significantly decreased Matrigel invasion, suggesting that DKK…	UP	UP	UNKNOWN		cell line; clinical outcome; patient tissue; xenograft	5
225	1786	P26358	DNMT1	DNMT1	AIM, DNMT, MCMT, CXXC9, HSN1E, ADCADN, m.HsaI	DNA methyltransferase 1	major enzyme responsible for maintaining methylation patterns following DNA replication and shows a preference for hemi-methylated DNA.	CSC, Oncogene signaling/EGFR, Transcription/Epigenetics	28222434, 26351843, 23318422, 28791708, 33222246, 21458988	1) miR-30a-5p and miR-30c-5p dramatically decreased in cisplatin-resistant CP70 cells due to overexpressed-DNMT1 induced aberrant methylation. 2) miR-30a/c-5p in turn directly inhibited DNMT1. 3) Forced expression of miR-30a/c-5p or knocking down of DNMT1 promoted cisplatin susceptibility and partially reversed epithelial-mesenchymal transition (EMT) in CP70 cells. 4) ectopic expression of DNMT1 …	UP	UP	UP	Yes	cell line; xenograft	2
226	9046	O60496	DOK2	DOK2		Docking protein 2	enzymatically inert adaptor or scaffolding protein; reduces cell activation induced by IL-4, as well as other cytokines (negative feedback loop) (24963146); modulating Bcr-Abl signaling. recruitment of DOK2 to EGFR mediates inhibition of downstream activation of RAS (24255704)	Immune response, Oncogene signaling/EGFR	23684582	1) DOK2 is among the 296 genes that were methylated and transcriptionally repressed in platinum resistant patients. 2) DOK2 is among the 19 genes that when suppressed altered the chemoresistance of the cells in culture. 3) The loss of DOK2 decreased the level of apoptosis in response to carboplatin. 4) in cells with reduced DOK2, the level of anoikis was decreased.	DOWN	DOWN	UNKNOWN		cell line; clinical outcome; patient tissue	4
227	55332	Q8N682	DRAM1	DRAM1	DRAM	DNA damage regulated autophagy modulator 1	regulated by p53; a lysosomal membrane protein that is required for the induction of autophagy. Decreased transcriptional expression of this gene is associated with various tumors.	Apoptotic signaling, Autophagy, p53 signaling	28545442, 26146406, 17397945	1) Cisplatin-induced cell death in Cisplatin-sensitive ovarian cancer cells (A2780) was mediated by p53-induced apoptosis acompanied by expresson of damage-regulated autophagy modulator (DRAM). 2) In Cisplatin-resistant cells, decreased DRAM expression (p < 0.01) hindered p21-mediated cell death and contributed to cisplatin resistance. 3) N-myc and STAT interactor (NMI) expressing breast cancer c…	UNKNOWN	DOWN	UP		cell line	1
228	1828	Q02413	DSG1	DSG1	CDHF4	Desmoglein-1	Component of intercellular desmosome junctions. Involved in the interaction of plaque proteins and intermediate filaments mediating cell-cell adhesion.	ECM signaling	22333708	1) Univariate analyses identified, among others, negative membranous DSG1 staining (P=0.009), negative cytoplasmic DSC1 staining (P=0.012) and negative DSG1 (membranous)+negative DSC1 (cytoplasmic) staining (P=0.004) to be associated with improved cancer-specific survival (CSS). 2) On multivariate analyses positive DSG1 (membranous)+DSC1 (cytoplasmic) staining (HR 6.95, P=0.044), large tumour siz…	UP	UP	UNKNOWN		patient tissue	3
229	90527	Q1HG43	DUOXA1	DUOXA1	NIP, NUMBIP	Dual oxidase maturation factor 1	Dual oxidases DUOX1 and DUOX2 are NADPH oxidases which are involved in hydrogen peroxide production necessary for thyroid hormonogenesis. They form a heterodimer with specific maturation factors DUOXA1 and DUOXA2, respectively, which is essential for the maturation and function of the DUOX enzyme complexes.	Redox	30166592, 29704517	1) A total of 7 ROS-related genes upregulated in cisplatin-resistant ovarian cancer IGROV1 CR cells when compared to sensitive GROV1 cells. Among these genes, the expression level change of DUOXA1 is the most significant upregulated. 2) resulting in elevated ROS level sustains the activation of ATR-Chk1 pathway, leading to resistance to cisplatin in ovarian cancer cells. 3) using qHTCS we identif…	UP	UP	UNKNOWN		cell line; clinical outcome; patient tissue; xenograft	5
230	1843	P28562	DUSP1	DUSP1	CL100, MKP1, PTPN10, VH1	Dual specificity protein phosphatase 1	Dual specificity phosphatase that dephosphorylates MAP kinase MAPK1/ERK2 on both 'Thr-183' and 'Tyr-185'	DDR, Oncogene signaling/MAPK	18089824, 26581245	1) in the human ovarian cancer cell lines, cisplatin induces MKP-1 through ERK2-mediated phosphorylation. 2) inhibition of ERK2 activity by inhibitor U0126 or by si RNA decreases MKP-1 induction, leading to an increase in cisplatin-induced cell death. 3) MKP-1 overexpression stimulates PARP-1 and poly(ADP-ribose) (PAR) protein expression and cisplatin resistance. 4) MKP-1 downregulation suppresse…	UP	UP	UP		cell line	1
231	1848	Q16828	DUSP6	DUSP6	MKP3, PYST1	Dual specificity protein phosphatase 6	Dual specificity protein phosphatase 6. Inactivates MAP kinases. Has a specificity for the ERK family	Oncogene signaling/MAPK	18632752	1) MKP3 is underexpressed in ovarian cancer. 2) Both cispaltin-resistant A2780cp and C13* cell lines had relatively low expression protein levels of MKP3. 3) MKP3, a negative regulator of ERK1/2, lost its expression particularly in the protein level, was significantly correlated with high ERK1/2 activity in primary human ovarian cancer cells. 4) the loss of MKP3 protein was associated with high i…	DOWN	DOWN	UNKNOWN		cell line; xenograft	2
232	1856	O14641	DVL2	DVL2		Segment polarity protein dishevelled homolog	Wnt signal transduction pathways. Participates both in canonical and non-canonical Wnt signaling by binding to the cytoplasmic C-terminus of frizzled family members and transducing the Wnt signal to down-stream effectors.	WNT signaling	27432651	1) DVL2 was over-expressed in cisplatin-resistant human lung cancer cells A549/CDDP compared to the parental A549 cells. 2) Inhibition of DVL2 by its inhibitor (3289-8625) or shDVL2 resensitized A549/CDDP cells to cisplatin. 3) over-expression of DVL2 in A549 cells increased the protein levels of BCRP, MRP4, and Survivin, which are known to be associated with chemoresistance, 4) inhibition of DVL…	UP	UP	UNKNOWN		cell line	1
233	1857	Q92997	DVL3	DVL3		Segment polarity protein dishevelled homolog DVL-3	Involved in the signal transduction pathway mediated by multiple Wnt genes.	WNT signaling	18225596, 20572159	1) Dvl stealth RNAi down-regulated the expression of Dvl-3 in mesothelioma cells and Dvl stealth RNAi and cisplatin in combination suppressed cell growth synergistically. 2) both protein and mRNA of Dvl-1 and Dvl-3 are overexpressed in NSCLC in a manner related to poor prognosis. Dvl-1 may affect the biological behavior of lung cancer cells mainly through beta-catenin (canonical Wnt pathway), whi…	UP	UP	UNKNOWN		cell line; clinical outcome; patient tissue	4
234	8655	P63167	DYNLL1	DYNLL1	DLC1, DNCL1, DNCLC1, HDLC1	Dynein light chain 1, cytoplasmic	non-catalytic accessory components of the cytoplasmic dynein 1 complex; inhibitor of DNA end resection	DDR/HR	30464262, 30559443	1) DYNLL1 was among the top-ranked factors that cause resistance in both the olaparib and platinum screen. 2) The loss of DYNLL1 enables DNA end resection and restores homologous recombination in BRCA1-mutant cells, thereby inducing resistance to platinum drugs and inhibitors of poly(ADP-ribose) polymerase. 3) Low expression of DYNLL1 significantly correlates with worse PFS of BRCA1-mutant patien…	DOWN	DOWN	UNKNOWN		cell line; clinical outcome; patient tissue	4
235	8445	Q92630	DYRK2	DYRK2		Dual specificity tyrosine-phosphorylation-regulated kinase 2	1) downstream of ATM and phospho p53/TP53 at 'Ser-46' to induce apoptosis upon DNA damage. 2) initiates the degradation of several proteins via ubiquitination.	Apoptotic signaling, CSC, EMT, p53 signaling	25712377	1) DYRK2 protein expression was posttranslationally reduced in cisplatin-resistant SA cell lines. 2) Knockdown of DYRK2 in Mouse experiment resulted in mesenchymal phenotype and tumor resistance to cisplatin. 3) Immunohistochemistry demonstrated that DYRK2 expression inversely correlated with Snail expression. 4) reduced expression of DYRK2 was associated with shorter overall survival in SA. 5) D…	DOWN	DOWN	UNKNOWN		cell line; clinical outcome; patient tissue; xenograft	5
236	1869	Q01094	E2F1	E2F1	RBBP3	Transcription factor E2F1	binds DNA cooperatively with DP proteins through the E2 recognition site of genes whose products are involved in cell cycle regulation or in DNA replication. E2F1 binds RB1 preferentially in a cell-cycle dependent manner. It can mediate both cell proliferation and TP53/p53-dependent apoptosis.	Cell cycle, DDR/HR	17200349, 25139024	1) Survival analyses showed low expression of E2F1 or E2F2 to be significantly associated with favorable disease-free and overall survival (E2F1, P = 0.039 and 0.047, respectively; E2F2, P = 0.009 and 0.006, respectively). 2) high expression of inhibiting E2F4 or E2F7 predicted favorable disease-free and overall survival (E2F4, P = 0.047 and 0.042, respectively; E2F7, P = 0.048 and 0.042, respect…	UP	UP	UP		cell line; clinical outcome; patient tissue	4
237	1870	Q14209	E2F2	E2F2	CG1071	Transcription factor E2F2	The DRTF1/E2F complex target genes involved in cell cycle regulation or in DNA replication to control cell-cycle progression from G1 to S phase. E2F2 binds specifically to RB1 in a cell-cycle dependent manner.	Cell cycle	17200349, 26458859	1) miR-26a was downregulated in cisplatin-resistant gastric cancer SGC-7901/DDP cells compared with SGC-7901 cells. 2) miR-26a has target sites in the 3'-UTR of NRAS and E2F2. 3) knockdown of NRAS or E2F2 sensitize GC cells to cisplatin. 3) As E2F1.	UP	UP	UNKNOWN		cell line; clinical outcome; patient tissue	4
238	1874	Q16254	E2F4	E2F4		Transcription factor E2F4	Transcription activator found in the promoter region of a number of genes whose products are involved in cell cycle regulation or in DNA replication; binds with high affinity to RBL1 and RBL2.	Cell cycle, Transcription	17200349, 15611646	1) As E2F1. 2) E2F4 levels are diminished following treatment with cyclin dependent kinase inhibitors (flavopiridol, roscovitine and BMS-387032) or with DNA damaging drugs (cisplatin and VP16). In contrast, each of these drugs induced E2F1.	DOWN	DOWN	DOWN		cell line; clinical outcome; patient tissue	4
239	144455	Q96AV8	E2F7	E2F7		atypical E2F family members	transcription repressor whose levels are induced by DNA damage. Its repression targets include CDC6 and MCM2—as well as HR proteins, including RAD51 and BRCA1.	Cell cycle, DDR/HR	17200349, 30032296	1) Tumors considered platinum resistant were associated with lower E2F4 and E2F7 expression (P = 0.012 and 0.009, respectively) compared with platinum-sensitive tumors. 2) down-regulation of E2F7 may contribute to mechanisms underlying platinum resistance, and calculation of ratios of proliferation-promoting E2F1 to E2F7 could serve as a putative predictor of platinum resistance. 3) BRCA2-deficie…	DOWN	DOWN	UNKNOWN		cell line; clinical outcome; patient tissue	4
240	1909	P25101	EDNRA	EDNRA	ETA, ETRA	Endothelin-1 receptor	important role in tumor cell migration, metastasis, and proliferation	CSC	23192269, 14519635	1) Ninety percent of malignant ovarian tumors express endothelin receptors. 2) ETRA inhibition in combination with chemotherapy reduced the formation of tumor spheres. 3) when used in combination with chemotherapy, ETRA inhibition specifically reduced tumor growth in cell lines with CD133+ cancer stem cells. 4) Elevated expression of ET-1, ET(A)R, and ET(B)R was more common in breast carcinomas o…	UP	UP	UNKNOWN	Yes	cell line; clinical outcome; patient tissue; xenograft	5
241	1950	P01133	EGF	EGF		Pro-epidermal growth factor	stimulates the growth of various epidermal and epithelial tissues in vivo and in vitro and of some fibroblasts in cell culture	Cell cycle, Hypoxia signaling, Oncogene signaling/EGFR	11391854	1) As EGFR. 2) EGF enhances cisplatin-induced cell death by activating an apoptotic pathway that is independent of caspase 3.	UNKNOWN	UP	UNKNOWN		cell line	1
242	1956	P00533	EGFR	EGFR	ERBB, ERBB1, HER1	Epidermal growth factor receptor	Receptor tyrosine kinase binding ligands of the EGF family and activating several signaling cascades to convert extracellular cues into appropriate cellular responses.	Oncogene signaling/EGFR	26351843, 27384994, 11597399	1) Acute cisplatin treatment activates the EGFR and downstream signaling pathways, and induces an EGFR mediated increase in DNMT activity. 2) Cisplatin resistant cells also showed increased DNMT activity and global methylation. 3) EGFR inhibition during repeated cisplatin treatments generated cells that were more sensitive to cisplatin and did not develop increases in DNA methylation or DNMT acti…	UP	UP	UP	Yes	cell line; clinical outcome; patient tissue	4
243	54583	Q9GZT9	EGLN1	EGLN1	PHD2	Egl nine homolog 1 / Hypoxia-inducible factor prolyl hydroxylase 2	Cellular oxygen sensor that catalyzes, under normoxic conditions, the post-translational formation of 4-hydroxyproline in hypoxia-inducible factor (HIF) alpha proteins.	Hypoxia signaling	31285371	1) PHD2 was shown to be a direct substrate of ERK; Phosphorylation of PHD2 by ERK prevents its binding to HIF1α, thus inhibiting HIF1α hydroxylation and degradation-increasing HIF1α stability. 2) ERK/PHD2 signaling in Platinum resistant ovarian cancer (PROC) cells is dependent on TGFβ1, promoting platinum resistance by stabilizing HIF1α. Inhibition of TGFβ1 by SB431542, ERK by selumetinib, or HIF…	PHOS	DOWN	PHOS		cell line	4
244	112399	Q9H6Z9	EGLN3	EGLN3	PHD3	Prolyl hydroxylase EGLN3 / egl-9 family hypoxia inducible factor 3	Prolyl hydroxylase that mediates hydroxylation of proline residues in target proteins, such as PKM, TELO2, ATF4 and HIF1A	Hypoxia signaling	31375625	1) BIM-EL, a proapoptotic BH3-only protein, is hydroxylated by EglN3 and subsequently bound by VHL. 2) VHL mutants fail to bind hydroxylated BIM-EL, regardless of whether they have the ability to bind hydroxylated HIFα or not. 3) VHL binding inhibits BIM-EL phosphorylation by ERK on serine 69. This causes BIM-EL to escape from proteasomal degradation, allowing it to enhance EglN3-induced apoptosi…	UNKNOWN	DOWN	UNKNOWN		cell line	1
245	1958	P18146	EGR1	EGR1	KROX24, ZNF225	early growth response 1	transcription activator of its target genes including TNF, TP53, RB1, and BAX that are involved in the cell death pathway upon radiation or chemotherapy; a MAPK-regulated gene involved in promoting apoptosis.	Apoptotic signaling, Autophagy, DDR/NER, Immune response, Oncogene signaling	25650716	1) MIR152 expression was dramatically downregulated in the cisplatin-resistant cell lines A2780/CP70, SKOV3/DDP compared with their respective parental cells, 2) and in ovarian cancer tissues associated with cisplatin-resistance. 3) Overexpression of MIR152 sensitized cisplatin-resistant ovarian cancer cells by reducing cisplatin-induced autophagy. 4) A mouse subcutaneous xenograft tumor model us…	DOWN	DOWN	UNKNOWN		cell line; patient tissue; xenograft	5
246	10938	Q9H4M9	EHD1	EHD1	PAST, PAST1, CDABP0131	EH domain-containing protein 1	ATP- and membrane-binding protein that controls membrane reorganization/tubulation upon ATP hydrolysis. In vitro causes vesiculation of endocytic membranes	Platinum efflux	27411790	1) The immunohistochemistry assay showed that adjuvant chemotherapy-treated NSCLC patients expressing EHD1 exhibited reduced OS compared with patients who did not express EHD1 (P = 0.01). 2) EHD1 gene was upregulated in CDDP- resistant NSCLC cells. 3) the IC50 value of EHD1 knockdown cells was at least 5.2-fold lower than that of the control cells. 4) the total platinum level was lower in A549-EH…	UP	UP	UNKNOWN		cell line; clinical outcome; patient tissue	4
247	9451	Q9NZJ5	EIF2AK3	EIF2AK3	PEK, PERK	Eukaryotic translation initiation factor 2-alpha kinase 3	Metabolic-stress sensing protein kinase that phosphorylates the alpha subunit of eukaryotic translation initiation factor 2 (eIF-2-alpha/EIF2S1) on 'Ser-52' during the unfolded protein response (UPR) and in response to low amino acid availability.	ER stress response, Platinum efflux, Redox	29039478, 28499449	1) reduction of eIF2α phosphorylation by PERK knockdown enhanced cisplatin-induced p53 activation and apoptosis. (in HK-2 human renal proximal tubular cells) 2) ER stress-resistant cells were cross-resistant to multiple chemotherapeutic drugs: such multidrug resistance (MDR) was due to the overexpression of the plasma-membrane transporter MDR related protein 1 (MRP1). 3) Gene profiling analysis u…	UP	UP	UNKNOWN		cell line; xenograft	2
248	1965	P05198	EIF2S1	EIF2S1	EIF2A	Eukaryotic translation initiation factor 2 subunit 1	Functions in the early steps of protein synthesis by forming a ternary complex with GTP and initiator tRNA. This complex binds to a 40S ribosomal subunit, followed by mRNA binding to form a 43S pre-initiation complex.	Apoptotic signaling/MAPK, ER stress response, Translation	23570372	1) the phosphorylation of eIF2α suppresses cisplatin-induced A549 cell apoptosis. 2) Cisplatin induced eIF2α phosphorylation through protein kinase RNA. 3) phospho-eIF2α inhibited cisplatin-induced A549 cells apoptosis, at least in part, by suppressing the p38 pathway. 4) analysis of tissue microarrays information demonstrated that phospho-eIF2α predicted a poor prognosis in patients with NSCLC.	PHOS	PHOS	PHOS		cell line	1
249	8661	Q14152	EIF3A	EIF3A	EIF3S10, KIAA0139	Eukaryotic translation initiation factor 3 subunit A	The eIF-3 complex specifically targets and initiates translation of a subset of mRNAs involved in cell proliferation, including cell cycling, differentiation and apoptosis, and uses different modes of RNA stem-loop binding to exert either translational activation or repression	DDR/NER, Translation	21625209, 26213845, 21610145	1) CDDP-sensitive sub-clone S16 isolated from an nasopharyngeal carcinoma cell line CNE-2 has increased eIF3a expression. 2) Knocking down its expression in S16 cells increased cellular resistance to CDDP. 3) eIF3a down-regulates translation of the NER proteins XPA, XPC, RAD23B and RPA32. 4) Overexpression and knockdown of eIF3a increased and decreased the cellular response to cisplatin in ovaria…	DOWN	DOWN	UNKNOWN		cell line; clinical outcome; patient tissue	4
250	8666	O75821	EIF3G	EIF3G	EIF3S4	Eukaryotic translation initiation factor 3 subunit G	core subunit of the eIF3 complex; it is also involved in caspase-mediated apoptosis, and is upregulated in multidrug-resistant cancer cells.	Apoptotic signaling, Translation	24080033, 26935993	1) The activation of caspases by cisplatin in T24 cells induces the cleavage of eIF3g. 2) The cleaved N-terminus was translocated to the nucleus, activating caspase-3, and that it also showed a strong DNase activity. 3) CDDP induce release of AIF from mitochondria. 4) eIF3g is one of the cytosolic targets that interacts with mature AIF, 5) the AIF’s cellular functions of the inhibition of protein…	CLEAVED TO ACTIVATE APOPTOSIS	CLEAVED TO ACTIVATE APOPTOSIS	CLEAVED/ACTIVATED		cell line	1
251	1977	P06730	EIF4E	EIF4E	EIF4EL1, EIF4F	Eukaryotic translation initiation factor 4 subunit E	Recognizes and binds the 7-methylguanosine-containing mRNA cap during an early step in the initiation of protein synthesis and facilitates ribosome binding by inducing the unwinding of the mRNAs secondary structures.	EMT, Hypoxia signaling, Oncogene signaling, Translation	18327707, 27588477, 28417568, 31512056	1) Overexpression of eIF4E decreased the efficacy of cisplatin-induced cell growth inhibition in ESCC cell line and xenograft model. 2) eIF4E knockdown by shRNA increased cisplatin-induced cytotoxicity in ESCC cell lines, and enhanced chemosensitivity to cisplatin in xenograft tumor models. 3) eIF4E expression was increased significantly in clinical ESCC tissues and and ESCC cell lines and its ex…	UP	UP	UNKNOWN		cell line; xenograft	2
252	1978	Q13541	EIF4EBP1	EIF4EBP1	4EBP1	EIF4E binding protein	Phosphorylation of 4E-BP1 releases translation initiation factor eIF4E, allowing for the initiation of CAP-dependent protein synthesis to drive the selective translation of specific oncogenic mRNAs encoding proteins responsible for survival factors (survivin, Mcl1, XIAP), tumor angiogenesis (VEGF-A, FGF2) and the DDR (BRCA1, 53BP1, γH2AX, others), among other pathways.	Apoptotic signaling, mTOR signaling, Oncogene signaling, Translation	25976336, 27196780, 25658620	1) The levels of phosphorylated mTOR (p-mTOR), p70S6K, and 4E-BP1 were significantly increased in cisplatin-reistant A2780cis ovarian cancer cells compared to A2780 cells. 2) Platinum-resistant OVCAR-3 ovarian cancer cells are resensitized to low levels of carboplatin in culture by mTOR inhibition. 3) Platinum resistance is shown to be associated with activating phosphorylation of AKT and CHK1, i…	UP/PHOS	DOWN/PHOS	UNKNOWN		cell line; xenograft	2
253	1982	P78344	EIF4G2	EIF4G2	DAP5	Eukaryotic translation initiation factor 4 gamma 2	Appears to play a role in the switch from cap-dependent to IRES-mediated translation during mitosis, apoptosis and viral infection. Cleaved by some caspases and viral proteases.	Apoptotic signaling, Translation	28117895, 9819442, 22555068, 11175261	1) miR-379 expression is significantly downregulated in chemoresistant nonsmall cell lung cancer (NSCLC) tissues and cells. 2) Manipulation of miR-379 levels could alter the in vitro and in vivo cisplatin (CDDP) resistance in lung cancer (LCa) cells. 3) miR-379 potentiated LCa chemosensitivity via modulation of CDDP-induced apoptosis by directly targeting the EIF4G2 3'UTR. 4) we observed an inver…	UP	UP	DOWN		cell line; patient tissue	4
254	146956	Q96AY2	EME1	EME1	MMS4	Crossover junction endonuclease EME1	Interacts with MUS81 to form a DNA structure-specific endonuclease	DDR/HR	26573761, 26679694, 19267403	1) Haploinsufficiency of Eme1 led to hypersensitivity to cisplatin in the colon cancer cell line HCT116. 2) Although ERCC1, Rad51 and Mus81 protein levels correlated with cisplatin sensitivity to some extent, the clearest correlation was observed with Eme1. 3) Survivin overexpression, frequently found in breast cancers and others, is associated with poor prognosis. Clinically, EME1, RAD51, EXO1, …	UP	UP	UNKNOWN		cell line; clinical outcome; patient tissue	4
255	56946	Q7Z589	EMSY	EMSY		BRCA2-interacting transcriptional repressor EMSY	Regulator which is able to repress transcription. Its interaction with BRCA2, when over-expressed, would lead to impairment of BRCA2 functions (21735447).	DDR/HR	29707144	1) EMSY is amplified and overexpressed in various sporadic cancers. 2) In 134 frozen OvCa samples, clinical relevance of changes in EMSY mRNA expression and DNA sequence was evaluated in two subgroups treated with either taxane/platinum (TP, n=102) or platinum/cyclophosphamide (PC, n=32). 3) High EMSY expression negatively affected overall survival (OS), disease-free survival (DFS) and sensitivit…	DOWN	DOWN	UNKNOWN		cell line; clinical outcome; patient tissue	4
256	2018	Q04743	EMX2	EMX2		Homeobox protein EMX2	Transcription factor, linked to the WNT signaling pathway during embryonic patterning (20697358); inhibits the AKT/mTOR/S6K signaling pathway and decreases EMT (31432154);	EMT, WNT signaling	26132438	1) EMX2 expression was down-regulated in lung SCC tissue samples compared to their matched adjacent normal tissues. 2) Positive EMX2 expression was significantly associated with improved overall survival in stage I lung SCC patients, and in stage II/IIIA lung SCC patients receiving adjuvant chemotherapy. 3) EMX2 expression was also associated with expression of EMT markers in both lung SCC cell l…	DOWN	DOWN	UNKNOWN		cell line; clinical outcome; patient tissue	4
257	2022	P17813	ENG	ENG	END, CD105	Endoglin	Vascular endothelium glycoprotein that plays an important role in the regulation of angiogenesis; a regulatory component of the transforming growth factor‐β (TGF‐β) receptor complex and modulates cellular responses to TGF‐β	TGF-β signaling	23147994, 28944897	1) Endoglin (CD105) is a membranous protein overexpressed in tumor-associated endothelial cells, chemoresistant populations of ovarian cancer cells, and potentially stem cells. 2) Endoglin inhibition increased apoptosis, increased cisplatin sensitivity and downregulates expression of numerous DNA repair genes, including BARD1, H2AFX, NBN, NTHL1, and SIRT1. BARD1, 3) Endoglin inhibition was induce…	UP	UP	UNKNOWN		cell line; clinical outcome; patient tissue; xenograft	5
258	2023	P06733	ENO1	ENO1	ENO1L1, MBPB1, MPB1	Alpha-enolase	Multifunctional enzyme that, as well as its role in glycolysis, plays a part in various processes such as growth control, hypoxia tolerance and allergic responses.	Metabolism/Glycolysis, Oncogene signaling/AKT	25951350, 30301274, 28548950	1) ENO1 silencing significantly reduced cell glycolysis, proliferation, migration, and invasion and mediated inactivation of PI3K/AKT signaling. 2) Knocking down ENO1 could significantly enhance the sensitivity of endometrial carcinoma (EC) cells to cisplatin (DDP) and markedly inhibited the growth of EC xenografts in vivo. 3) EC patients with higher ENO1 expression had a markedly shorter overall…	UP	UP	UNKNOWN		cell line; xenograft	2
259	5168	Q13822	ENPP2	ENPP2	ATX, PDNP2, autotaxin	Ectonucleotide pyrophosphatase/phosphodiesterase family member 2 / autotaxin	secreted enzyme (by adipocytes) functions as a lysophospholipase D to generate the lipid survival factors lysophosphatidic acid (LPA) and sphingosine 1-phosphate (S1P).	Oncogene signaling	20100569, 11593532	1) ENPP2 was identified as a candidate gene causing drug resistance to carboplatin or paclitaxel. 2) siRNA directed to ENPP2 resulted in earlier apoptosis following treatment with carboplatin. 2-carbacyclic phosphatidic acid (ccPA 16:1), a small molecule inhibitor of autotaxin, also accelerated apoptosis induced by carboplatin. 3) Stable ectopic expression of autotaxin in OVCAR-3 cells led to a d…	UP	UP	UNKNOWN		cell line; clinical outcome; patient tissue	4
260	2033	Q09472	EP300	EP300	P300	Histone acetyltransferase p300	Chromatin remodeling. Also acetylates non-histone targets: ALX1, HDAC1, PRMT1 or SIRT2; indirectly increases activity of TP53 through acetylation and subsequent attenuation of SIRT2 deacetylase function	Apoptotic signaling, ECM signaling, p53 signaling, PKA signaling, Transcription/Epigenetics	28341962, 20210796, 21310163	1) In bladder cancer cells, experimental downregulation of EP300 also leads to doxorubicin and cisplatin resistance. 2) Knockdown of Foxo3a-associated acetyltransferase p300 promoted cancer-cell growth and cisplatin resistance. 3) Levels of the histone acetyltransferase (HAT), p300, were decreased due to a consistent cisplatin post-treatment. 4) Immuno histochemical analysis demonstrated that EP3…	DOWN	DOWN	DOWN		cell line; clinical outcome; patient tissue	4
261	4072	P16422	EPCAM	EPCAM	GA733-2, M1S2, M4S1, MIC18, TACSTD1	Epithelial cell adhesion molecule	Cell surface expression of CSC-like markers. The intracellular domain (EpICD) is released into the cytoplasm to form a complex with the FHL2, β-catenin, and Lef-1 to activate WNT signaling; the extracellular domain (EpEX) is released into the area surrounding the cell to activate RTK signaling (e.g. EGFR)	CSC, EMT, Oncogene signaling, WNT signaling	20301390, 21618587, 28574829	1) ovarian cancers containing high levels of EpCAM have a significantly much lower probability of achieving overall responsive rates after first-line chemotherapy. 2) subpopulation of EpCAM-positive ovarian cancer cells shows a significantly higher viability compared with EpCAM-negative cells in response to cisplatin treatment by preventing chemotherapy-induced apoptosis, which is regulated by Ep…	UP	UP	UNKNOWN		cell line; clinical outcome; patient tissue; xenograft	5
262	1969	P29317	EPHA2	EPHA2	ECK	Ephrin type-A receptor 2	Receptor tyrosine kinase which binds promiscuously membrane-bound ephrin-A family ligands residing on adjacent cells, leading to contact-dependent bidirectional signaling into neighboring cells.	ECM signaling, Oncogene signaling	32417448, 32115889, 27653549	1) progranulin, and not ephrin-A1, the canonical ligand for EphA2, is the predominant EphA2 ligand in bladder cancer. 2) Progranulin evoked Akt- and Erk1/2-mediated EphA2 phosphorylation at Ser897, which could drive bladder tumorigenesis. 3) EphA2 depletion severely blunted progranulin-dependent motility and anchorage-independent growth, and sensitized bladder cancer cells to cisplatin treatment.…	UP	UP	UP	Yes	cell line	1
263	2064	P04626	ERBB2	ERBB2	HER2, MLN19, NEU, NGL	Receptor tyrosine-protein kinase erbB-2	Part of several cell surface receptor complexes, but that apparently needs a coreceptor for ligand binding.	Oncogene signaling/EGFR	16112085, 23274876, 14679128, 28989055, 19575783, 18337622	1) 111 patients with ovarian cancer treated with cisplatin and paclitaxel: a role for polymorphism in the outcome of ovarian cancer patients - patients carrying the valine homozygotic genotype present a lower overall survival - the G allele has been implicated in the formation of active HER2 receptors, with a more aggressive phenotype. 2) human ovarian serous adenocarcinoma cells, TU-OS-4 overexp…	UP	UP	PHOS	Yes	cell line; clinical outcome; patient tissue; xenograft	5
264	2065	P21860	ERBB3	ERBB3	HER3	Receptor tyrosine-protein kinase erbB-3	cell surface receptor binds to neuregulin-1 (NRG1), which increases Y-P and promotes its association with PI3K	Oncogene signaling/EGFR	18803287, 22841590, 30621788	1) Sensitivity to gefitinib correlated with overexpression and constitutive phosphorylation of HER2 and HER3 in chemoresistant glioma and ovarian cancer cell lines. 2) treatment of cells with cisplatin resulted in activation of the HER3 receptor. 3) The increase in HER3 phosphorylation was detected in well-established ovarian cancer cell lines which originate from patients previously treated with…	UP	UP/PHOS	PHOS	Yes	cell line; clinical outcome; patient tissue	4
265	2066	Q15303	ERBB4	ERBB4	HER4	Receptor tyrosine-protein kinase erbB-4	cell surface receptor binds to not only neuregulins but also betacellulin, heparin-binding EGF, and epiregulin.	Oncogene signaling/EGFR	28178720, 11280782	1) High-level ERBB4 expression was observed at a significantly higher frequency in ovarian serous carcinoma compared with normal control tissue. 2) Among tumor specimens, ERBB4 expression was significantly higher for those with incomplete response (IR) to platinum based chemotherapy compared with complete response (CR) (P = .033). 3) OS was inversely correlated with ERBB4 expression levels. Media…	UP	UP	UNKNOWN	Yes	cell line; clinical outcome; patient tissue	4
266	2067	P07992	ERCC1	ERCC1		DNA excision repair protein ERCC-1	Non-catalytic component of a structure-specific DNA repair endonuclease responsible for the 5'-incision during DNA repair. Responsible, in conjunction with SLX4, for the first step in the repair of interstrand cross-links (ICL).	DDR/NER	20944091, 12915808, 25941922	1) Of 1,065 gastric carcinoma samples, higher expression of ERCC1 (HR = 1.36, p = 0.0012) were predictive for poor OS. 2) overexpression of ERCC1 and other NER enzymes during ovarian cancer chemotherapy with cisplatin appears to be implicated in the formation of cellular and clinical drug resistance. 3) baseline ERCC1 mRNA overexpression has been related to poor response and survival in cisplatin…	UP	UP	UNKNOWN		cell line; clinical outcome; patient tissue	4
267	2068	P18074	ERCC2	ERCC2	XPD, XPDC	General transcription and DNA repair factor IIH helicase subunit XPD	ATP-dependent 5'-3' DNA helicase, component of the general transcription and DNA repair factor IIH (TFIIH) core complex, which is involved in general and transcription-coupled nucleotide excision repair (NER) of damaged DNA.	DDR/NER	25634215, 27449101, 25096233	1) miR-770-5p expression was reduced in platinum-resistant patients. 2) Using a 6.128-fold in expression as the cutoff value, miR-770-5p expression served as a prognostic biomarker and predicted the response to cisplatin treatment and survival among OVC patients. 3) Overexpression of miR-770-5p in vitro reduced survival in chemoresistant cell lines after cisplatin treatment. 4) ERCC2, a target ge…	UP	UP	UNKNOWN		cell line; clinical outcome; patient tissue	4
268	2071	P19447	ERCC3	ERCC3	XPB, XPBC	General transcription and DNA repair factor IIH helicase subunit XPB	ATP-dependent 3'-5' DNA helicase, component of the general transcription and DNA repair factor IIH (TFIIH) core complex, which is involved in general and transcription-coupled nucleotide excision repair (NER) of damaged DNA	DDR/NER	25634215, 11516928, 15882455, 25069034	1) cells defective in ERCC1 are more sensitive than cells defective in ERCC3 with regard to cisplatin-induced reproductive cell death. 2) ERCC1 and ERCC3 mutants showed a higher frequency of apoptosis and, to a lesser degree, necrosis compared to repair proficient cells. 3) ERCC3 (XPB), ERCC4 (XPF), and ERCC5 (XPG) RE levels were significantly lower in the melanoma cell lines than in the melanocy…	UP	UP	DOWN		cell line; patient tissue	4
269	2072	Q92889	ERCC4	ERCC4	FANCQ, ERCC4 ERCC11, XPF	DNA repair endonuclease XPF	Catalytic component of a structure-specific DNA repair endonuclease responsible for the 5-prime incision during DNA repair. Involved in homologous recombination that assists in removing interstrand cross-links.	DDR/HR, DDR/NER	25634215, 20418188, 29247747, 21737503	1) The repair of both types of cisplatin-DNA lesions was decreased with downregulation of XPF, ERCC1 or both XPF-ERCC1; The ICL-induced DSBs persist in the absence of XPF-ERCC1. 2) A double knockdown of XPF-ERCC1 displays the greatest level of cellular cytotoxicity when compared with XPF or ERCC1 alone. 3) Tumors with NER alterations were associated with improved overall survival (OS) and progres…	UP	UP	DOWN		cell line; clinical outcome; patient tissue	4
270	2073	P28715	ERCC5	ERCC5	ERCM2, XPG, XPGC	DNA repair protein complementing XP-G cells	Single-stranded structure-specific DNA endonuclease involved in DNA excision repair. Makes the 3' incision in DNA nucleotide excision repair (NER). Acts as a cofactor for a DNA glycosylase that removes oxidized pyrimidines from DNA.	DDR/NER	25634215, 26338418, 33469680	1) a common polymorphic variant in the ERCC5 5' untranslated region (UTR) generates upstream ORF (uORF) that affects both the background expression of this protein and its ability to be synthesized following exposure to agents that cause bulky adduct DNA damage. 2) Individuals that harbor uORF1 have a marked resistance to platinum-based agents, illustrated by the significantly reduced progression…	UP	UP	UNKNOWN		cell line; clinical outcome; patient tissue	4
271	2074	Q03468	ERCC6	ERCC6	CSB	DNA excision repair protein ERCC-6	Essential factor involved in transcription-coupled nucleotide excision repair which allows RNA polymerase II-blocking lesions to be rapidly removed from the transcribed strand of active genes.	DDR/NER	25634215, 25634215	1) two NER mutations (ERCC6-Q524* and ERCC4-A583T), identified in the two most platinum-sensitive epithelial ovarian cancer (EOC) tumors, were functionally associated with platinum sensitivity in vitro. 2) Expression of wild-type ERCC6 rescued cisplatin sensitivity of ERCC6-deficient cells, whereas complementation with mutant ERCC6-Q524* did not impact cisplatin sensitivity. 3) Tumors with NER al…	UP	UP	UNKNOWN		cell line; clinical outcome; patient tissue	4
272	1161	Q13216	ERCC8	ERCC8	CKN1, CSA	DNA excision repair protein ERCC-8	Substrate-recognition component of the CSA complex, a DCX (DDB1-CUL4-X-box) E3 ubiquitin-protein ligase complex, involved in transcription-coupled nucleotide excision repair.	DDR/NER	29247747, 30417012, 12208738	1) Of updated gene expression data and survival information of 1656 ovarian cancer patients, high expression of ERCC1 and ERCC8 mRNA was related to a worse overall survival among ovarian cancer patients, especially in late stage and poor differentiation serous ovarian patients. 2) High ERCC8 mRNA expression indicated a worse OS for all GC patients. defects in the NER pathway (XPA, ERCC2, ERCC4, E…	UP	UP	UNKNOWN		cell line; clinical outcome; patient tissue	4
273	2081	O75460	ERN1	ERN1	IRE1	Serine/threonine-protein kinase/endoribonuclease IRE1	key sensor for the endoplasmic reticulum unfolded protein response (UPR)	ER stress response	27322083, 30248920	1) ER stress-mediated apoptosis occurred in sphere-forming cells by the cisplatin+IRE1α inhibitor (IRE1i) treatment. 2) IRE1i, synergistic with cisplatin, up-regulated elF2α phosphorylation, 3) this was followed by the induction of CHOP in sphere-forming cells. 4) In breast cancer, UPR signalling promotes a malignant phenotype and can confer tumours with resistance to widely used therapies.	UNKNOWN	UP	UNKNOWN		cell line	1
274	2113	P14921	ETS1	ETS1	EWSR2	Protein C-ets-1	Transcription factor. Directly controls the expression of cytokine and chemokine genes in a wide variety of different cellular contexts. May control the differentiation, survival and proliferation of lymphoid cells.	CSC, ECM signaling, EMT, NF-kB signaling	15252143, 29950928, 29974077, 11066046	1) Ets-1 is a transcription factor for metallothioneins. 2) overexpress Ets-1 show similar or greater resistance to cisplatin. 3) ETS1 is associated with cisplatin resistance through IKKα/NF-κB pathway in TNBC cell line MDA-MB-231. 4) Increased ABC transporters were induced by the activation of NF-κB pathway in 231/DDP cells. 5) Protein expression of ETS1 and IKKα were significantly up-regulated …	UP	UP	UNKNOWN		cell line; clinical outcome; patient tissue	4
275	9156	Q9UQ84	EXO1	EXO1		Exodeoxyribonuclease 1	MMR, HR	DDR/HR	24824601, 24147022	1) FOXM1 facilitates DNA repair through regulating direct transcriptional target EXO1 to protect ovarian cancer cells from cisplatin-mediated apoptosis. 2) Attenuating FOXM1 and EXO1 expression by siRNA, augments the chemotherapy efficacy against ovarian cancer. 3) 1635 breast tumor samples were analyzed for gene expression. Seven candidate genes in chromosome 1q including EXO1 are consistently o…	UP	UP	UNKNOWN		cell line; clinical outcome; patient tissue	4
276	2146	Q15910	EZH2	EZH2	KMT6	Histone-lysine N-methyltransferase EZH2	Methyltransferase-mediated pathway regulating replication for restart. Knockdown results in fork stabilization and PARPi resistance.	Autophagy, Platinum uptake, Transcription	20686362, 27610467, 16330673, 30166592, 29630768	1) EZH2 was overexpressed in cisplatin-resistant ovarian cancer cells compared with cisplatin-sensitive cells 2) interfering with EZH2 expression can inhibit SKOV3/DDP cell autophagy and reverse resistance to cisplatin. 3) EZH2 expression showed significant prognostic impact in melanoma, prostate, and endometrial carcinoma in univariate survival analyses. 4) seven pairs of samples from ovarian ca…	UP	UP	UP		cell line; clinical outcome; patient tissue	4
277	7430	P15311	EZR	EZR	VIL2	Ezrin	Probably involved in connections of major cytoskeletal structures to the plasma membrane. In epithelial cells, required for the formation of microvilli and membrane ruffles on the apical pole. Along with PLEKHG6, required for normal macropinocytosis	CSC, ECM signaling, EMT, NF-kB signaling, Oncogene signaling/AKT	29391894	1) the protein expression levels in PAK5 and Ezrin in SOSP-9607/CDDP were significantly higher than those in SOSP-9607 (P<0.01). 2) The results of immunohistochemistry showed that the expression quantities of PAK5 and Ezrin in osteosarcoma tissues were significantly higher than those in para-tumor tissues (P<0.01). 3) Pearson's correlation analysis showed that expression of PAK5 and Ezrin was pos…	UP	UP	UNKNOWN		cell line; clinical outcome; patient tissue	4
278	80233	Q0VG06	FAAP100	FAAP100	C17orf70	Fanconi anemia core complex-associated protein 100	Fanconi anemia	DDR/FA	17396147	FAAP100-null Hela cells are extremely sensitive to DNA crosslinking drugs cisplatin and MMC	UNKNOWN	UP	UP		cell line	1
279	91442	Q9BTP7	FAAP24	FAAP24	C19orf40	Fanconi anemia core complex-associated protein 24	Plays a role in DNA repair through recruitment of the FA core complex to damaged DNA. Regulates FANCD2 monoubiquitination upon DNA damage.	DDR/FA	23333308	FANCM−/−FAAP24−/− double mutant exhibited markedly increased sensitivity to cisplatin compared to the single mutants	UNKNOWN	UP	UNKNOWN		cell line	1
280	8772	Q13158	FADD	FADD	MORT1, GIG3	FAS-associated death domain protein	Apoptotic adaptor molecule that recruits caspase-8 or caspase-10 to the activated Fas (CD95) or TNFR-1 receptors.	Apoptotic signaling/DR	10397248, 17975136, 16109772	1) Ovarian cancer cell line A2780 cells demonstrated increased FADD expression in response to cisplatin treatment. 2) the basal level of FADD expression is greater in the A2780 cells compared to both CDDP-resistant CP70 and C30 cells. 3) a decrease in FADD expression was observed in the CP70 and C30 cells following CDDP treatment. 4) Analysis of 167 laryngeal carcinomas showed that increased expr…	DOWN/UP/PHOS	DOWN/UP/PHOS	UP in S; DOWN in R		cell line; clinical outcome; patient tissue	4
281	23201	Q92567	FAM168A	FAM168A	TCRP1	Tongue cancer resistance-associated protein 1	Protects cells from induced-DNA damage and apoptosis. Acts, at least in part, through PI3K/AKT/NFKB signaling pathway and by preventing POLB degradation. Decreases POLB ubiquitation and stabilizes its protein levels	DDR, NF-kB signaling, Oncogene signaling/AKT	28454268, 28859669	1) TCRP1 expression is associated with resistance to DDP in lung and ovarian cancer cells with acquired platinum resistance. 2) Knockdown of TCRP1 resensitized the cells to the platinum-based agents. 3) A positive correlation exists between TCRP1 expression and primary resistance to platinum in lung cancer cells. 4) miR-493 is silenced in resistant lung cancer cell due to the aberrant DNA methyla…	UP	UP	UNKNOWN		cell line; clinical outcome; patient tissue	4
282	222584	Q5T0W9	FAM83B	FAM83B		Protein FAM83B	Probable proto-oncogene that functions in the epidermal growth factor receptor/EGFR signaling pathway. May activate both EGFR itself and downstream RAS/MAPK and PI3K/AKT/TOR signaling cascades.	Oncogene signaling/EGFR, WNT signaling	33423038	1) ovarian cancer patients with low FAM83B levels had shorter survival time, tissues with cisplatin resistance also had low FAM83B levels. 2) FAM83B overexpression inhibits cisplatin resistance showed in increased ovarian cancer cell proliferation and growth rate, and reduced apoptosis rate, while FAM83B knockdown promotes cisplatin resistance. 3) FAM83B interacted with APC to inhibit Wnt pathway…	DOWN	DOWN	UNKNOWN		cell line; clinical outcome; patient tissue	4
283	22909	Q9Y2M0	FAN1	FAN1	MTMR15	Fanconi-associated nuclease 1	Fanconi anemia. Nuclease required for the repair of DNA interstrand cross-links (ICL) recruited at sites of DNA damage by monoubiquitinated FANCD2.	DDR/FA	21115814, 27026368, 20603016	1) the depletion of FANCD2/FANCI-associated nuclease, KIAA1018/FAN1, sensitizes human cells to MMC and cisplatin. 2) chicken DT40 B cells, in which the FAN1 locus was disrupted by gene targeting. FAN1-null cells are highly sensitive to cisplatin and MMC, but not to ionizing or UV radiation, methyl methanesulfonate, or camptothecin.	UNKNOWN	UP	UNKNOWN		cell line	1
284	2175	O15360	FANCA	FANCA		Fanconia anemia group A protein	Fanconi anemia	DDR/FA	28864460, 24486548	1) The germline S1088F FANCA variant in combination with FANCA LOH was deleterious for FANCA function and contributed to the patient's exceptional response to cisplatin. 2) miR-503 regulates cell apoptosis, and thus modulates the resistance of non-small cell lung cancer cells (NSCLC) to cisplatin. 3) the expression of miR-503 was significantly decreased in NSCLC tissues due to increased methylate…	UP	UP	UNKNOWN		cell line; clinical outcome; patient tissue	4
285	2187	Q8NB91	FANCB	FANCB		Fanconia anemia group B protein	Fanconi anemia	DDR/FA	27626685	1) Altogether, 25 genes were significantly differentially expressed between tumors exhibiting Pathologic complete response (pCR) and non-pCR, and these genes were downregulated in the pCR group compared to the non-pCR group. A difference in expression level greater than 1.5-fold was detected for nine genes: MGMT, ERCC4, FANCB, UBA1, XRCC5, XPA, XPC, PARP3, and RPA1.	UP	UP	UNKNOWN		cell line	1
286	2176	Q00597	FANCC	FANCC		Fanconia anemia group C protein	Fanconi anemia	DDR/FA	23838005	1) Cells transformed by JAK2 V617F mutant exhibited resistance to anti-cancer drugs such as cisplatin (CDDP), mitomycin C (MMC) and bleomycin (BLM). 2) the expression of FANCC was significantly induced by JAK2 V617F mutant through activation of STAT5.	UP	UP	UNKNOWN		cell line	1
287	2177	Q9BXW9	FANCD2	FANCD2		Fanconia anemia group D2 protein	Fanconi anemia	DDR/FA	26385482, 16648566, 22253870	1) Using siRNA knockdown of FANCF, FANCL, or FANCD2 inhibited function of the FA/BRCA pathway in A549, A549/DDP and SK-MES-1 cells, and potentiated sensitivity of the three cells to cisplatin. 2) curcumin, a compound that is generally regarded as safe, inhibits the monoubiquitination of the FANCD2 protein as predicted by the screen and consequently sensitizes ovarian and breast tumor cell lines t…	UP	UP	UP		cell line; clinical outcome; patient tissue	4
288	2178	Q9HB96	FANCE	FANCE	FACE	Fanconi anemia group E protein	As part of the Fanconi anemia (FA) complex. Required for the nuclear accumulation of FANCC and provides a critical bridge between the FA complex and FANCD2	DDR/FA	24451376	The FANCE mutant that specifically disrupts the FANCE-FANCD2 interaction conferred cellular sensitivity to a similar degree as FANCE null cells, suggesting the significance of the FANCE-FANCD2 interaction in promoting cisplatin resistance.	UNKNOWN	UP	UNKNOWN		cell line	1
289	2188	Q9NPI8	FANCF	FANCF		Fanconia anemia group F protein	Fanconi anemia	DDR/FA	26385482, 12692539	1) Using siRNA knockdown of FANCF, FANCL, or FANCD2 inhibited function of the FA/BRCA pathway in A549, A549/DDP and SK-MES-1 cells, and potentiated sensitivity of the three cells to cisplatin. 2) FANCF inactivation in ovarian tumors resulted from methylation of its CpG island, and acquired cisplatin resistance (C13 cells) correlated with demethylation of FANCF.	UP	UP	UNKNOWN		cell line	1
290	2189	O15287	FANCG	FANCG	XRCC9	Fanconi anemia group G protein	operates in a postreplication repair or a cell cycle checkpoint function; ICL repair; the maintenance of normal chromosome stability.	DDR/FA, DDR/TLS	12861027	1) FANCG-deficient DT40 cells resemble mammalian fancg mutants in that they are sensitive to killing by cisplatin and mitomycin C (MMC).	UNKNOWN	UP	UNKNOWN		cell line	1
291	55215	Q9NVI1	FANCI	FANCI		Fanconia anemia group I protein	Fanconi anemia	DDR/FA	29452344	1) The average expression levels of BLM and FANCI were significantly higher in the carboplatin-sensitive ovarian cancers. 2) The knockdown of either BLM or FANCI by siRNA resulted in greater resistance to cisplatin but no significant effect on sensitivity to paclitaxel.	DOWN	DOWN/UP	UNKNOWN		cell line; clinical outcome; patient tissue	4
292	55120	Q9NW38	FANCL	FANCL		E3 ubiquitin-protein ligase FANCL	Fanconi anemia	DDR/FA	26385482, 17106252	1) Using siRNA knockdown of FANCF, FANCL, or FANCD2 inhibited function of the FA/BRCA pathway in A549, A549/DDP and SK-MES-1 cells, and potentiated sensitivity of the three cells to cisplatin. 2) the Calu-6 lung cancer cell line carries a defective FA-BRCA pathway and detected substantially reduced expression of FANCL.	UP	UP	UNKNOWN		cell line	1
293	57697	Q8IYD8	FANCM	FANCM		Fanconia anemia group M protein	Fanconi anemia	DDR/FA	24708616	Increased expression of FANCM, FANCL, UBE2T and RAD18 mRNA was observed in non-complete responders (NCR) compared to CR cervical tumor samples.	UP	UP	UNKNOWN		patient tissue	3
294	2191	Q12884	FAP	FAP		Fibroblast Activation Protein Alpha / Prolyl endopeptidase FAP	Cell surface glycoprotein serine protease that participates in ECM degradation and involved in many cellular processes including tissue remodeling, fibrosis, wound healing, inflammation and tumor growth, on substrates such as alpha-2-antiplasmin SERPINF2 and SPRY2.	ECM signaling	25331442	1) Of 338 EOC tissues, FAP immunoexpression by tumor stroma was a significant predictive factor for platinum resistance (p = 0.0154). 2) In survival analysis of days to recurrence, FAP stoma (+) was associated with shorter recurrence than those with FAP (-) stroma (p = 0.0247). 3) In 21.8 % of tumors, FAP protein was expressed by the tumor epithelium, and FAP mRNA was more highly expressed in tum…	UP	UP	UNKNOWN		cell line; clinical outcome; patient tissue	4
295	355	P25445	FAS	FAS	APT1, FAS1, TNFRSF6, CD95	Tumor necrosis factor receptor superfamily member 6	Receptor for TNFSF6/FASLG. The adapter molecule FADD recruits caspase-8 to the activated receptor. The resulting death-inducing signaling complex (DISC) performs caspase-8 proteolytic activation.	Apoptotic signaling/DR	17308072, 16091761, 16821621, 32628088	1) pretreatment of ovarian cancer OVCAR3 cells with clinically relevant cisplatin concentrations significantly improved receptor-dependent apoptotic signaling by up-modulating CD95 (FAS) receptor expression and increasing death-inducing signaling complex formation efficiency. 2) The synergy of cisplatin pretreatment and CD95 triggering in inducing cell death was also shown in p53mu tumor cells de…	DOWN	DOWN	UP		cell line; clinical outcome; patient tissue	4
296	356	P48023	FASLG	FASLG	APT1LG1, CD95L, FASL, TNFSF6	Tumor necrosis factor ligand superfamily member 6	Cytokine that binds to TNFRSF6/FAS, a receptor that transduces the apoptotic signal into cells	Apoptotic signaling/DR	31225740, 12815464, 31978067, 32628088	1) miR-21-5p targeted FASLG and suppressed the sensitivity of HCC cells to DDP treatment. 2) cisplatin sensitivity of testicular germ cell tumor cells is dependent on the activation of the CD95 death pathway. 3) loss of cisplatin-induced activation of this CD95 signaling pathway may result in resistance to cisplatin. 4) The expression of Fas ligand (FasL) was lower in cisplatin-resistant LC cells…	DOWN/UP	DOWN/UP	UP		cell line; clinical outcome; patient tissue	4
297	2194	P49327	FASN	FASN	FAS	Fatty acid synthase	Fatty acid synthetase catalyzes the formation of long-chain fatty acids from acetyl-CoA, malonyl-CoA and NADPH	Metabolism/Lipid	20508725	1) the FASN transcript level in SKOV3 cells was significantly reduced by N130 induction or by NAC1 knockdown. 2) Immunohistochemistry showed that NAC1 and FASN immunointensities in ovarian serous carcinoma tissues had a highly significant correlation (P < .0001). 3) Recurrent serous carcinomas exhibited higher FASN immunointensities than their matched primary tumors (P < .001). 4) an FASN stainin…	UP	UP	UNKNOWN	Yes	cell line; clinical outcome; patient tissue	4
298	2195	Q14517	FAT1	FAT1	CDHF7, FAT	Protocadherin Fat 1 (Cadherin family member 7	Plays an essential role for cellular polarization, directed cell migration and modulating cell-cell contact.	ECM signaling, Redox/Glutathione, WNT signaling	31783581	1) In-silica analyses indicate FAT1 mutations are frequent and drive head-neck SCC, with enhanced expression defining high-risk population and poor prognosis. 2) shFAT1 suppressed PCNA and upregulated BAX/BCL2 ratio in SAS and HSC-3 cells. 3) compared with wild-type cells, shFAT1 concomitantly impaired HSC-3 cell migration, invasion, and clonogenicity. 4) over-expressed FAT1 characterized cisplat…	UP	UP	UP		cell line	1
299	2197	P35544	FAU	FAU	S30, FAU1, Fub1, Fubi, asr1, RPS30, MNSFbeta	40S ribosomal protein S30	Fau modifies apoptosis-controller Bcl-G, which is also a key target for candidate oncoprotein maternal embryonic leucine zipper kinase (MELK).	Apoptotic signaling	19830698, 19671159	1) the expression of FAU was reduced in the A2780cis (cisplatin resistant subclone of A2780) cell line compared with the A2780 ovarian cancer cell line. 2) Downregulation of FAU in the A2780 cell line by siRNAs (siRNAs) to FAU resulted in a significant increase in resistance to carboplatin-induced cell death. 3) Overexpressing FAU was associated with increased sensitivity to carboplatin-induced a…	DOWN	DOWN	UNKNOWN		cell line; clinical outcome; patient tissue	4
300	114907	Q969P5	FBXO32	FBXO32		F-box only protein 32	1) a member of the F-box protein family and constitutes one of the four subunits of the ubiquitin protein ligase complex; 2) a novel apoptosis regulator; 3) TGF-β/SMAD target gene	TGF-β signaling	20065949	1) Expression of FBXO32 was observed in the normal ovarian surface epithelium, but not in ovarian cancer cell lines. 2) FBXO32 methylation was observed in ovarian cancer cell lines displaying constitutive TGF-beta/SMAD4 signaling. 3) epigenetic drug treatment restored FBXO32 expression in ovarian cancer cell lines regardless of FBXO32 methylation status. 4) In advanced-stage ovarian tumors, a sig…	DOWN	DOWN	UNKNOWN		cell line; clinical outcome; patient tissue; xenograft	5
301	2237	P39748	FEN1	FEN1	RAD2	Flap endonuclease 1	Structure-specific nuclease with 5'-flap endonuclease and 5'-3' exonuclease activities involved in DNA replication and repair.	DDR/BER, DDR/FA, DDR/NER	26718738, 24880630	1) the expression of FEN1 was significantly induced by CDDP in a dose‑ and time‑dependent manner. 2) The targeting of FEN1 in gastric cancer SGC‑7901 cells, in combination with CDDP treatment, significantly inhibited their proliferation and effectively increased their apoptotic rate. 3) FEN1 protein expression was evaluated in 568 oestrogen receptor (ER) negative breast cancers, 894 ER positive b…	UP	UP	UP		cell line; clinical outcome; patient tissue	4
302	2246	P05230	FGF1	FGF1	Fgfa	fibroblast growth factor 1	Plays an important role in the regulation of cell survival, cell division, angiogenesis, cell differentiation and cell migration.	Hippo signaling, Oncogene signaling/FGF	22990650	1) Nine genes, including FGF1 and FGFR2 were differentially expressed in serous and nonserous tumours. 2) MDM2 and ERBB2 expression was increased in platinum-sensitive patients. 3) FGF1, FGFR2 and PDRFRB expression significantly inversely influenced progression-free survival. 4) Stable FGF1 gene knockdown in platinum-resistant A2780DPP cells re-sensitised cells to both cisplatin and carboplatin.	UP	UP	UNKNOWN		cell line; clinical outcome; patient tissue	4
303	2247	P09038	FGF2	FGF2	FGFB	Fibroblast growth factor 2	Acts as a ligand for FGFR1, FGFR2, FGFR3 and FGFR4. Also acts as an integrin ligand which is required for FGF2 signaling. Binds to integrin ITGAV:ITGB3. Plays an important role in the regulation of cell survival, cell division, cell differentiation and cell migration	Oncogene signaling/FGF	21625473	1) the Janus kinase TYK2 is phosphorylated downstream of FGF-2 signaling and required for the full phosphorylation of extracellular signal-regulated kinase (ERK) 1/2. 2) TYK2 is necessary for the induction of key anti-apoptotic proteins, such as BCL-2 and myeloid cell leukemia sequence (MCL) 1, and for the promotion of cell survival upon FGF-2. 3) Silencing JAK1, JAK2 or TYK2 using RNA interferen…	Stroma UP	UP	UNKNOWN		cell line	1
304	2263	P21802	FGFR2	FGFR2	CD332, BEK, KGFR, KSAM	Fibroblast growth factor receptor 2,	Tyrosine-protein kinase that acts as cell-surface receptor for fibroblast growth factors and plays an essential role in the regulation of cell proliferation, differentiation, migration and apoptosis, and in the regulation of embryonic development.	Hippo signaling, Oncogene signaling/FGF	23027129	1) In a loss-of-function kinome-wide RNA interference screen to identify genes that cause cisplatin sensitization, FGFR2 as an important determinant of cisplatin resistance. 2) Pharmacological inhibition of FGFR2 confirmed the importance of this kinase in NB chemoresistance. Silencing of FGFR2 sensitized NB cells to cisplatin-induced apoptosis, which was regulated by the downregulation of the ant…	UP	UP	UNKNOWN	Yes	cell line	1
305	2271	P07954	FH	FH		Fumarate hydratase, mitochondrial	Tumor suppressor. TCA cycle. Hydrates fumarate to form malate. Individuals with hemizygous germline fumarate hydratase (FH) mutations are predisposed to renal cancer (HLRCC).	DDR/HR, Hypoxia signaling, Metabolism/OXPHOS	16098467, 17418408, 19470762, 22534668, 30013182, 31138787	1) Individuals with hemizygous germline fumarate hydratase (FH) mutations are predisposed to renal cancer (HLRCC). 2) Stabilization of HIF1 and upregulated transcription of HIF target genes in HLRCC tumor samples and in FH siRNA-treated cells. 3) fumarate and succinate both suppress the homologous recombination (HR) required for the resolution of DNA double-strand breaks (DSBs). 4) HLRCC and SDH …	DOWN/UP	UP	UP		cell line; clinical outcome; patient tissue; xenograft	5
306	2316	P21333	FLNA	FLNA	ABP-280, ABPX, FLN, FLN1	Filamin-A	crosslinks actin filaments into orthogonal networks in cortical cytoplasm; interacts with DNA damage response proteins BRCA1 and BRCA2 (22051193)	DDR	22051193	1) reduction of filamin-A sensitizes cancer cells to chemotherapy reagents bleomycin and cisplatin, delays the repair of not only DSBs but also single strand breaks (SSBs) and interstrand crosslinks (ICLs), and increases chromosome breaks. 2) By treating a panel of human melanoma cell lines with variable filamin-A expression, we observed a correlation between expression level of filamin-A protein…	UP	UP	UNKNOWN		cell line; xenograft	2
307	2324	P35916	FLT4	FLT4	VEGFR3	vascular endothelial growth factor receptor 3,	primary receptor for VEGF-C/VEGF-D secreted by Tumor-associated macrophages (TAMs)	DDR, Oncogene signaling/VEGF	24862760, 26148594, 27699040	1) VEGFR3 inhibition in ovarian cancer cells is associated with decreased levels of both BRCA1 and BRCA2. 2) VEGFR3 inhibition–mediated down-regulation of BRCA gene expression reversed chemotherapy resistance and restored chemosensitivity in resistant cell lines in which a BRCA2 mutation had reverted to wild type. (ovarian cancer ascites) 3) The protein and mRNA expression levels of survivin, MMP…	DOWN/UP	DOWN/UP	DOWN	Yes	cell line; clinical outcome; patient tissue; xenograft	5
308	2335	P02751	FN1	FN1	FN	Fibronectin	Fibronectins bind cell surfaces and various compounds including collagen, fibrin, heparin, DNA, and actin. Fibronectins are involved in cell adhesion, cell motility, opsonization, wound healing, and maintenance of cell shape.	CSC, ECM signaling, WNT signaling	27465871, 31904865, 29257300, 27207836	1) The differentially express level of FN1, SERPINA1 and ORM1 between platinum-sensitive (PTS) and platinum-resistant (PTR) ovarian cancer patient play a essential role in measuring subtle changes in response to platinum-based chemotherapy and may be involved in biological processes of platinum resistance. 2) Upregulation of FN1 on ovarian cancer‐associated mesothelial cells may induce platinum‐r…	UP	UP	UP	Yes	cell line; clinical outcome; patient tissue	4
309	2348	P15328	FOLR1	FOLR1	FOLR, FBP	Folate receptor alpha	Binds to folate and reduces folic acid derivatives and mediates delivery of 5-methyltetrahydrofolate and folate analogs into the interior of cells.	Platinum uptake	29433550	1) FOLR1 protein expression was lowest in normal ovarian tissue, higher in benign ovarian tumors, and highest in malignant tumors. 2) FOLR1 expression was decreased in platinum drug-resistant ovarian tumors compared to sensitive tumors. Consistent with this, FOLR1 expression in tumors progressing (PR) following cisplatin treatment was lower than levels in tumors with complete response (CR). 3) SK…	DOWN	DOWN	UNKNOWN		cell line; clinical outcome; patient tissue	4
310	2350	P14207	FOLR2	FOLR2		Folate receptor beta	Binds to folate and reduces folic acid derivatives and mediates delivery of 5-methyltetrahydrofolate and folate analogs into the interior of cells.	DDR/nucleotide synthesis, Metabolism/amino acid, Metabolism/One carbon	21571862	1) Our analysis identified 4 genes, HDAC4, STAT1, FOLR2, and PIK3R1 as overexpressed in clinically resistant cells, each of which also significantly potentiated cisplatin response when knocked down by siRNA.	UP	UP	UNKNOWN		cell line	1
311	2353	P01100	FOS	FOS		Proto-oncogene c-Fos	Nuclear phosphoprotein which forms a tight but non-covalently linked complex with the JUN/AP-1 transcription factor.	Cell cycle, Oncogene signaling/MAPK, Transcription	11916245, 18854825, 2113532, 1660142, 10644041	1) A dominant negative that inhibits AP-1 DNA binding, named AdA-FOS: Overexpressing AdA-FOS resulted in a significant decrease in cell viability of cisplatin-resistant ovarian cancer KB85 and A2780/CP70 cells at drug doses normally not lethal to the cell. 2) Treatment with Cyclosporin A (CSA) sensitized ovarian cancer A2780DDP cells to cisplatin; CSA suppresses cisplatin-induced c-fos gene expre…	DOWN/UP	UP	UP in R		cell line; clinical outcome; patient tissue	4
312	2354	P53539	FOSB	FOSB	G0S3	Protein fosB	a member of the AP-1 transcription complex family of proteins	Cell cycle, Oncogene signaling/MAPK, Transcription	27633497, 14734480	1) FOSB expression was significantly decreased in gastric cancer cases. 2) Downregulated expression of FOSB was correlated with poor differentiation, lymph node metastasis and advanced TNM stage. 3) low FOSB expression exhibited a significant correlation with poor prognosis for GC patients. 4) Overexpression of FOSB significantly suppressed cell proliferation, clone formation and migration in GC …	DOWN/UP	UP	UP		cell line; clinical outcome; patient tissue	4
313	8061	P15407	FOSL1	FOSL1	FRA1	Fos-related antigen 1	a member of the AP-1 transcription complex family of proteins	Oncogene signaling/MAPK	16061661, 28220783	1) Microarray analysis revealed 51 genes whose mRNA increased by at least 2-fold in PE01CDDP cells relative to PE01 (including FRA1, ETV4, MCM2, AXL, MT3, TRAP1, and FANCG), 2) siRNA inhibition of FRA1, TCP1, and MCM2 expression was associated with reduced growth and FRA1 inhibition with enhanced cisplatin sensitivity. 3) High FOSL1 expression identifies mutant KRAS lung and pancreatic cancer pat…	UP	UP	UNKNOWN		cell line; clinical outcome; patient tissue	4
314	2303	Q99958	FOXC2	FOXC2	FKHL14, MFH1	Forkhead box protein C2	Forkhead box (Fox) transcription factors family; the formation of special mesenchymal tissues	EMT, Oncogene signaling	27336949	1) The relative expression level of FOXC2 mRNA in CDDP-resistant ovarian cancer tissues was higher than that in CDDP-sensitive tissues. 2) the expression of FOXC2 mRNA and protein in CDDP-resistant ovarian cancer cell line (SKOV3/CDDP) cell line was higher than that in its parental cell line (SOKV3). 3) shRNA-mediated FOXC2 knockdown significantly increased the in vitro and in vivo sensitivity of…	UP	UP	UNKNOWN		cell line; patient tissue; xenograft	5
315	2305	Q08050	FOXM1	FOXM1	FKHL16, HFH11, MPP2, WIN	Forkhead box protein M1	Transcriptional factor regulating the expression of cell cycle genes essential for DNA replication and mitosis	DDR/HR	24824601	1) FOXM1 expression was up-regulated in cisplatin resistant ovarian cancer tissues and cells. 2) FOXM1 facilitates DNA repair through regulating direct transcriptional target EXO1 to protect ovarian cancer cells from cisplatin-mediated apoptosis. 3) Attenuating FOXM1 and EXO1 expression by small interfering RNA, augments the chemotherapy efficacy against ovarian cancer.	UP	UP	UNKNOWN		cell line; patient tissue	4
316	2308	Q12778	FOXO1	FOXO1	FKHR, FOXO1A	Forkhead box protein O1	involved in diverse intracellular signaling pathways and regulates cell-cycle arrest, apoptosis, DNA damage repair, and detoxification of reactive oxygen species by regulating specific gene settings; FOXO is known to be a direct phosphorylation (inhibitory) target of the protein kinase Akt	AMPK signaling, Apoptotic signaling, Cell cycle, Oncogene signaling, Redox	24576622, 24202965, 28664915	1) cisplatin or oxaliplatin in combination with the MEK1/2 inhibitor CI-1040 resulted in a synergistic effect on platinum-sensitive ovarian cancer cells. 2) The drug combinations were additive in platinum-resistant cells exhibiting increased phospho-ERK1/2, down-regulation of apoptosis-related factors (BAX, PUMA, FOXO1). 3) FOXO1 knockdown in sensitive cells reduced the efficacy of the combinatio…	DOWN/UP	DOWN/UP	UP		cell line; clinical outcome; patient tissue	4
317	2309	O43524	FOXO3	FOXO3	FOXO3A, FKHRL1	Forkhead box protein O3 / The Forkhead family transcription factor FKHRL1	an inducer of apoptosis in its unphosphorylated form by binding to Fas	AMPK signaling, Apoptotic signaling, Redox	24814195, 29716743, 20210796, 19160093, 28664915, 26857210	1) Foxo3a knockdown increased cell proliferation and resistance to cisplatin. 2) mithramycin stimulated Foxo3a expression through reactive oxygen species production and sensitized cells to cisplatin, which was abolished by Foxo3a knockdown. 3) the acetylation status of Foxo3a was decreased in response to cisplatin treatment and was lower in cisplatin-resistant cells. 4) Low expression of Foxo3a i…	DOWN/PHOS/LOW-ACETYL	DOWN/PHOS	UP in S/UNCHANGED in R/DEACETYL/DEPHOS		cell line; clinical outcome; patient tissue	5
318	27086	Q9H334	FOXP1	FOXP1	HSPC215	The winged helix transcription factor Forkhead box P1	Transcriptional repressor, regulates development of B cells; represses expression of IL-7 receptor α-chain (IL-7Rα), phosphorylation of MEK and ERK (21532575); suppresses the antitumor function of interleukin 21 (IL-21) (26500140);	CSC, Immune response, Oncogene signaling/MAPK, Transcription	25502083, 25895457, 26654944	1) The relative expression of FOXP1 and GARS was significantly lower in cisplatin-resistant RMG-I-H, COC1/DDP, HO8910/PM than RMG-I-C, COC1, HO8910 ovarian cancer cells, respectively. 2) Low-expression level of FOXP1 was validated at the protein level by immunohistochemistry in paraffin embedded ovarian tissues. 3) In 58 drug-sensitive samples and 34 drug-resistant samples showed a significant de…	DOWN/UP/CYTOPLASTIC	DOWN/UP	UNKNOWN		cell line; clinical outcome; patient tissue; xenograft	5
319	11167	Q12841	FSTL1	FSTL1	FRP	Follistatin-related protein 1	May modulate the action of some growth factors on cell proliferation and differentiation. Binds heparin	Immune response, Oncogene signaling	28883005	1) FSTL1 is overexpressed in ESCCs, where it correlates with poor overall survival. 2) Genetic amplification of FSTL1 or chromosome 3q, where it is located, occurred frequently in ESCC. 3) Elevating FSTL1 levels by various means was sufficient to drive ESCC cell proliferation, clonogenicity, migration, invasion, self-renewal, and cisplatin resistance in vitro and tumorigenicity and distant metast…	UP	UP	UNKNOWN		cell line	1
320	8880	Q96AE4	FUBP1	FUBP1	FBP1	Far upstream element (FUSE) binding protein 1	Regulates MYC expression by binding to a single-stranded far-upstream element (FUSE) upstream of the MYC promoter.	MYC signaling, WNT signaling	29113212	1) the expression of FBP1 was significantly higher in EOC tissues than in normal epithelial ovarian or in epithelial ovarian adenoma tissue. 2) FBP1 expression was significantly correlated with the grade of epithelial ovarian cancer. 3) Carboplatin inhibited the expression of FBP1 in epithelial ovarian cancer cells. 4) FBP1 knockdown increases the sensitivity of ovarian cancer cells to carboplati…	UP	UP	DOWN		cell line; patient tissue	4
321	8325	Q9H461	FZD8	FZD8		Frizzled-8	Receptor for Wnt proteins. Component of the Wnt-Fzd-LRP5-LRP6 complex that triggers beta-catenin signaling through inducing aggregation of receptor-ligand complexes into ribosome-sized signalosomes.	WNT signaling	23445611, 28368389	1) Treatment with cisplatin and tumor necrosis factor-related apoptosis-inducing ligand (TRAIL) in TNBC cell lines resulted in increased FZD8 expression in residual tumors of xenograft models. 2) Inhibition of FZD8 by siRNA in the presence of cisplatin plus TRAIL reduced β-catenin and survivin levels and increased apoptosis in vitro and in vivo. 3) c-Myc overexpression has been linked to FZD8 ove…	UP	UP	UP		cell line; xenograft	2
322	2539	P11413	G6PD	G6PD		Glucose-6-phosphate 1-dehydrogenase	Catalyzes the rate-limiting step of the oxidative pentose-phosphate pathway, which represents a route for the dissimilation of carbohydrates besides glycolysis.	DDR/nucleotide synthesis, Metabolism/PPP, Redox	26337086, 31814893	1) cisplatin-resistant ovarian cancer C13 cells not only present an increased glucose-uptake and consumption, 2) but also exhibit increased expression and enzymatic activity of the Pentose Phosphate pathway (PPP) enzyme Glucose-6-Phosphate Dehydrogenase (G6PDH). 3) cisplatin-resistant cells are more sensitive to G6PDH inhibition. 4) blocking the TGFβ1-FOXM1-HMGA1-G6PD axis by knocking down FOXM1,…	UP	UP	UNKNOWN		cell line; clinical outcome; patient tissue	4
323	2551	Q06546	GABPA	GABPA	E4TF1A	GA-binding protein alpha chain, GABP subunit alpha	Transcription factor capable of interacting with purine rich repeats (GA repeats). ETS family transcription factors GABPA and its partner GABPB1 activate the mutant TERT promoter and telomerase	Cell cycle, CSC, Metabolism/OXPHOS, Transcription	31802036	1) we unexpectedly observed that GABPA ablation inhibited TERT expression, but robustly increased proliferation, stem, and invasive phenotypes and cisplatin resistance in bladder BC cells, while its overexpression exhibited opposite effects, and inhibited in vivo metastasizing in a xenograft transplant model. 2) The overall survival (OS) was significantly longer in patients with high-GABPA expres…	DOWN/UP	DOWN	UNKNOWN		cell line	1
324	1647	P24522	GADD45A	GADD45A	DDIT1, GADD45	Growth arrest and DNA damage-inducible protein GADD45 alpha	A regulator of p38 MAPKs, affects PCNA interaction with some CDKs; stimulates DNA excision repair	Apoptotic signaling/MAPK, Cell cycle, DDR/NER	8950993, 15837757	1) Antisense GADD45 expression results in decreased DNA repair and sensitizes cells to u.v.-irradiation or cisplatin. 2) Of FFPE samples of 61 Gastric Cancerpatients who received a 5-fluorouracil (5-FU)– and cisplatin-based chemotherapy, high DPD levels were more frequently found in nonresponding patients and were associated with worse survival. 3) GADD45A and Thymidine Phosphorylase (TP) levels …	UP	UP	UNKNOWN		cell line; clinical outcome; patient tissue	4
325	90480	Q8TAE8	GADD45GIP1	GADD45GIP1	MRPL59, PLINP1, PRG6	Growth arrest and DNA damage-inducible proteins-interacting protein 1	1) Acts as a negative regulator of G1 to S cell cycle phase progression by inhibiting cyclin-dependent kinases. 2) May play a role in mitochondrial protein synthesis.	Cell cycle	28599472	1) NAC1 expression was markedly negatively associated with growth arrest and DNA-damage-inducible 45γ-interacting protein 1 (GADD45GIP1) expression in ovarian cancer. 2) Increased NAC1 expression or decreased GADD45GIP1 expression was significantly associated with decreased progression-free survival (P=0.0041). 3) knockdown of NAC1 by RNAi significantly increased GADD45GIP1 expression and cisplat…	DOWN	DOWN	UP		cell line; clinical outcome; patient tissue	4
326	2621	Q14393	GAS6	GAS6		Growth arrest-specific protein 6	Ligand for tyrosine-protein kinase receptors TYRO3, AXL, and MER (TAM) whose signaling is implicated in full and sustained platelet activation and other cell growth and survival, cell adhesion and cell migration.	Immune response, Oncogene signaling	27876874	1) TWIST1 expression resulted in upregulation of GAS6 and L1CAM. 2) Knockdown studies of these genes demonstrated that loss of GAS6 or L1CAM sensitized cells to cisplatin. 3) a new lncRNA GAS6-AS1 (GAS6 antisense RNA 1), whose expression was downregulated in tumor tissues in 50 patients with non-small cell lung cancer (NSCLC) (P < 0.001). 4) decreased GAS6-AS1 expression was negatively correlated…	UP	UP	UNKNOWN		cell line; clinical outcome; patient tissue	4
327	2729	P48506	GCLC	GCLC	GLCL, GLCLC	Glutamate--cysteine ligase catalytic subunit	the first rate-limiting enzyme of glutathione synthesis.	Redox/Glutathione	7488097, 29474642, 27133165	1) γ-Glutamylcysteine synthetase gene overexpression results in increased activity of the ATP-dependent glutathione S-conjugate export pump and cisplatin resistance in human small-cell lung cancer cell line, SBC-3. 2) Of patients (n = 22) with advanced lung adenocarcinoma, high expression of GCLC was a risk factor for poorer post-recurrence survival after cisplatin-based chemotherapy (hazard rati…	UP	UP	UNKNOWN		cell line; clinical outcome; patient tissue	4
328	2730	P48507	GCLM	GCLM	GLCLR	Glutamate--cysteine ligase regulatory subunit	This protein is involved in step 1 of the subpathway that synthesizes glutathione from L-cysteine and L-glutamate.	Redox/Glutathione	14532974, 26356271, 16012725	1) We inhibited each subunit of GCL mRNA using a specific ribozyme (M-Rz and C-Rz) in the pulmonary adenocarcinoma cell line A549. 2) CDDP-resistance was more effectively ameliorated when GCLM rather than GCLC was inhibited. GCLM is a potentially more effective pharmacologic target for ameliorating CDDP-resistance in non-small cell lung cancer than GCLC. 3) The endogenous expression levels of Nrf…	UP	UP	UNKNOWN		cell line; xenograft	2
329	9518	Q99988	GDF15	GDF15	MIC1, PDF, PLAB, PTGFB	Growth differentiation factor 15	a member of TGF-b/bone morphogenetic protein (BMP) super family; a stress-responsive cytokine; may act as a metabolic regulator, increase insulin sensitivity, regulates food intake, energy expenditure and body weight in response to metabolic and toxin-induced stresses (26273671).	NF-kB signaling, Oncogene signaling, TGF-β signaling	29580231, 25490861, 26018318	1) Increasing levels of serum GDF15 was significantly associated with FIGO stage and lymphonodus metastasis. 2) The chemo-resistant EOC patients (median, 1225.0 pg/mL) showed significantly higher GDF15 than chemo-sensitive patients (median, 824.2 pg/mL; P = 0.013). 3) Highly expressed GDF15 was an independent negative prognostic indicator in the PFS (P = 0.026) of the 122 EOC cases in the multiva…	UP	UP	UP		cell line; clinical outcome; patient tissue; xenograft	4
330	2674	P56159	GFRA1	GFRA1	GDNFRA, RETL1, TRNR1	GDNF family receptor α 1	Receptor for GDNF. Mediates the GDNF-induced autophosphorylation and activation of the RET receptor tyrosine kinase to promote a spectrum of endocrine neoplasias.	AMPK signaling, Autophagy, Oncogene signaling	27754745, 25575823, 30040982	1) GFRA1 contributes to the development of cisplatin-induced chemoresistance in osteosarcoma by facilitating autophagy via SRC-AMP-activated protein kinase (AMPK) signaling. 2) high expression of sialyltransferase ST3GAL1 was associated with poor clinical outcome in patients with late stage breast cancer and high expression of both ST3GAL1 and GFRA1 adversely impacted outcome in those with high g…	UP	UP	UNKNOWN		cell line; clinical outcome; patient tissue	4
331	79893	Q9H3C7	GGNBP2	GGNBP2	LCRG1, LZK1, ZNF403	Gametogenetin-binding protein 2	May be involved in spermatogenesis. GGNBP2 may function as a corepressor to inhibit ERa's transcriptional activity and consequently inhibits tumorigenic potential of breast cancer cells; inhibition of IL-6/STAT3 signaling activation (30450530);	Cell cycle, Immune response, Transcription	24842157	1) RNASET2 and GGNBP2 mRNA levels were significantly lower in A2780-CBP (carboplatin-resistant) and A2780-DDP (cisplatin-resistant) ovarian cancer cells than in the parental A2780 cells 2) and were downregulated in drug-resistant ovarian cancer tissues compared with their drug-sensitive counterparts.	DOWN	DOWN	UNKNOWN		cell line; patient tissue	4
332	2678	P19440	GGT1	GGT1	GGT	Glutathione hydrolase 1 proenzyme	Cleaves the gamma-glutamyl bond of extracellular glutathione (gamma-Glu-Cys-Gly), glutathione conjugates, and other gamma-glutamyl compounds.	Redox/Glutathione	12123741, 24664430	1) cisplatin treatment of HeLa cells was accompanied by an early 3-fold induction of GGT synthesis. 2) Both cell lines showed comparable intracellular GSH levels and cisplatin resistance when cultured in high (250 microM) or low (50 microM) cysteine-containing medium. 3) When 50 microM of GSH were included in the low-cysteine culture medium only HeLa-GGT cells partially recovered their intracellu…	UNKNOWN	UP	UP		cell line	1
333	2697	P17302	GJA1	GJA1	Connexin 43 (Cx43), GJAL	Gap junction alpha-1	A gap junction consists of a cluster of closely packed pairs of transmembrane channels, the connexons, a direct connection from cell to cell to transfer molecules such as ions, cyclic AMP, cyclic GMP, phosphoinositides, nucleotides, amino acids, or glutathione; cytotoxicity in neighboring untreated bystander cells through gap junctions (GJs) (15069205);	Apoptotic signaling, bystander effect, EMT	17072341, 30279363, 19056535, 29495625	1) GJA1 (encoding connexin 43 (Cx43)) and TWIST1, which are highly upregulated in cisplatin-resistant cells. 2) paradoxically, inhibition of Cx43 function in high expressing cells led to an increase in drug resistance - Ga-p junction inhibitor, α-GA treatment of ACRP cells, led to a significant increase in cisplatin resistance. 3) cisplatin toxicity can also be mediated by functional gap junction…	DOWN/UP	DOWN	UNKNOWN		cell line; clinical outcome; patient tissue	4
334	2735	P08151	GLI1	GLI1		GLI family zinc finger 1	transcriptional activator. Regulates normal development; mediates SHH signaling	Hedgehog signaling, PKA signaling	24366538, 29552194, 23423781	1) The Hedgehog pathway is molecularly linked to increased resistance to cisplatin and increased repair of platinum-DNA damage, through C-JUN. 2) GLI1, which has five known isoforms, is a positive transcriptional regulator in Hedgehog. 3) only one of five isoforms of GLI1 may be responsible for the Hedgehog link with C-JUN and thus, increased platinum-DNA adduct repair. 4) significant differences…	UP	UP	UNKNOWN		cell line; patient tissue	4
335	2736	P10070	GLI2	GLI2	THP	GLI family zinc finger 2	transcription regulator in the hedgehog (Hh) pathway; transcriptional activator or transcriptional repressor (By similarity). Requires STK36 for full transcriptional activator activity. Required for normal embryonic development	CSC, Hedgehog signaling	31697978, 22142828	1) MiR-182-5p was down-regulated in cisplatin-resistant Lung Adenocarcinoma cells and directly targeted GLI2. 2) Interference with miR-182-5p or GLI2 silencing resulted in modulation of cell proliferation, clonogenic potential, and cisplatin-sensitivity. 3) Analysis of stem cell genes upregulated in recurrent high-grade ovarian adenocarcinomas tumors reveals both primary mediators of the hedgehog…	UP	UP	UNKNOWN		cell line; patient tissue	4
336	2744	O94925	GLS	GLS	GLS1	Glutaminase kidney isoform, mitochondrial	Catalyzes the first reaction in the primary pathway for the renal catabolism of glutamine. Plays a role in maintaining acid-base homeostasis. Regulates the levels of the neurotransmitter glutamate in the brain.	Metabolism/Glutaminolysis, Redox/Glutathione	27191653, 29633308	As GLS2	UP	UP	UP		cell line; clinical outcome; patient tissue	4
337	27165	Q9UI32	GLS2	GLS2	GA	Glutaminase liver isoform, mitochondrial	Plays an important role in the regulation of glutamine catabolism. Promotes mitochondrial respiration and increases ATP generation in cells by catalyzing the synthesis of glutamate and alpha-ketoglutarate. Increases cellular anti-oxidant function via NADH and glutathione production.	Metabolism/Glutaminolysis, Redox/Glutathione	27191653, 29633308	1) increasing c-Myc expression in both sensitive cell lines after 24 and 48hr cisplatin treatment (2uM). 2) c-Myc expression is upregulated in platinum resistant compared to sensitive ovarian cancer cell lines. 3) In platinum-sensitive ovarian cancer cell lines the metabolism of both, glucose and glutamine was initially up-regulated in response to platinum treatment. 4) Platinum resistant cells w…	UP	UP	UP		cell line; clinical outcome; patient tissue	4
338	84572	Q9UJJ9	GNPTG	GNPTG	C16orf27, GNPTAG, CAB56184, LP2537	N-acetylglucosamine-1-phosphotransferase subunit gamma	Initial step of the biosynthesis of N-glycans	Glycosylation, Platinum efflux	20005867	1) The cross-resistance to cisplatin is due to increased expression and altered N-linked glycosylation of MRP1 or MRP4. 2) Pre-treatment with tunicamycin, which inhibits the biosynthesis of N-linked oligosaccharides, results in Pt-resistance in sensitive cells and increased the electrophoretic mobility of MRP1 and MRP4, reproducing the association between decreased glycosylation of MRP1 and MRP4 …	UNKNOWN	UP	UNKNOWN		cell line	1
339	64083	Q9H4A6	GOLPH3	GOLPH3	GPP34	Golgi phosphoprotein 3	Phosphatidylinositol-4-phosphate-binding protein that links Golgi membranes to the cytoskeleton and may participate in the tensile force required for vesicle budding from the Golgi.	WNT signaling	30015866, 24458516	1) Colorectal HT29 cells were resistant to 10 µM cisplatin treatment, whereas the expression of GOLPH3, P-glycoprotein, phosphorylated extracellular signal-regulated kinase (pERK)1/2 and β-catenin protein was significantly upregulated compared with the control group. 2) With cisplatin treatment, silencing GOLPH3 gene expression downregulated the expression of these proteins, reduced cell prolifer…	UP	UP	UNKNOWN		cell line; clinical outcome; patient tissue; xenograft	5
340	55204	Q9H4A5	GOLPH3L	GOLPH3L	GPP34R	Golgi phosphoprotein 3-like	Phosphatidylinositol-4-phosphate-binding protein that may antagonize the action of GOLPH3 which is required for the process of vesicle budding at the Golgi and anterograde transport to the plasma membrane	NF-kB signaling	28978336	1) The expression of GOLPH3L was markedly upregulated in ovarian cancer cell lines and tissues, 2) high GOLPH3L expression was associated with an aggressive phenotype and poor prognosis with ovarian cancer patients. 3) GOLPH3L overexpression confers CDDP resistance on ovarian cancer cells; 4) inhibition of GOLPH3L sensitized ovarian cancer cell lines to CDDP cytotoxicity both in vitro and in vivo…	UP	UP	UNKNOWN		cell line; clinical outcome; patient tissue; xenograft	5
341	65056	Q86WP2	GPBP1	GPBP1	GPBP, SSH6	Vasculin	Functions as a GC-rich promoter-specific transactivating transcription factor.	DDR/HR, Transcription	29669295	1) GPBP1 knockdown resulted in the upregulation of distinct and canonical HR factors such as BRCA1 and RAD51B in response to BMN673. 2) GPBP1 Loss Causes PARP and Platinum Resistance by Regulating the Expression of Factors Involved in HR in MCF10A cells. 3) In the TCGA ovarian cohort, survival analysis indicated that GPBP1 loss was associated with poor outcome and resistance to platinum therapy.	DOWN	DOWN	UNKNOWN		cell line; clinical outcome; patient tissue	4
342	9052	Q8NFJ5	GPRC5A	GPRC5A	GPCR5A, RAI3, RAIG1	Retinoic acid-induced protein 3	Orphan receptor; retinoic acid-inducible; interaction between retinoid and G-protein signaling pathways; as an interactor of EphA2 and β1‐integrin (27715394); mediates the hypoxia-induced adaptive response (30143543)	ECM signaling, Hippo signaling, Hypoxia signaling	32115889	1) Using high-grade serous ovarian cancer (HGSC) patient material and cell lines: robust cisplatin and carboplatin-induced ERK1/2-RSK1/2-EphA2-GPRC5A signaling switch associated with cancer cell intrinsic and acquired chemoresistance. 2) inhibition or knockdown of RSK1/2 prevented oncogenic EphA2-S897 phosphorylation and EphA2-GPRC5A co-regulation, leading to downregulation of EphA2. 3) In combin…	UP	UP	UP		cell line; clinical outcome; patient tissue; xenograft	5
343	2878	P22352	GPX3	GPX3	GPXP	Glutathione peroxidase 3	a key component of cellular antioxidant regulation, protects cells and enzymes from oxidative damage, by catalyzing the reduction of hydrogen peroxide, lipid peroxides and organic hydroperoxide, by glutathione.	Redox, Redox/Glutathione	22017790, 27918237	1) Serum levels of GPX3 were found to be significantly lower in patients than controls (p = 1 × 10-2). 2) this was found to be dependent on the stage of papillary serous ovarian cancer. 3) GPX3 promoter region methylation in approximately one third of colorectal cancer (CRC) samples. 4) GPX3 methylation leads to reduced GPX3 expression and increased oxaliplatin and cisplatin sensitivity. 5) in ce…	UP	UP	UNKNOWN		cell line; xenograft	2
344	2879	P36969	GPX4	GPX4		Phospholipid hydroperoxide glutathione peroxidase	Essential antioxidant peroxidase that directly reduces phospholipid hydroperoxide even if they are incorporated in membranes and lipoproteins. Can also reduce fatty acid hydroperoxide, cholesterol hydroperoxide and thymine hydroperoxide.	Metabolism/OXPHOS, Redox	31556117	1) GPX4 was higher expressed in cancer tissues than normal and was negatively associated with prognosis of patients. 2) at upstream of GPX4 there was low DNA methylation sites and enhanced level of H3K4me3 and H3K27ac, indicating that high level of GPX4 in cancer may resulted from epigenetic regulation. 3) GPX4 may potentially be involved in translation of protein, mitochondrial respiratory chain…	UP	UP	UNKNOWN		cell line; xenograft	2
345	9687	Q4ZG55	GREB1	GREB1		Protein GREB1	May play a role in estrogen-stimulated cell proliferation. GREB1, along with CCND1 and MYC, are common transcription targets for E2 (17β-estradiol)-mediated proliferative responses, via ESR1 engagement	Hormone receptor signaling	30056367, 33192515	1) the development of platinum resistance correlated with upregulation of ROR2, whereas GREB1 was downregulated. 2) GREB1 Expression Defines Platinum Sensitivity and Correlates with Longer PFS in Ovarian Cancer. 3) GREB1 mRNA level was downregulated in cisplatin-resistant A2780cis compared to A2780 parental cells. 4) from GDSC-Lung Adenocarcinoma cell lines and the cohorts TCGA-LUAD and Local-LUA…	DOWN	DOWN	UNKNOWN		cell line; clinical outcome; patient tissue	4
346	26585	O60565	GREM1	GREM1	CKTSF1B1, DAND2, DRM, PIG2	Gremlin-1	Cytokine that may play an important role during carcinogenesis and metanephric kidney organogenesis, as a bone morphogenetic protein (BMP) antagonist	CSC	17003113, 29968778	1) BMPs and their antagonists are known to play a crucial role in stem and progenitor cellbiology as regulators of the balance between expansion and differentiation. 2) GREMLIN 1 expression in the stroma of human BCC tumors but not in normal skin in vivo. 3) BMP 2 and 4 are expressed by BCC cells. Ex vivo, BMP inhibits, and Gremlin 1 promotes, proliferation of cultured BCC cells. 4) GREMLIN 1 is …	UNKNOWN	UP	UNKNOWN		cell line; xenograft	2
347	2932	P49841	GSK3B	GSK3B		Glycogen synthase kinase-3 beta	a negative regulator in the hormonal control of glucose homeostasis, Wnt signaling and regulation of transcription factors and microtubules, by phosphorylating and inactivating glycogen synthase (GYS1 or GYS2), EIF2B, CTNNB1/beta-catenin, APC, AXIN1, DPYSL2/CRMP2, JUN, NFATC1/NFATC, MAPT/TAU and MACF1.	Oncogene signaling/AKT, WNT signaling	17671694	1) We compared the expression/phosphorylation of GSK-3beta between the cisplatin-sensitive ovarian carcinoma cell line A2780 and its cisplatin-resistant derivative CP70. The expression levels of total GSK-3beta and pGSK-3beta-tyr-216 were similar in these cells; however, CP70 cells had a much higher expression of pGSK-3beta-ser-9 than A2780 cells. 2) Lithium chloride, which is a GSK-3beta inhibit…	PHOS	DOWN	UNKNOWN	Yes	cell line	1
348	2934	P06396	GSN	GSN		Gelsolin	Calcium-regulated, actin-modulating protein that binds to the plus (or barbed) ends of actin monomers or filaments, preventing monomer exchange (end-blocking or capping).	Apoptotic signaling	25246592	1) CDDP-induced GSN down-regulation is associated with its cleavage and apoptosis. 2) C-terminal GSN fragment (C-GSN) sensitized chemoresistant cells to CDDP, intact GSN and its N-terminal fragment (N-GSN) attenuated this response. 3) GSN silencing also facilitated CDDP-induced apoptosis in chemoresistant cells. 4) intact GSN (I-GSN) was prosurvival in the presence of CDDP through a FLICE-like in…	UP	UP	DOWN		cell line; clinical outcome; patient tissue	4
349	2936	P00390	GSR	GSR	GLUR, GRD1	Glutathione reductase, mitochondrial	Maintains high levels of reduced glutathione in the cytosol.	Redox/Glutathione	22792399, 30364292	1) Cisplatin resistance in IGROVCDDP cells is multifactorial and is mediated in part by the glutathione pathway and decreased accumulation of drug. Total cellular glutathione was not increased. 2) However, the enzyme activity of GSR and GGT1 were up-regulated. 3) High GSR and HCP5 expression level were correlated with poor survival of Small cell lung cancer (SCLC) patients.	UP	UP	UNKNOWN	Yes	cell line; clinical outcome; patient tissue	4
350	2937	P48637	GSS	GSS		Glutathione synthetase	catalyzes the second step of glutathione biosynthesis, which is the ATP-dependent conversion of gamma-L-glutamyl-L-cysteine to glutathione. Defects in this gene are a cause of glutathione synthetase deficiency	Redox/Glutathione	31783581, 28219206	1) over-expressed FAT1 characterized cisplatin-resistance (CispR), shFAT1 synchronously re-sensitized CispR cells to cisplatin, enhanced glutathione (GSH)/GSH synthetase (GSS)-mediated oxidative stress and deregulated LRP5/WNT2 signaling. 2) GSS genetic polymorphism rs725521 plays an important role in the response to platinum-based chemotherapy, while rs7265992 and rs725521 have important effect …	UNKNOWN	UP	UNKNOWN		cell line; patient tissue	4
351	2938	P08263	GSTA1	GSTA1		Glutathione S-transferase A1	Conjugation of reduced glutathione to a wide number of exogenous and endogenous hydrophobic electrophiles	Redox/Glutathione	21150160, 30431119, 2898306	1) Knockdown of GSTA1, which was up-regulated in CDDP-resistant ovarian cancer cells, by GSTA1 siRNA restored cisplatin sensitivity in NOY1-CR cells. 2) GSTA1 silencing enhanced DDP cytotoxicity in SGC7901/DDP cells by 6‑fold, in A549/DDP cells by 5‑fold and in SKOV3/DDP cells by 2‑fold.	UP	UP	UNKNOWN		cell line	1
352	373156	Q9Y2Q3	GSTK1	GSTK1		Glutathione S-transferase kappa 1	The enzyme can also prevent ER stress and ER stress induced adiponectin down-regulation, which implies that GSTK1 assists the ER’s functions.	Redox/Glutathione	23330092, 29845423	1) increased hGSTK1 gene expression was detected only in resistant erythroleukemia K562/CDDP and mammary adenocarcinoma MCF-7/CDDP cells. 2) A prognostication model using expression levels of G6PD and 9 related genes (PSMA2, PSMB8, SHFM1, GSS, GSTK1, MGST2, POLD3, MSH2, MSH6) could independently predict LGG patient survival.	UP	UP	UNKNOWN		cell line	1
353	2944	P09488	GSTM1	GSTM1	GST1	Glutathione S-transferase Mu 1	Conjugation of reduced glutathione to a wide number of exogenous and endogenous hydrophobic electrophiles.	Redox/Glutathione	29285301, 2898306, 22085405	1) Of 170 untreated metastatic breast cancer patient, the null genotypes of GSTT1 and GSTM1 were significantly correlated to poor OS compared with the present genotypes, respectively. 2) Inhibition of GSTM1 by new gabosine analogues is essential for overcoming cisplatin resistance in lung cancer cells, consistent with siRNA-mediated knockdown of GSTM1 gene.	UP	UP	UNKNOWN		cell line	1
354	2948	Q03013	GSTM4	GSTM4		Glutathione S-transferase Mu 4	Conjugation of reduced glutathione to a wide number of exogenous and endogenous hydrophobic electrophiles.	Redox/Glutathione	20200426	1) We observed suggestive associations between lung cancer survival and GSTT1 copy number, and GSTA5, GSTM4, and ABCC4 SNPs, adjusted for covariates (P = 0.018, 0.002, and 0.002, respectively) or not (P = 0.005, 0.011, and 0.002). 2) One hundred lymphoblastoid cell lines were then treated with cisplatin, and IC(50) values were significantly associated with the GSTM4 SNP (P = 0.019). 4) GSTM4, GST…	UP	UP	UNKNOWN		cell line; clinical outcome; patient tissue	4
355	2950	P09211	GSTP1	GSTP1	FAEES3, GST3	Glutathione S-transferase Pi	Conjugation of reduced glutathione to a wide number of exogenous and endogenous hydrophobic electrophiles.	Redox/Glutathione	9850649, 2898306, 14678959	1) Of 87 surgically resected specimens, 55 (63.2%) were GST pi positive. 2) Twenty-five of 28 patients (89.3%) who showed no response to chemotherapy had GST pi-positive tumor cells. 3) The predictive value of positive GST pi staining for drug resistance was 75.8% (25/33). 4) adenovirus-mediated Ad.GST-CD ::upp/5-FC directed by GSTP1 promoter (to shut down GSTP1) is an effective approach to overc…	UP	UP	UNKNOWN		cell line; clinical outcome; patient tissue	4
356	2952	P30711	GSTT1	GSTT1		Glutathione S-transferase theta-1	Conjugation of reduced glutathione to a wide number of exogenous and endogenous hydrophobic electrophiles.	Redox/Glutathione	25648141, 2898306, 20200426	1) As GSTM1. 2) We observed suggestive associations between lung cancer survival and GSTT1 copy number, and GSTA5, GSTM4, and ABCC4 SNPs, adjusted for covariates (P = 0.018, 0.002, and 0.002, respectively) or not (P = 0.005, 0.011, and 0.002). 3) GSTM4, GSTT1, and ABCC4 overexpression significantly decreased cisplatin sensitivity in lung cancer and HEK293T cell lines.	UP	UP	UNKNOWN		cell line; clinical outcome; patient tissue	4
357	3014	P16104	H2AX	H2AFX	H2AX	Variant histone H2A	Variant histone H2A. Plays a central role in transcription regulation, DNA repair. Required for checkpoint response to IR; and for DSB repair when modified by C-terminal phosphorylation.	DDR/HR	26138778	1) In the drug-resistant derivative cell lines there was overall a significant increase in the number and persistence of both γ-H2AX and Rad51 foci in the nuclei of cells over a 72-hour period, when compared to the non-resistant parental cell lines (ANOVA p < 0.0001). (Pt-resistant ovarian cancer cell line (A2780cis(R) vs sensitive A2780 parental). 2) A high p-H2AX expression in CRC tissues was a…	UP/PHOS	UP/PHOS	UP/PHOS		cell line; clinical outcome; patient tissue	4
358	9563	O95479	H6PD	H6PD	GDH, H6PDH	GDH/6PGL endoplasmic bifunctional protein	Oxidizes glucose-6-phosphate and glucose, as well as other hexose-6-phosphates.	DDR/nucleotide synthesis, Metabolism/PPP, Redox	26337086	1) cisplatin-resistant ovarian cancer cells (C13), are characterized by reduced mitochondrial activity and higher glucose-dependency when compared to the cisplatin-sensitive counterpart. 2) C13 cells not only present an increased glucose-uptake and consumption, but also exhibit increased expression and enzymatic activity of the Pentose Phosphate pathway (PPP) enzyme Glucose-6-Phosphate Dehydrogen…	UP	UP	UNKNOWN		cell line	1
359	1839	Q99075	HBEGF	HBEGF	DTR, DTS, HEGFL	Heparin-binding epidermal growth factor-like growth factor	Growth factor that mediates its effects via EGFR, ERBB2 and ERBB4.	DDR/NER, Oncogene signaling/EGFR	22609777, 25115341, 30285805	1) HB-EGF was over-expressed in a paclitaxel-resistant human ovarian carcinoma cell line (A2780/Taxol) and a cisplatin-resistant cell line (A2780/CDDP), as well as the xenograft mouse tissue samples with these cells. 2) HBEGF inhibitor CRM197 significantly induced anti-proliferative activity in a dose-dependent manner with the cell-cycle arrest at the G0/G1 phase and enhanced apoptosis in A2780/T…	UP	UP	UNKNOWN		cell line; xenograft	2
360	54985	Q9NWW0	HCFC1R1	HCFC1R1	HPIP, PBXIP1	Host cell factor C1 regulator 1	Regulates HCFC1 activity by modulating its subcellular localization.	EMT, Oncogene signaling/AKT	28039608	1) HPIP is highly expressed in high-grade primary ovarian tumors. 2) HPIP promotes the migration, invasion and EMT in OAW42 cells and induces EMT in these cells via activation of the PI3K/AKT pathway. 3) HPIP expression confers cisplatin resistance to SKOV3 cells after prolonged exposure 4) its subsequent knockdown decreases the viability of these cells.	UP	UP	UP		cell line; clinical outcome; patient tissue	4
361	3065	Q13547	HDAC1	HDAC1	RPD3L1	Histone deacetylase 1	Responsible for the deacetylation of lysine residues on the N-terminal part of the core histones (H2A, H2B, H3 and H4).	MYC signaling, Transcription/Epigenetics	24475290, 29456726, 29561664, 30071534	1) Knockdown of HDAC1 or DNMT1 expression, and pharmacological inhibition of DNMT or HDAC enzymatic activity, significantly increases RGS10 expression and cisplatin-mediated cell death. 2) DNMT1 knock down also decreases HDAC1 binding to the RGS10 promoter in chemoresistant cells, suggesting HDAC1 recruitment to RGS10 promoters requires DNMT1 activity. 3) Overexpression of HDAC1 was detected in t…	UP	UP	UP	Yes	cell line; clinical outcome; patient tissue; xenograft	5
362	8841	O15379	HDAC3	HDAC3		Histone deacetylase 3	Responsible for the deacetylation of lysine residues on the N-terminal part of the core histones (H2A, H2B, H3 and H4), and some other non-histone substrates.	Apoptotic signaling, Immune response, Transcription	32024543	1) PD-L1 expression was significantly increased in A549/CDDP, MCF7/ADR and HepG2/ADR cells and was attributed mainly to enhanced JNK/c-Jun signaling activation. 2) Mechanistically, decreased COP1 increased c-Jun accumulation, which subsequently inhibited HDAC3 expression and thereby enhanced histone H3 acetylation of the PD-L1 promoter. 3) PD-L1 expression could be inhibited by JNK/c-Jun inhibiti…	DOWN	DOWN	UNKNOWN	Yes	cell line; patient tissue	4
363	9759	P56524	HDAC4	HDAC4		Histone deacetylase 4	Responsible for the deacetylation of lysine residues on the N-terminal part of the core histones (H2A, H2B, H3 and H4).	Immune response, Transcription	21571862	1) Transcriptional analysis of a matched ovarian cell line series (PEO1/PEO4/PEO6, PEA1/PEA2, PEO14/PEO23) identified 91 up- and 126 downregulated genes common to acquired resistance. 2) Significantly enhanced apoptotic response to platinum treatment in resistant cells was observed following knockdown of HDAC4, FOLR2, PIK3R1, or STAT1 (P < 0.05). 3) Analysis of 16 paired tumor biopsies taken befo…	UP	UP	UP	Yes	cell line; patient tissue	4
364	79654	Q5T447	HECTD3	HECTD3		E3 ubiquitin-protein ligase HECTD3	A novel member of the HECT (homologous to E6-AP carboxyl terminus) domain family of E3s. Mediates ubiquitination of TRIOBP faciliting cell cycle progression.	Apoptotic signaling, Oncogene signaling/EGFR	28989055	1) HECTD3 depletion promotes carboplatin-induced apoptosis in both an ovarian cancer cell model and a xenograft mouse model. 2) high HECTD3 expression is significantly associated with poor platinum response and prognosis in ovarian cancer patients. 3) HER2 can up-regulate HECTD3 expression through activating STAT3. 4) HER2 inhibitors, such as lapatinib, down-regulate HECTD3 expression and thus pr…	UP	UP	UNKNOWN		cell line; clinical outcome; patient tissue; xenograft	5
365	113510	Q8TDG4	HELQ	HELQ	HEL308	Helicase POLQ-like	Single-stranded DNA-dependent ATPase and 5' to 3' DNA helicase. Involved in the repair of DNA cross-links and double-strand break (DSB) resistance.	DDR/HR	29572031	1) HELQ expression associates with response of EOC patients to platinum-based chemotherapy and their overall survival (OS), disease free survival (DFS). 2) HELQ overexpression or knockdown, respectively, increased and decreased the cellular resistance to cisplatin, DNA repair activity, and expression of DNA repair proteins of Nucleotide excision repair (NER) pathway.	UP	UP	UNKNOWN		cell line; clinical outcome; patient tissue	4
366	23462	Q9Y5J3	HEY1	HEY1	BHLHB31, CHF2, HERP2, HESR1, HRT1	Hairy/enhancer-of-split related with YRPW motif protein 1	Transcriptional repressor which binds preferentially to the canonical E box sequence. Downstream effector of Notch signaling required for cardiovascular development.	Notch signaling	29146722	1) HEY1 is specifically upregulated in HNSCC compared with normal tissues in the TCGA data set. 2) NOTCH4 is more significantly related to HEY1 activation in HNSCC in comparison with other NOTCH receptors. 3) NOTCH4 promotes cell proliferation, cisplatin resistance, inhibition of apoptosis, and cell-cycle dysregulation. 4) NOTCH4 and HEY1 upregulation resulted in decreased E-cadherin expression a…	UP	UP	UNKNOWN		cell line	1
367	3082	P14210	HGF	HGF	SF, HGFB, HPTA, F-TCF, DFNB39	hepatocyte growth factor	Secreted by mesenchymal cells, acts on cells of mainly epithelial origin; functions in angiogenesis, tumorigenesis, and tissue regeneration; secretion in the tumor microenvironment contributes to the innate and acquired resistance to RAF inhibitors.	Oncogene signaling/HGF	14996735, 25351134	1) hepatocyte growth factor (HGF) enhances death of human ovarian cancer cell lines treated with cisplatin (CDDP) 2) this effect is mediated by the p38 mitogen-activated protein kinase. 3) In nonovarian cancer cell models, as expected, HGF provides protection from drug-induced apoptosis. 4) HGF expression was associated with tumor‑node‑metastasis (TNM) clinical stage, histological grade, lymph no…	DOWN/UP	DOWN/UP	UNKNOWN		cell line	1
368	3090	Q14526	HIC1	HIC1	ZBTB29	Hypermethylated in cancer 1 protein / HIC ZBTB transcriptional repressor 1	Transcriptional repressor involved in down-regulation of SIRT1 and thereby is involved in regulation of p53/TP53-dependent apoptotic DNA-damage responses. Regulation of SIRT1 transcription in response to nutrient deprivation.	Apoptotic signaling, p53 signaling	15149548	1) 22 gene promoters for hypermethylation in 70 differentiated nonseminoma germ cell tumors (NSGCTs) derived from 60 patients; the frequency of promoter hypermethylation of individual genes differed between cisplatin-sensitive and resistant tumors. RASSF1A (52% in resistant vs. 28% in sensitive) and HIC1 (47% in resistant vs. 24% in sensitive) genes showed higher frequency of promoter hypermethyl…	DOWN/methylated promoter	DOWN/methylated promoter	DOWN/methylated promoter		patient tissue	3
369	3091	Q16665	HIF1A	HIF1A	BHLHE78, MOP1, PASD8	Hypoxia-inducible factor 1-alpha	Functions as a master transcriptional regulator of the adaptive response to hypoxia.	Hypoxia signaling, Immune response	11927290, 11410504, 21737664, 32939054, 27593081	1) HIF-1α overexpression in biopsies of brain, breast, cervical, esophageal, oropharyngeal and ovarian cancers is correlated with treatment failure and mortality. 2) Exposure of NSCLC SPCA1 and A549 cells to 0.5% O2 significantly increased resistance to cisplatin and doxorubicin. 3) Hypoxia-induced resistance to cisplatin and doxorubicin were reversed in SPCA1/HIF-1alpha(-) and A549/HIF-1alpha(-)…	UP	UP	UNKNOWN		cell line; clinical outcome; patient tissue	4
370	28996	Q9H2X6	HIPK2	HIPK2		Homeodomain-interacting protein kinase 2	phosphorylates p53 at Ser46 for specific activation of proapoptotic target genes, including p53AIP1, PIG3, Bax, Noxa, and KILLER/DR5 and contributes to the regulation of p53-induced apoptosis.	Apoptotic signaling, p53 signaling	18395248, 24846322	1) HIPK2 was expressed differently in sensitive versus chemoresistant cells in response to different chemotherapeutic drugs (i.e., cisplatin and adriamycin), though the p53Ser46 apoptotic pathway was not defective in chemoresistant ovarian cancer 2008C13 cells. 2) OC 2008C13 cells were resistant to cisplatin but sensitive to adriamycin-induced apoptosis through activation of the HIPK2/p53Ser46 pa…	DOWN	DOWN	UP		cell line	1
371	3099	P52789	HK2	HK2		Hexokinase-2	In vertebrates there are four major glucose-phosphorylating isoenzymes, designated hexokinase I, II, III and IV (glucokinase).	Apoptosis, Autophagy, Metabolism/Glycolysis	29247711, 19770592, 31560931	1) Increased HK2 levels were detected in drug-resistant human ovarian cancer cells and tissues. 2) Cisplatin downregulated HK2 in cisplatin-sensitive but not in resistant ovarian cancer cells. 3) HK2 knockdown sensitized resistant ovarian cancer cells to cisplatin-induced cell death and apoptosis. 4) HK2 overexpression in cisplatin-sensitive cells induced cisplatin resistance. 5) HK2 overexpressi…	UP	UP	DOWN in S; UNCHANGED in R		cell line; xenograft	2
372	3146	P09429	HMGB1	HMGB1	HMG1	High mobility group protein B1	Multifunctional redox sensitive protein. Binds to DNA to promote the assembly of proteins with a specific DNA target site; involved in replication, transcription, DNA repair etc. Promotes autophagy by disrupting the interaction between Beclin-1 and its negative regulator Bcl-2 by competitively binding to Beclin-1	Autophagy, DDR/BER, DDR/NER, Redox	26397184, 29844838	1) Anticancer agents including doxorubicin, cisplatin and etoposide each induced HMGB1 upregulation, promoted cytosolic HMGB1 translocation and the elevation of autophagic activity in human NB cells. 2) RNAi -mediated knockdown of HMGB1 restored the chemosensitivity of NB cells. 3) HMGB1 promoted the proliferative activity and invasive potential of NB cells. 4) HMGB1 enhanced drug resistance by i…	UP	UP	UP		cell line; clinical outcome; patient tissue	4
373	3148	P26583	HMGB2	HMGB2	HMG2	High mobility group protein B2	Multifunctional protein with various roles in different cellular compartments. May act in a redox sensitive manner. In the nucleus is an abundant chromatin-associated non-histone protein involved in transcription, chromatin remodeling and V(D)J recombination and probably other processes.	Autophagy, DDR/BER, DDR/NER, Redox	25327479, 20851854	1) siRNA-mediated silencing of HMGB2 increased the sensitivity of the HNSCC cell lines to cisplatin and 5-FU. 2) HMGB2 overexpression was significantly correlated with shorter overall survival time, both at mRNA and protein level. 3) HMGB2 knockdown by siRNAs decreased cell proliferation, and overexpression of HMGB2 by expression vectors diminished cisplatin- and etoposide-induced cell death.	UNKNOWN	UP	UNKNOWN		cell line	1
374	3156	P04035	HMGCR	HMGCR		3-hydroxy-3-methylglutaryl-coenzyme A reductase	In the first committed step of the mevalonate pathway, HMG-CoA reductase (HMGCR) converts HMG-CoA to mevalonic acid. The products of the mevalonate pathway include sterol isoprenoids such as cholesterol, and non-sterol isoprenoids such as dolichol, heme-A, isopentenyl, and ubiquinone	AMPK signaling, Metabolism/Lipid	29466876	1) Three targets of SREBP2, namely LDLR, FDFT1, and HMGCR were increased in ovarian cancer A2780-resistant cell lines and were found elevated in live cells after cisplatin treatment via qPCR. 2) RNAi of SREBP2 in A2780 cell line resulted in a decrease of cell viability after cisplatin treatment.	UP	UP	UP	Yes	cell line; xenograft	2
375	3162	P09601	HMOX1	HMOX1	HO-1	Heme oxygenase-1	Heme oxygenase cleaves the heme ring at the alpha methene bridge to form biliverdin. Biliverdin is subsequently converted to bilirubin by biliverdin reductase. Modulates cytokine production, cell proliferation, and apoptosis (excess of free heme sensitizes cells to undergo apoptosis)	CSC, Hypoxia signaling, Redox	16678019, 28808929	1) Ectopic expression of pcDNA3-HO-1 and siRNA of HO-1 further revealed the protective role of HO-1 against cisplatin in auditory HEI-OC1 cells. 2) Among the catabolic metabolites of HO-1, both carbon monoxide (CO) and bilirubin were directly involved in the protective role of HO-1 against cisplatin through inhibition of reactive oxygen species generation. 3) the expression of HO-1 was higher in …	UP	UP	UNKNOWN		cell line; clinical outcome; patient tissue	4
376	6928	P35680	HNF1B	HNF1B	TCF2	Hepatocyte nuclear factor 1-beta / HNF1 homeobox B	Transcription factor of genes in normal mesodermal and endodermal developments; directly suppresses SMAD6 expression (33174391)	EMT, TGF-β signaling, Transcription	24968817, 25952785	1) the mRNA expression of HNF1B in 586 ovarian serous cystadenocarcinomas and in platinum-resistant A2780 epithelial ovarian cancer cells was significantly decreased. 2) Ovarian clear cell carcinoma is a distinct subtype of epithelial ovarian cancer, characterized by an association with endometriosis, glycogen accumulation and resistance to chemotherapy. Key driver events, including ARID1A mutati…	DOWN	DOWN/UP	UNKNOWN		cell line; patient tissue	4
377	3209	P31271	HOXA13	HOXA13	HOX1J	Homeobox protein Hox-A13	Sequence-specific transcription factor which is part of a developmental regulatory system that provides cells with specific positional identities on the anterior-posterior axis.	EMT, Transcription, WNT signaling	29757528	1) The median survival of patients with high HOXA13 expression was significantly shorter than those with low expression (P = 0.027). 2) HOXA13 was associated with worse tumor regression grade (P = 0.009). 3) Low HOXA13 expressed cells decreased the half‐maximal inhibitory concentration of cisplatin (P < 0.05), increased cisplatin‐induced apoptosis (P < 0.05), and decreased EMT (P < 0.05) compared…	UP	UP	UNKNOWN		cell line; clinical outcome; patient tissue	4
378	3201	Q00056	HOXA4	HOXA4	HOX1D	Homeobox protein Hox-A4	Sequence-specific transcription factor which is part of a developmental regulatory system that provides cells with specific positional identities on the anterior-posterior axis. Binds to sites in the 5'-flanking sequence of its coding region with various affinities.	CSC, Immune response, Redox, Transcription	29402501, 30501603	1) Of 23 HOX genes tested in the training cohort, HOXA4 (HR=1.20, 95% CI=1.07-1.34, P=0.002) and HOXB3 (HR=1.09, 95% CI=1.01-1.17, P=0.027) overexpression were significantly associated with shorter PFS in multivariate analysis. 2) Based on the optimal cutoff of the HOXA4/HOXB3 risk score, median PFS was 16.9months (95% CI=14.6-21.2months) and not reached (>80months) for patients with high and low…	UP	UP	UNKNOWN		cell line; clinical outcome; patient tissue	4
379	10481	Q92826	HOXB13	HOXB13		Homeobox protein Hox-B13	Transcription factor which is part of a developmental regulatory system; binds preferentially to methylated DNA	EMT, NF-kB signaling, Oncogene signaling, Transcription	31037158	1) High expression of HOXB13 observed in 17.8% of the lung adenocarcinoma patients in this study promoted cancer progression and predicted poor prognosis. 2) HOXB13 upregulated an array of metastasis- and drug-resistance-related genes, including ABCG1, EZH2, and Slug, by directly binding to their promoters. 3) Cisplatin induced HOXB13 expression in lung adenocarcinoma cells, and patient-derived x…	UP	UP	UP		cell line; clinical outcome; patient tissue	4
380	3213	P14651	HOXB3	HOXB3	HOX2G	Homeobox protein Hox-B3	Sequence-specific transcription factor which is part of a developmental regulatory system that provides cells with specific positional identities on the anterior-posterior axis; miR-375-HOXB3-CDCA3/DNMT3B regulatory pathway (29439669)	Cell cycle, Redox, Transcription	29402501, 27186281	1) Of 23 HOX genes tested in the training cohort, HOXA4 (HR=1.20, 95% CI=1.07-1.34, P=0.002) and HOXB3 (HR=1.09, 95% CI=1.01-1.17, P=0.027) overexpression were significantly associated with shorter PFS in multivariate analysis. 2) Based on the optimal cutoff of the HOXA4/HOXB3 risk score, median PFS was 16.9months (95% CI=14.6-21.2months) and not reached (>80months) for patients with high and low…	UP	UP	UNKNOWN		cell line; clinical outcome; patient tissue	4
381	3214	P17483	HOXB4	HOXB4	HOX2F	Homeobox protein Hox-B4	Sequence-specific transcription factor which is part of a developmental regulatory system	Oncogene signaling/AKT, Platinum efflux, Transcription	29660518	1) HOXB4 expressions at mRNA and protein levels were upregulated in Taxol-resistant ovarian cancer A2780 (A2780/Taxol) and DDP-resistant SKOV-3 (SKOV-3/DDP) cells. 2) HOXB4 knockdown enhanced the cytotoxic effects of Taxol and DDP in A2780/Taxol and SKOV-3/DDP cells, respectively. 3) HOXB4 silencing suppressed the phosphatidylinositol 3-kinase (PI3K)/Akt signaling pathway and reduced the expressi…	UP	UP	UNKNOWN		cell line	1
382	3217	P09629	HOXB7	HOXB7	HOX2C	Homeobox protein Hox-B7	Sequence-specific transcription factor which is part of a developmental regulatory system that provides cells with specific positional identities on the anterior-posterior axis.	DDR/NHEJ, Transcription	31568655	1) High expression of HOXB7 was associated with cisplatin resistance and worse chemotherapy efficacy. 2) HOXB7 knockdown reinforced cisplatin sensitivity. 3) HOXB7 interacts with Ku70, Ku80 and DNA‐PKcs. 4) HOXB7 knockdown was related to the downregulation of Ku70, Ku80 and DNA‐PKcs as well as arrested cell cycle in S phase. 5) HOXB7 inhibition by HXR9 had a synergistic effect to improve cisplati…	UP	UP	UNKNOWN		cell line; clinical outcome; patient tissue	4
383	3234	P13378	HOXD8	HOXD8	HOX4E	Homeobox protein Hox-D8	Sequence-specific transcription factor which is part of a developmental regulatory system	CSC, EMT, Hypoxia signaling, Transcription	30194340	1) HOXD8 mRNA and protein expression levels measured by reverse transcription polymerase chain reaction and ELISA, respectively, were significantly higher in ovarian cancer CDDP-resistant SKOV3-DDP and HO-8910PM than in their corresponding cell lines. 2) In 52 cases of different ovarian disease, the patients with recurrent and cisplatin-resistant ovarian cancer had higher expression levels of HOX…	UP	UP	UNKNOWN		cell line; patient tissue	4
384	78995	Q8N3J3	HROB	HROB	c17orf53, MCM8IP	Homologous recombination OB-fold protein	DNA-binding protein involved in homologous recombination that acts by recruiting the MCM8-MCM9 helicase complex to sites of DNA damage to promote DNA repair synthesis	DDR/HR	32528060, 31467087	1) loss of MCM8IP is associated with cellular sensitivity to cisplatin and PARP inhibition. 2) MCM8IP-deficient cells exhibit slower replication fork progression and increased fork stalling in response to cisplatin. 3) interactions of MCM8IP with RPA1 and MCM8-9 facilitate HR and replication fork progression and promote chemoresistance.	UNKNOWN	UP	UNKNOWN		cell line	1
385	3297	Q00613	HSF1	HSF1	HSTF1	Heat shock factor protein 1	stress-inducible and DNA-binding transcription factor that plays a central role in the transcriptional activation of the heat shock response (HSR), leading to the expression of a large class of molecular chaperones heat shock proteins (HSPs) that protect cells from cellular insults' damage	Chaperone, Transcription	27194715, 30131848	1) induction of Hsf1 and the small heat shock protein crystallin-αB (CryAB) during cisplatin nephrotoxicity in mice. 2) cisplatin induced Hsf1 and CryAB in a cultured renal proximal tubular cells (RPTCs). 3) Transfection or restoration of Hsf1 into Hsf1 knockdown cells suppressed cisplatin-induced apoptosis, 4) Hsf1 knockdown increased Bax translocation to mitochondria and cytochrome c release in…	UP	UP	UP		cell line; clinical outcome; patient tissue	4
386	3320	P07900	HSP90AA1	HSP90AA1	HSP90A, HSPC1, HSPCA	Heat shock protein HSP 90-alpha	Molecular chaperone that promotes the maturation, structural maintenance and proper regulation of specific target proteins involved for instance in cell cycle control and signal transduction.	Chaperone	23135731, 33331136, 21617238	1) HSP90AA1 RNAi inhibited the proliferation of ovarian cancer SKOV3 cell line and increased the apoptosis upon cisplatin treatment. 2) overexpression of HSP90AA1 decreased the chemosensitivity to cisplatin of SKOV3 cells and overexpression of HSP90AA1 could partially rescue the survival rate of SKOV3 cells which were treated with cisplatin. 3) three isogenic EOC models of acquired Pt resistance …	UP	UP	UP		cell line; patient tissue; xenograft	5
387	3326	P08238	HSP90AB1	HSP90AB1	HSP90B, HSPC2, HSPCB	Heat shock protein HSP 90-beta	As HSP90AA1	Chaperone	27258564, 31449053, 31379752	1) HSP90AB1 is related to IDH mutation and the expressions of HSP90AB1 and TIMP1 can predict prognosis in astrocytic tumors. 2) interaction of hsp90B with MAST1 blocked ubiquitination of MAST1 at lysines 317 and 545 by the E3 ubiquitin ligase CHIP and prevented proteasomal degradation. 3) Expression of hsp90Β positively and CHIP negatively correlates with MAST1 protein level and cisplatin resista…	UP	UP	UNKNOWN		clinical outcome; patient tissue	4
388	3303	P0DMV8	HSPA1A	HSPA1A	HSP72, HSPA1, HSX70	Heat shock 70 kDa protein 1A	Molecular chaperone implicated in a wide variety of cellular processes, including protection of the proteome from stress, folding and transport of newly synthesized polypeptides, activation of proteolysis of misfolded proteins and the formation and dissociation of protein complexes.	Chaperone	28237487, 28466152, 30066840, 22281241, 26947588	1) HSP70 inhibitor and cisplatin inhibit cervical cancer Hela cell proliferation in vitro and transplanted tumor growth synergistically. 2) siRNA knockdown of HSP70 enhances the antitumor effects of cisplatin in cultured human osteosarcoma cells. 2) overexpression of HSP70 decreased cisplatin‑induced gastric cancer HGC‑27 cell apoptosis. 3) Hsp70 is highly expressed in cisplatin-resistant cells. …	UP	UP	UP		cell line; patient tissue; xenograft	5
389	3304	P0DMV9	HSPA1B	HSPA1B	HSP72	Heat shock 70 kDa protein 1B	Molecular chaperone implicated in a wide variety of cellular processes, including protection of the proteome from stress, folding and transport of newly synthesized polypeptides, activation of proteolysis of misfolded proteins and the formation and dissociation of protein complexes.	Chaperone	28237487, 28466152, 30066840, 22281241, 26947588	1) HSP70 inhibitor and cisplatin inhibit cervical cancer Hela cell proliferation in vitro and transplanted tumor growth synergistically. 2) siRNA knockdown of HSP70 enhances the antitumor effects of cisplatin in cultured human osteosarcoma cells. 2) overexpression of HSP70 decreased cisplatin‑induced gastric cancer HGC‑27 cell apoptosis. 3) Hsp70 is highly expressed in cisplatin-resistant cells. …	UP	UP	UP		cell line; xenograft	2
390	3309	P11021	HSPA5	HSPA5	GRP78	Glucose-regulated protein 78	a major stress-inducible calcium-binding chaperone localized to the endoplasmic reticulum (ER), serves as a buffer against calcium efflux from the ER that could trigger the mitochondrial apoptotic program	Apoptotic signaling, Chaperone, ER stress response, Oncogene signaling, p53 signaling	24756776, 29650944	1) the chemotherapy-sensitive ovarian tumor sections showed weak staining for GRP78. 2) Cisplatin-sensitive A2780 cells with low GRP78 undergo senescence easilier than the cisplatin-resistant C13K cells following a dose-gradient cisplatin exposure. 3) Forced overexpression of GRP78 protected the cisplatin-sensitive A2780 cells from cisplatin-induced senescence through P53 and CDC2. 4) Knockdown o…	UP	UP	UNKNOWN		cell line; patient tissue; xenograft	5
391	3315	P04792	HSPB1	HSPB1	HSP27, HSP28	Heat shock protein beta-1	Small heat shock protein; plays a role in stress resistance and actin organization	Autophagy, Chaperone	21888831, 29017331, 32848724, 16080521, 11403922, 26872057	1) Hsp27 is involved in the cytoprotective role of the UPR in cisplatin-induced apoptosis. 2) Hsp27 inhibits cisplatin-induced HCC cell death through autophagy activation. 3) HSPB1 mRNA low expression was correlated to better overall survival (OS) for all NSCLC patients and better OS in lung adenocarcinoma (LUAD) patients, in different chemotherapy status. 4) genetic polymorphisms and the prognos…	UP	UP	UNKNOWN		cell line; clinical outcome; patient tissue	4
392	3329	P10809	HSPD1	HSPD1	HSP60	60 kDa heat shock protein, mitochondrial	Chaperonin implicated in mitochondrial protein import and macromolecular assembly. Together with Hsp10, facilitates the correct folding of imported proteins. May also prevent misfolding and promote the refolding and proper assembly of unfolded polypeptides generated under stress conditions in the mitochondrial matrix	Chaperone	21559731, 8100743, 18372523, 32124395, 21340800	1) A correlation between the intrinsic level of HSP60 expression and cDDP resistance: using linear regression analysis both Head and Neck UMSCC5 and UMSCC10b cell lines demonstrated a high degree of correlation with coefficients of 0.91 and 0.90, respectively. 2) The expression of HSP60 in human ovarian carcinoma 2008 cells is induced by cisplatin treatment. 3) 2008/C13*5.25 DDP-resistant cells c…	UP	UP	UP		cell line	1
393	27429	O43464	HTRA2	HTRA2	Omi/HtrA2, CG8464	Serine protease HTRA2, mitochondrial	In response to apoptotic stimuli, HtrA2 is released from the mitochondria into the cytosol, and promotes or induces cell death either by direct binding to and inhibition of BIRC proteins; also associated with cell invasion, by cleaving β-actin and decreasing the amount of filamentous actin (F-actin)	Apoptotic signaling	29168038	The change in HtrA2 expression in 31 ovarian cancers was investigated by immunohistochemical analysis: 1) repeated cisplatin treatment induced downregulation of HtrA2 protein expression, before and after cisplatin-based chemotherapy in SAC. 2) Progression-free survival and overall survival of SAC with low expression of HtrA2 were worse than those with high expression. 3) HtrA2 protein expression …	DOWN	DOWN	DOWN		cell line; clinical outcome; patient tissue	4
394	3383	P05362	ICAM1	ICAM1	CD54	Intercellular adhesion molecule 1	a cell surface glycoprotein which is typically expressed on endothelial cells and cells of the immune system. It binds to integrins of type CD11a/CD18, or CD11b/CD18 and is also exploited by Rhinovirus as a receptor.	Immune response	23832872, 18271937	1) Induction of ICAM-1 expression (ranging from 3- to 228-fold on mRNA level and 1.7- to 108-fold on protein level) resulted in indications of decreased ovarian cancer cell growth and reduced cisplatin sensitivity. 2) Cisplatin up-regulates ICAM-1 expression in endothelial cell via a NF-kappaB dependent pathway.	UNKNOWN	UP	UP		cell line	1
395	3397	P41134	ID1	ID1	BHLHB24, ID	DNA-binding protein inhibitor ID-1	Transcriptional regulator (lacking a basic DNA binding domain) which negatively regulates the basic helix-loop-helix (bHLH) transcription factors. Implicated in regulating a variety of cellular processes, including cellular growth, senescence, differentiation, apoptosis, angiogenesis, and neoplastic transformation.	Autophagy, Cell cycle, Immune response, NF-kB signaling, TGF-β signaling	32080166	1) ID1 induces high autophagy and confers cancer cell chemoresistance. 2) ID1 first activates the NF-κB signaling through facilitating the nuclear translocation of NF-κB p65, which strengthens the expression and secretion of IL-6 from cancer cells to subsequently activate STAT3 through the protein phosphorylation at Y705. 3) STAT3 functions to promote the transcription of the activating transcrip…	UP	UP	UNKNOWN		cell line; clinical outcome; patient tissue	4
396	3458	P01579	IFNG	IFNG		Interferon gamma	Produced by lymphocytes activated by specific antigens or mitogens. IFN-gamma, in addition to having antiviral activity, has important immunoregulatory functions.	Immune response	27133165, 7768637, 10735496, 26695443	1) IFNg administration increased the therapeutic efficacy of cisplatin treatment as shown by reduced ovarian tumor volume. 2) Human ovarian carcinoma cells (2008 and its cisplatin-resistant sub-line 2008/C13*) were sensitized to cisplatin by treatment with human recombinant IFN gamma; produced no significant change in the uptake of CDDP; but a time-dependent decrease of cellular glutathione and t…	UNKNOWN	DOWN	UP		cell line; patient tissue; xenograft	5
397	3479	P05019	IGF1	IGF1	IBP1	Insulin-like growth factor I	The insulin-like growth factors, isolated from plasma, are structurally and functionally related to insulin but have a much higher growth-promoting activity.	AMPK signaling, ECM signaling, Oncogene signaling/EGFR	19318572, 24727326	1) A2780 ovarian cancer cells were treated by weekly cycles of cisplatin over a period of 6 months. 2) IGF-IR expression levels increased during treatment cycles and correlated with cisplatin resistance. 3) Purified IGF-I induced cisplatin resistance in diverse ovarian cancer cell lines, 4) small molecule inhibitors proved that IGF-IR and PI3K are essential for cisplatin resistance. 5) Ganitumab …	UP	UP	UP		cell line; xenograft	2
398	3480	P08069	IGF1R	IGF1R		Insulin-like growth factor 1 receptor	Receptor tyrosine kinase binds IGF1 with high affinity and IGF2 and insulin (INS) with a lower affinity.	AMPK signaling, ECM signaling, Oncogene signaling/EGFR	28545426	1) As IGF1. 2) IGF1 and IGF-1R staining was positive in 169 (80%) and 139 (66%) colorectal cancer cases, respectively. 3) Univariate and multivariate analyses showed significant correlation between expression of IGF-1 and tumor size (p=0.0024), and depth of invasion (p=0.0147). 3) IGF-1R was significantly correlated to tumor size and depth of invasion in univariate analysis, only tumor size (p=0.…	UP	UP	UP	Yes	cell line; xenograft	2
399	3481	P01344	IGF2	IGF2		Insulin-like growth factor II	The insulin-like growth factors possess growth-promoting activity. Major fetal growth hormone in mammals. Plays a key role in regulating fetoplacental development.	Oncogene signaling/EGFR	33061807, 20443017	1) lnc-MCEI knockdown significantly improved the chemosensitivity of ESCC to cisplatin (DDP) both in vivo and in vitro. 2) lnc-MCEI functioned as a competing endogenous RNA (ceRNA) via sponging miR-6759-5p and IGF2 was a target of miR-6759-5p. 3) IGF2 suppressed chemosensitivity of ESCC cells via PI3K/AKT pathway. 4) HNSCC cell line RPMI2650CR showed a 9.38-fold increased IC50 for CDDP in compari…	UNKNOWN	UP	UNKNOWN		cell line	1
400	10642	Q9NZI8	IGF2BP1	IGF2BP1	CRDBP, VICKZ1, ZBP1	growth factor 2 mRNA-binding protein 1	RNA-binding factor that recruits target transcripts to cytoplasmic protein-RNA complexes (mRNPs). Regulates mRNAs such as PTEN, ACTB, MAPK4, MKI67, c-MYC, and CD44. Plays important roles in cell proliferation and growth of normal tissues and tumor tissues, as well as tumor cell adhesion, apoptosis, migration, and invasion.	CSC, Oncogene signaling, RNA processing	28685895, 29660014	1) Ectopic expression of miR-708 sensitized SKOV3 and A2780 and SKOV3/DDP and A2780/DDP cells to cisplatin. 2) Mechanistically, miR-708 downregulated the expression of insulin-like growth factor 2 mRNA-binding protein 1 (IGF2BP1) and suppressed Akt phosphorylation. 3) Silencing of IGF2BP1 markedly blocked the phosphorylation of Akt. 4) Overexpression of IGF2BP1 restored cisplatin resistance and A…	UNKNOWN	UP	UNKNOWN		cell line	1
401	10643	O00425	IGF2BP3	IGF2BP3	IMP3, KOC1, VICKZ3	growth factor 2 mRNA-binding protein 3	RNA-binding factor that may recruit target transcripts to cytoplasmic protein-RNA complexes (mRNPs). This transcript 'caging' into mRNPs allows mRNA transport and transient storage.	Oncogene signaling, Platinum uptake, RNA processing	26158423	1) From 140 EOC patients, high expression of IMP3 or Lin28B was associated with poor survival, and women diagnosed at advanced stages with elevated IMP3 and Lin28B were at higher risk of developing chemoresistance. 2)High IMP3 levels combined with high Lin28B levels significantly correlated with the poorest 5-year survival rates. 3) Knockdown of IMP3 or Lin28B decreased cell proliferation, migrat…	UP	UP	UNKNOWN		cell line; clinical outcome; patient tissue	4
402	3482	P11717	IGF2R	IGF2R	MPRI	insulin like growth factor 2 receptor / Cation-independent mannose-6-phosphate receptor	Mediates the transport of phosphorylated lysosomal enzymes from the Golgi complex and the cell surface to lysosomes; binds IGF2	Oncogene signaling/EGFR	25402559	1) Of all NSCLC patients, 204 had high IGF2R expression and 260 had low IGF2R expression. 2) the low IGF2R expression was closely associated with the chemotherapy response in NSCLC patients: Patients with low IGF2R expressions had a poorer prognosis than those with high IGF2R expressions. 3) IGF2R inhibition by si-RNA technique in NSCLC cell lines increased the proliferation, migration and invasi…	DOWN	DOWN	UNKNOWN		cell line; clinical outcome; patient tissue	4
403	3551	O14920	IKBKB	IKBKB	IKKB	Inhibitor of nuclear factor kappa-B kinase subunit beta	Serine kinase that plays an essential role in the NF-kappa-B signaling pathway which is activated by multiple stimuli such as inflammatory cytokines, bacterial or viral products, DNA damage or other cellular stresses	EMT, NF-kB signaling	24854552, 32020377	1) the expression of mRNA level of IKBKB gene in A549/DDP was significantly higher than that in lung cancer A549 cell line. 2) overexpression of IKBKB decreased the sensitivity to cisplain: the IC50 was increased 2.85 fold, the apoptosis rate was decreased 59%, the activity of NF-κB is greatly increased. 3) cisplatin-resistant HNSCC cells have a stronger ability to migrate and invade, as well as …	UP	UP	UP		cell line; xenograft	2
404	9641	Q14164	IKBKE	IKBKE	IKKE, IKKI, KIAA0151	I-kappa-B kinase e	Serine/threonine kinase that plays an essential role in regulating inflammatory responses to viral infection, through the activation of the type I IFN, NF-kappa-B and STAT signaling.	NF-kB signaling	19497997	1) Of 96 ovarian cancer specimens examined, 63 exhibited elevated levels of IKKepsilon. 2) alterations of IKKepsilon were associated with late-stage and high-grade tumors. 3) Overall survival in patients with elevated levels of IKKepsilon was significantly lower than patients whose tumors expressed normal levels of IKKepsilon. 4) both early and late-stage tumors that overexpressed IKKepsilon conf…	UP	UP	UNKNOWN		cell line; clinical outcome; patient tissue	4
405	3589	P20809	IL11	IL11		Interleukin-11	Cytokine that stimulates the proliferation of hematopoietic stem cells and megakaryocyte progenitor cells and induces megakaryocyte maturation resulting in increased platelet production	Immune response	29662190	1) platinum-resistant ovarian cancer elevated ROS levels sustain high level of IL-11 by stimulating FRA1-mediated IL-11 expression 2) increased IL-11 causes resistance to platinum drugs by constitutively activating JAK2-STAT5 via an autocrine mechanism. 3) Inhibition of JAK2 by LY2784544 or IL-11 by anti-IL-11 antibody overcomes the platinum resistance in vitro or in vivo. 4) clinic studies also …	UP	UP	UNKNOWN		cell line; clinical outcome; patient tissue	4
406	3605	Q16552	IL17A	IL17A	CTLA8, IL17	Interleukin-17A	Signals via IL17RA-IL17RC heterodimeric receptor complex, triggering homotypic interaction of IL17RA and IL17RC chains with TRAF3IP2 adapter. This leads to downstream TRAF6-mediated activation of NF-kappa-B and MAPkinase pathways ultimately resulting in transcriptional activation of cytokines, chemokines, antimicrobial peptides and matrix metalloproteinases, with potential strong immune inflammat…	Immune response	30655852	1) It has been suggested that IL-17 is key to promoting the development of resistance to DDP in several major types of cancer. 2) IL-17 was found to promote the viability of HCT116 colorectal cells treated with DDP, 3) blocking IL-17 signaling leading to HCT116 cell apoptosis. 4) IL-17 was also shown to regulate the expression of several apoptosis-related proteins, including phosphorylated-protei…	UP	UP	UNKNOWN	Yes	cell line	1
407	3552	P01583	IL1A	IL1A	IL1F1	Interleukin-1 alpha	Produced by activated macrophages, IL-1 stimulates thymocyte proliferation by inducing IL-2 release, B-cell maturation and proliferation, and fibroblast growth factor activity.	Immune response, Platinum uptake	8938138, 17096856	1) ovarian carcinoma OVCAR-3 cells are resistant to clinically relevant concentrations of chemotherapeutic agents, including cisplatin. 2) Both carboplatin and IL-1alpha as single agents inhibited the growth of OVCAR-3 cells grown as xenograft in nude mice; 3) Treatment with IL-1alpha followed by carboplatin caused a significant delay in tumor growth, resulting in a significant enhancement (4-fol…	UNKNOWN	DOWN/UP	UNKNOWN		cell line; xenograft	2
408	3553	P01584	IL1B	IL1B	IL1F2	Interleukin-1 beta	Potent proinflammatory cytokine. Initially discovered as the major endogenous pyrogen, induces prostaglandin synthesis, neutrophil influx and activation, T-cell activation and cytokine production, B-cell activation and antibody production, and fibroblast proliferation and collagen production.	Immune response	30641908	1) interleukin 1β (IL-1β)-induced upregulation of genes was associated with cisplatin resistance in breast cancer cells. 2) IL-1β particularly upregulates the expression of the tumor protein 63 (TP63) isoform ΔNP63α, through the activation of the IL-1β/IL-1RI/β-catenin signaling pathway. 3) Upregulation of ΔNP63α leads to an increase in the expression of the cell survival factors epidermal growth…	UP	UP	UNKNOWN	Yes	cell line	1
409	50616	Q9GZX6	IL22	IL22	ILTIF, ZCYTO18	Interleukin-22	Cytokine that contributes to the inflammatory response in vivo.	Immune response	32010312	1) IL-22 expression was significantly increased in osteosarcoma tissues and cell lines compared with the adjacent normal tissues and the normal osteoblast hFOB1.19 cells. 2) IL-22 expression was higher in MG63/DDP cells compared with MG63 cells. 3) The IL-22 siRNA in MG63/DDP cells significantly decreased the IC50 of DDP and decreased the cell viability of MG63/DDP cells. 4) IL-22 RNA interferenc…	UP	UP	UNKNOWN		cell line	1
410	11009	Q13007	IL24	IL24	MDA7, ST16	Interleukin-24	Has antiproliferative properties on melanoma cells and may contribute to terminal cell differentiation.	Immune response	28942243, 29048638	1) ZBTB7A is increased in cisplatin-resistant osteosarcoma cells. 2) elevated ZBTB7A inhibits cisplatin-induced apoptosis by repressing IL24. 3) The cisplatin (DDP)-resistant lung carcinoma cell line A549/DDP was subjected to adenovirus-mediated transfection with the human IL-24 gene (Ad-hIL-24): Ad-hIL-24 significantly decreased the levels of p-AKT and P-gp, and effectively inhibited A549/DDP ce…	DOWN	DOWN	UNKNOWN		cell line	1
411	64806	Q9H293	IL25	IL25	IL17E	Interleukin-25	Induces activation of NF-kappa-B and stimulates production of the proinflammatory chemokine IL-8. Proinflammatory cytokine favoring Th2-type immune responses.	Immune response	31044552	1) both IL-25 and MVP were elevated expressed in cisplatin-resistant lung adenocarcinoma cell line (A549/CDDP). 2) Silencing of IL-25 resulted in down-regulation of MVP expression and reduced cisplatin tolerance of A549/CDDP cells. 3) Overexpression of IL-25 resulted in increase of MVP expression and the cisplatin tolerance in A549 cells. 4) the extracellular IL-25 could stimulate the expression …	UP	UP	UNKNOWN		cell line; xenograft	2
412	3569	P05231	IL6	IL6	IFNB2	Interleukin-6	Cytokine with a wide variety of biological functions. It is a potent inducer of the acute phase response. Plays an essential role in the final differentiation of B-cells into Ig-secreting cells Involved in lymphocyte and monocyte differentiation.	Immune response	27340780, 29731768, 20236757, 27108527, 26313152	1) The expression of IL-6 was higher in the CDDP-resistant osteosarcoma tissue samples as compared to the sensitive samples. 2) treatment of osteosarcoma Saos-2 cells with IL-6 inhibited cisplatin-induced apoptosis. 3) lockade of IL-6 in mesenchymal stem cells (MSCs) conditioned medium via specific neutralizing antibodies attenuated the protective effect of MSCs on Saos-2 tumor cells against cisp…	UP	UP	UNKNOWN	Yes	cell line; patient tissue; xenograft	5
413	3570	P08887	IL6R	IL6R		Interleukin-6 receptor subunit alpha	Part of the receptor for interleukin 6. Binds to IL6 with low affinity, but does not transduce a signal. Signal activation necessitates an association with IL6ST.	Immune response	28388577	1) interleukin-6 (IL-6) activates oncogenic STAT3, which directly repressed miR-204 via a conserved STAT3-binding site near the TRPM3 promoter region upstream of miR-204. 2) Repression of miR-204 was required for IL-6-induced cisplatin (cDDP) resistance in epithelial ovarian cancer (EOC) cells. 3) Conversely, IL-6 receptor (IL-6R) is a direct miR-204 target. 4) the resulting IL-6R/STAT3/miR-204 f…	UP	UP	UNKNOWN	Yes	cell line; patient tissue; xenograft	5
414	3574	P13232	IL7	IL7		Interleukin-7	Hematopoietic growth factor capable of stimulating the proliferation of lymphoid progenitors.	Immune response	22415136, 31599032	1) glioma U251/CP2 cells gained two to three copies of C8orf70 and IL-7 genes. 2) IL-7 mRNA expression was studied in 12 glioma cell lines, and expression was positively correlated with the IC 50 of cisplatin. 3) IL-7 mRNA expression was also positively correlated with the IC 50 of cisplatin in 91 clinical glioma specimens. 4) treatment with recombinant human IL-7 (rhIL-7) enhanced cisplatin resi…	UP	DOWN/UP	UNKNOWN		cell line; patient tissue	4
415	3611	Q13418	ILK	ILK	ILK1, ILK2	Integrin-linked protein kinase	Receptor-proximal protein kinase regulating integrin-mediated signal transduction	ECM signaling	25760437	1) combined treatment with lentivirus-mediated ILK interference and cisplatin chemotherapy induced significantly more cell apoptosis than mono-chemotherapy or knockdown. 2) The increased cell apoptosis and proliferation inhibition were attributed to abnormal downstream protein expression of ILK, including phospho-glycogen synthase kinase 3β, p-AKT, activator protein-1, β-catenin, cyclin D1 and ma…	UNKNOWN	UP	UNKNOWN		cell line	1
416	3659	P10914	IRF1	IRF1	MAR, IRF-1	interferon regulatory factor 1	transcriptional regulator and tumor suppressor; activator of genes involved in both innate and acquired immune responses.	Apoptotic signaling, Immune response, Platinum efflux	23079474, 24995581, 31078735	1) The treatment of ovarian cancer cells with CDDP boosted the expression of IRF-1. 2) overexpressing IRF-1 suppressed the transformed phenotype of ovarian cancer cells and associated with p21 induction irrespective of p53 proficiency. 3) IRF-1 silencing sensitized cells to the apoptotic death induced by CDDP and reduced the induction of p21 by CDDP. 4) After patinum drug treatment, HGSOC patient…	DOWN	DOWN/UP	UP		cell line; clinical outcome; patient tissue	4
417	3678	P08648	ITGA5	ITGA5	FNRA	Integrin alpha-5/beta-1 (ITGA5:ITGB1)	A receptor for fibronectin and fibrinogen.	ECM signaling, Metabolism/Glycolysis	31911861, 28328815, 32534716, 33110104	1) the integrin α5 expression is remarkably upregulated in cisplatin resistant esophageal squamous cell carcinoma (Res) cells, and inhibition of α5 results in more apoptosis and endows the Res cells resensitize to cisplatin in vitro and in vivo. 2) the expression of BARD1 is significantly increased in Res cells, and silencing of BARD1 reverse the effects of α5 on cisplatin resistance. 3) the α5/F…	UP	UP	UNKNOWN		cell line; clinical outcome; data mining	4
418	3655	P23229	ITGA6	ITGA6	CD49f, VLA-6, ITGA6B	integrin subunit alpha 6	The alpha 6 beta 4 integrin may promote tumorigenesis, while the alpha 6 beta 1 integrin may negatively regulate erbB2/HER2 signaling.	CSC, ECM signaling	28328815, 30930993	1) The high expression of ITGA6 in 287 ovarian cancer patients of TCGA cohort was significantly associated with poorer progression-free survival. 2) ITGA6 is a central drug resistance gene, and that its expression was upregulated in cisplatin-resistant SKOV3 (SKOV3/DDP2), cisplatin-resistant A2780 (A2780/DDP) cells, and in 54 cases of drug-resistant tissues, as compared with in the controls. 3) I…	UP	UP	UNKNOWN		cell line; clinical outcome; patient tissue	4
419	3688	P05556	ITGB1	ITGB1	FNRB, MDF2, MSK12	Integrin beta-1	receptor for collagen; recognizes the proline-hydroxylated sequence G-F-P-G-E-R in collagen. also receptor for fibronectin.	ECM signaling	27589736, 19158362	1) silencing of β1 integrin inhibited cell migration, invasion, and increased the sensitivity to cisplatin in TNBC cells. 2) activation of β1 integrin increased cell migration, invasion, and decreased the sensitivity to cisplatin. 3) silencing of β1 integrin abolished Focal adhesion kinese (FAK) mediated cell survival. 4) Overexpression of FAK could restore cisplatin-induced apoptosis in β1 integ…	UP	UP	UNKNOWN		cell line; clinical outcome; patient tissue	4
420	3693	P18084	ITGB5	ITGB5		Integrin beta-5	It binds to an α subunit to form a heterodimeric integrin complex regulation of cell growth and motility.	ECM signaling, Metabolism/Glycolysis	27294003, 29100351	1) cisplatin suppressed glycolysis-related proteins expression, including glucose transporter 1 (GLUT1), glucose transporter 4 (GLUT4) and lactate dehydrogenase B (LDHB), through down-regulating integrin β5 (ITGB5)/focal adhesion kinase (FAK) signaling pathway. 2) ITGB5 overexpression rescued cisplatin-induced inhibition of cancer cell glycolysis, growth and proliferation. 3) expression of three …	UP	UP	DOWN		cell line; xenograft	2
421	3694	P18564	ITGB6	ITGB6		integrin subunit beta 6	Integrin alpha-V:beta-6 (ITGAV:ITGB6) is a receptor for fibronectin and cytotactin. It recognizes the sequence R-G-D in its ligands	ECM signaling	30808674, 32534716	1) Retinoic acid-related orphan receptor C (RORC) bound the promoter region of PD-L1 and negatively regulated PD-L1 expression. 2) PD-L1 directly interacted with integrin β6 (ITGB6) and activated the ITGB6/FAK signaling pathway. 3) RORC prevented the nuclear translocation of STAT3 via suppression of the PD-L1/ITGB6 signaling pathway, which further inhibited bladder cell proliferation and glucose …	UNKNOWN	UP	UNKNOWN		cell line	1
422	3696	P26012	ITGB8	ITGB8		integrin β8	This protein noncovalently binds to an alpha subunit to form a heterodimeric integrin complex.	ECM signaling	29436681	1) miR-199a-3p was significantly downregulated in chemoresistant ovarian cancer tissues, 2) CDDP-resistant SKOV3/CDDP cells. 3) Restoration of miR-199a-3p in SKOV3/CDDP cells results in enhanced CDDP sensitivity, 4) miR-199a-3p inhibition resulted in the opposite effects. 5) ITGB8 was a direct target of miR-199a-3p. 6) overexpression of ITGB8 restored CDDP resistance inhibited by miR-199a-3p. 7) …	UP	UP	UNKNOWN		cell line; xenograft	2
423	9452	O43736	ITM2A	ITM2A	E25A, BRICD2A	Integral membrane protein 2A	Involved in cell differentiation; inhibits cell growth in human breast cancer via enhancing autophagy induction (31438969); a transcriptional target of PKA-CREB, regulates autophagic flux via interaction with the vacuolar ATPase (25951193)	Autophagy, lysosomes	26691219	1) ITM2A was significantly downregulated in invasive carcinomas compared to normal, adenoma and borderline tumor tissues. 2) ITM2A loss occurred in 45.6% (41 of 90) of invasive carcinomas and was significantly associated with FIGO stage, type II tumors, suboptimal debulking operation, recurrence and chemoresistance. 3) ITM2A loss and higher FIGO stage were independent factors for poor prognosis. …	DOWN	DOWN	UNKNOWN		cell line; clinical outcome; patient tissue; xenograft	5
424	3708	Q14643	ITPR1	IPTR1	INSP3R1	IP3 receptor isoform 1	Intracellular channel that mediates calcium release from the endoplasmic reticulum following stimulation by inositol 1,4,5-trisphosphate	Apoptotic signaling, Calcium signaling	15608674	1) Using two pairs of parental and cisplatin-resistant bladder cancer cell lines, we found a markedly reduced expression of inositol 1,4,5-trisphosphate (IP3) receptor type1 (IP3R1), endoplasmic reticulum membrane protein, in cisplatin-resistant cells. 2) The suppression of IP3R1 expression using siRNA in parental cells prevented apoptosis and resulted in decreased sensitivity to cisplatin. 3) ov…	DOWN	DOWN	UNKNOWN		cell line	1
425	182	P78504	JAG1	JAG1	JAGL1	jagged-1 protein	Ligand for multiple Notch receptors and involved in the mediation of Notch signaling	Notch signaling, WNT signaling	24659709	1) miR-199b-5p as significantly down-regulated in cisplatin-resistant ovarian cancer cells. 2) miR-199b-5p is clinically associated with advanced and poor survival ovarian cancers. 3) JAG1 was a primary target of miR-199b-5p. 4) Re-expression of miR-199b-5p and siRNA-mediated JAG1 knockdown or treatment with Notch specific inhibitor γ-secretase (GSI) attenuated JAG1-Notch1 signaling activity, the…	UP	UP	UNKNOWN		cell line; patient tissue; xenograft	5
426	3717	O60674	JAK2	JAK2		Tyrosine-protein kinase JAK2	Non-receptor tyrosine kinase involved in various processes such as cell growth, development, differentiation or histone modifications.	Immune response	28721072, 24782986, 24764577	1) CXCR4 contributes to CXCL12-mediated anti-apoptosis by activating JAK2/STAT3 pathway in NSCLC cells. 2) in vitro treatment of OVCA 433 and HEY cell lines with cisplatin or paclitaxel resulted in the activation of the JAK2/STAT3 pathway. 3) Coupling of the stem cell marker CD44 with the embryonic stem cell marker Nanog has been shown to be associated with the activation of STAT3 in ovarian canc…	UP	UP	UP	Yes	cell line; clinical outcome; patient tissue; xenograft	5
427	3725	P05412	JUN	JUN	c-Jun	Transcription factor AP-1	Transcription factor that promotes activity of NR5A1 when phosphorylated by HIPK3 leading to increased steroidogenic gene expression upon cAMP signaling pathway stimulation.	Apoptotic signaling, Cell cycle, Oncogene signaling/MAPK, Transcription	30439707, 31949859, 32341033	1) Expression of miR-139-5p was decreased in ovarian cancer SKOV3-R and A2780-R cells. Recovery of miR-139-5p increased the sensitivity of SKOV3-R and A2780-R cells to cisplatin treatment, inhibited the interaction of c-Jun and ATF2, and decreased Bcl-xl expression in SKOV3-R and A2780-R cells. 2) Expression of miR-139-5p promoted cisplatin-induced mitochondrial apoptosis through binding the 3' u…	UP/PHOS	DOWN/UP	UNKNOWN		cell line; patient tissue; xenograft	5
428	3726	P17275	JUNB	JUNB		Transcription factor jun-B	part of AP-1	Apoptotic signaling, Cell cycle, Oncogene signaling/MAPK, Transcription	11916245, 28358415	As JUN	UP	DOWN/UP	UNKNOWN		cell line; xenograft	2
429	3727	P17535	JUND	JUND		Transcription factor jun-D	part of AP-1	Apoptotic signaling, Cell cycle, Oncogene signaling/MAPK, Transcription	23942796	1) As JUN. 2) fresh-frozen tissues of 161 ovarian cancer patients. 3) A high pc-Jun (phosporylated c-Jun Ser63) expression was significantly associated with shorter progression-free survival (14 vs. 16 months, p = 0.017) and overall survival (25 vs. 41 months, p = 0.038). 4) In case of JunD, moderate protein levels were associated with a better prognosis, leading to longer progression-free and ov…	UNKNOWN	DOWN/UP	UNKNOWN		cell line	1
430	8850	Q92831	KAT2B	KAT2B	PCAF	Histone acetyltransferase KAT2B	p300/CBP-associated factor (PCAF); has significant histone acetyltransferase activity with core histones (H3 and H4), and also with nucleosome core particles. Also acetylates non-histone proteins, such as ACLY, PLK4, RRP9/U3-55K and TBX5. Inhibits cell-cycle progression and counteracts the mitogenic activity of the adenoviral oncoprotein E1A	Cell cycle, EMT, Transcription/Epigenetics	20530585, 20491776	1) PCAF was also overexpressed in cisplatin-resistant cells and endowed an antiapoptotic phenotype through enhanced E2F1 expression. 2) PCAF-overexpressing cells showed enhanced expression of E2F1 and conferred cell resistance to chemotherapeutic agents. 3) Downregulation of PCAF decreased E2F1 expression and sensitized cells to chemotherapeutic agents. Moreover, knockdown of PCAF induced G(1) ar…	UP	UP	UNKNOWN		cell line	1
431	10524	Q92993	KAT5	KAT5	HTATIP, TIP60	Histone acetyltransferase KAT5	Catalytic subunit of the NuA4; acetylation of nucleosomal histones H4 and H2A; involved in growth induction, tumor suppressor mediated growth arrest and replicative senescence, apoptosis, and DNA repair; also acetylates non-histone proteins, such as ATM, NR1D2, RAN, FOXP3, ULK1 and RUBCNL/Pacer; BMI1 interacts with a cluster of E-box elements on the MDR1 promoter and recruits TIP60 resulting in a…	Apoptotic signaling, DDR, Platinum efflux, Transcription/Epigenetics	28634400, 26915295, 18458078	1) the physical interaction between the TIP60 and FANCD2 proteins has been identified that is critical for ICL repair. 2) the chemoresistant nasopharyngeal carcinoma cells, derived from chronic treatment of cisplatin, show elevated expression of TIP60. 3) TIP60 binds to the promoters of FANCD2 and BRCA1 and promote the expression of FANCD2 and BRCA1. 4) cisplatin caused these Tip60-silenced norma…	UP	DOWN/UP	UP		cell line	1
432	84148	Q9H7Z6	KAT8	KAT8	MOF, MYST1, PP7073	MYST family of Histone acetyltransferase KAT8	Histone acetyltransferase which may be involved in transcriptional activation; acetylation of nucleosomal histone H4; may influence the function of ATM; can also acetylate TP53/p53 at 'Lys-120'; KAT8 regulates G2/M cell cycle arrest through AKT/ERK-cyclin D1 signaling (23638218).	Apoptotic signaling, DDR, Oncogene signaling, Transcription/Epigenetics	29298824	1) cells depleted of MOF and under replicative stress induced by cisplatin, hydroxyurea, or camptothecin have reduced survival, a higher frequency of S-phase-specific chromosome damage, and increased R-loop formation. 2)MOF interacted with PCNA and affected its ubiquitination and recruitment to the DNA damage site. 3) Depletion of MOF, therefore, compromised the DNA damage repair response as evid…	UNKNOWN	UP	UNKNOWN		cell line	1
433	3778	Q12791	KCNMA1	KCNMA1	KCNMA, SLO	potassium channel calcium activated large conductance subfamily M alpha, member 1	a subunit of calcium-regulated big potassium (BK) channels, which are opened by changes in membrane electrical potential and/or by increases in concentration of intracellular calcium ion (Ca2+).	Apoptotic signaling	26386726	1) miR-31 is increased, whilst KCNMA1 is reduced in resistant ovarian cells. 2) Over-expression of miR-31 increased CDDP-resistance, as did knockdown of KCNMA1 or inhibition of BK channels. 3) miR-31 represses KCNMA1 expression. 4) Comparing the levels of miR-31 and KCNMA1 to cisplatin resistance in the NCI60 panel or chemoresistance in cohorts of ovarian cancer tumours reveals correlations that …	DOWN	DOWN	UNKNOWN	Yes	cell line; clinical outcome; patient tissue	4
434	55818	Q9Y4C1	KDM3A	KDM3A	JHDM2A, JMJD1, JMJD1A, KIAA0742, TSGA	Lysine-specific demethylase 3A	KDM3A employs two distinct mechanisms; one by demethylating histone (H3K9me2) and the other by targeting a non-histone protein, p53.	Cell cycle, CSC, p53 signaling	27694900	1) lysine demethylase KDM3A/JMJD1A, which specifically demethylates H3K9me2, is highly expressed in platinum-resistant ovarian cancer cells. 2) lysine demethylase KDM3A as a critical regulator of ovarian cancer stemness and cisplatin resistance by inducing the expressions of pluripotent molecules Sox2 and Nanog and anti-apoptotic B-cell lymphoma 2 (Bcl-2) respectively. 3) KDM3A induces ovarian ca…	UP	UP	UNKNOWN		cell line; xenograft	2
435	5927	P29375	KDM5A	KDM5A	JARID1A, RBBP2, RBP2	Lysine-specific demethylase 5A	Histone demethylase that specifically demethylates 'Lys-4' of histone H3, thereby playing a central role in histone code; regulates a translational program that controls p53 protein expression (30388705)	Oncogene signaling/EGFR, p53 signaling, Transcription/Epigenetics, Translation	20371346	1) These human PC9 lung adenocarcinoma cells demonstrate >100-fold reduced CDDP sensitivity and maintain viability via engagement of IGF-1 receptor signaling and an altered chromatin state that requires the histone demethylase RBP2/KDM5A/Jarid1A. 2) This drug-tolerant phenotype is transiently acquired and relinquished at low frequency by individual cells within the population, implicating the dyn…	UP	UP	UNKNOWN		cell line	1
436	3791	P35968	KDR	KDR	FLK1, VEGFR2	Vascular endothelial growth factor receptor 2	Tyrosine-protein kinase that acts as a cell-surface receptor for VEGFA, VEGFC and VEGFD. Plays an essential role in the regulation of angiogenesis, vascular development, vascular permeability, and embryonic hematopoiesis.	Oncogene signaling/VEGF	28383032, 16697074	1) expression of the VEGF family is higher in therapy-resistant EOC cells compared to sensitive ones. 2) Overexpression of VEGFR2 correlated with resistance to cisplatin. 3) combination with VEGFR2-inhibitor apatinib synergistically increased cisplatin sensitivity. 4) Tivozanib, a pan-inhibitor of VEGF receptors, reduced proliferation of the chemoresistant EOC cells through induction of G2/M cell…	UP	UP	UNKNOWN	Yes	cell line	1
437	9817	Q14145	KEAP1	KEAP1	INRF2, KIAA0132, KLHL19	Kelch-like ECH-associated protein 1	a substrate adapter protein for the E3 ubiquitin ligase complex formed by CUL3 and RBX1 and targets NFE2L2/NRF2 for ubiquitination and degradation by the proteasome	NF-kB signaling, Redox	23045278, 27601007, 31548347	1) Overexpression of miR-141 resulted in enhanced resistance to cisplatin in ovarian cancer cell lines. 2) miR-141 levels were higher in non-serous ovarian tumors that did not respond well to therapy (platinum-free interval <6 months). 3) miR-141 directly targets KEAP1, 4) downregulation of KEAP1 induces cisplatin resistance. 5) overexpression of KEAP1 significantly enhanced cisplatin sensitivity…	DOWN	DOWN	UNKNOWN	Yes	cell line; clinical outcome; patient tissue	4
438	10112	O95235	KIF20A	KIF20A	MKLP2, RAB6KIFL	Kinesin-like protein	localized to the Golgi apparatus; microtubule-associated motor protein; functions in mitosis, migration, and intracellular transport; activates JAK/STAT3 (31841120)	Hedgehog signaling, Immune response	30254487	1) KIF20A expression was obviously elevated at both mRNA and protein levels in EOC cell lines and clinical cancer tissues compared with normal ovarian epithelial cell and adjacent normal ovarian tissues. 2) KIF20A protein expression was highly correlated with International Federation of Gynecology and Obstetrics stage (P=0.008), lymph node metastasis (P=0.002), intraperitoneal metastasis (P<0.001…	UP	UP	UNKNOWN		cell line; clinical outcome; patient tissue	4
439	3814	Q15726	KISS1	KISS1		Metastasis-suppressor KiSS-1	KiSS1-induced GPR54 signaling inhibits breast cancer cell migration and epithelial-mesenchymal transition via protein kinase D1 (24894166). Studies suggest a putative role in the regulation of events downstream of cell-matrix adhesion, perhaps involving cytoskeletal reorganization.	EMT, NF-kB signaling, Oncogene signaling/PKC, Redox/Glutathione	21383688	1) a significant suppression of KiSS1 mRNA and protein expression in the CDDP-resistant (CR) cells. 2) Genetic suppression of KiSS1 in CDDP-sensitive cell lines rendered them CR, an observation that was mechanistically linked to alterations in glutathione S-transferase-π expression and function. 3) loss of KiSS1 expression was associated with metastatic human HNSCC tumors compared with non-metast…	DOWN	DOWN	UNKNOWN		patient tissue; xenograft	4
440	3815	P10721	KIT	KIT	SCFR, CD117	Mast/stem cell growth factor receptor Kit	Tyrosine-protein kinase that acts as a cell-surface receptor for the cytokine KITLG/SCF and regulates cell survival and proliferation, stem cell maintenance	CSC	21787767	1) The Mouse experiment tumors that arose from purified CD117(+)Lineage(-) ovarian serous adenocarcinoma cells reproduced the original tumor heterogeneity and could be serially generated, demonstrating the ability to self-renew and to differentiate, two defining properties of stem cells. 2) immunohistochemistry analysis of 25 patients with advanced ovarian serous adenocarcinoma revealed positive …	UP	UP	UNKNOWN	Yes	cell line; clinical outcome; patient tissue; xenograft	5
441	9314	O43474	KLF4	KLF4	EZF, GKLF	Krueppel-like factor 4	Regulates the expression of key transcription factors during embryonic development. Plays an important role in maintaining embryonic stem cells, and in preventing their differentiation.	CSC, EMT, Transcription	27296948, 28108288	1) KLF4 was significantly downregulated in cisplatin-resistant lung cancer A549 cells. 2) Forced KLF4 expression inhibited cell growth and induced apoptosis. 3) overexpression of KLF4 was able to inhibit cell migration and invasion, to inhibit the expression of Slug, Twist, and vimentin, and to increase the expression of E-cadherin and subsequent inhibition of the EMT process. 4) KLF4 expression …	DOWN	DOWN	UNKNOWN		cell line; clinical outcome; patient tissue	4
442	688	Q13887	KLF5	KLF5	BTEB2, CKLF, IKLF	Krueppel-like factor 5	transcription factor, involved in cell proliferation and mediates cell survival and tumorigenesis.	Apoptotic signaling, CSC, DDR, EMT, Transcription	23869764, 30900384	1) KLF5 was highly expressed in the ovarian cancer cell line SKOV3 sphere cells, accompanied by elevated survivin expression. 2) Silencing KLF5 by siRNA in sphere cells down-regulated survivin expression, which also sensitized the sphere cells to apoptosis induced by chemotherapeutic drugs (cisplatin or paclitaxel). 3) KLF5 controlled survivin expression by directly binding the surivin promoter i…	UP	UP	UNKNOWN		cell line; clinical outcome; patient tissue	4
443	9757	Q9UMN6	KMT2B	KMT2B	HRX2, KIAA0304, MLL2, MLL4, TRX2	Histone-lysine N-methyltransferase 2B	Knockdown results in fork stabilization and PARPi resistance.	DDR/DNA replication	27443740	1) Brca2−/− Mll4−/− B- cells showed a partial rescue of chromosomal aberrations upon PARPi and cisplatin treatment when compared to Brca2−/− cells alone. 2) PTIP constitutively associate with PA1 and with MLL3/ MLL4 histone methyltransferases; deposition of MRE11 on newly synthesized or stalled chromatin correlates with the establishment of H3K4me1 and H3K4me3 at RFs.	UNKNOWN	DOWN	UNKNOWN		cell line	1
444	58508	Q8NEZ4	KMT2C	KMT2C	HALR, KIAA1506, MLL3	methyltransferase-mediated pathway regulating replication for restart/mixed lineage leukemia 3	Histone methyltransferase. Methylates 'Lys-4' of histone H3. H3 'Lys-4' methylation represents a specific tag for epigenetic transcriptional activation. Central component of the MLL2/3 complex, a coactivator complex of nuclear receptors, involved in transcriptional coactivation.	DDR/HR	30665945, 30108106	1) downregulation of KMT2C in bladder cancer cells leads to extensive changes in the epigenetic status and the expression of DNA damage response and DNA repair genes. 2) cells with low KMT2C activity are deficient in homologous recombination‐mediated double‐strand break DNA repair. 3) these cells seem to rely heavily on PARP1/2 for DNA repair, and treatment with the PARP1/2 inhibitor olaparib lea…	UNKNOWN	DOWN/UP	UNKNOWN		cell line	1
445	3845	P01116	KRAS	KRAS	KRAS2, RASK2	GTPase KRas	Ras proteins bind GDP/GTP and possess intrinsic GTPase activity. Plays an important role in the regulation of cell proliferation.	Oncogene signaling/EGFR, Oncogene signaling/MAPK	22139083	1) EOC patients with complete clinical data were genotyped for the KRAS variant and analyzed for outcome (n=536), response to neoadjuvant chemotherapy (n=125) and platinum resistance (n=306). 2) Postmenopausal EOC patients with the KRAS variant were significantly more likely to die of ovarian cancer by multivariate analysis (hazard ratio=1.67, 95% confidence interval: 1.09-2.57, P=0.019, n=279). …	VARIANT	DOWN	UNKNOWN		cell line; clinical outcome; patient tissue	4
446	3848	P04264	KRT1	KRT1	KRTA	Keratin, type II cytoskeletal 1	May regulate the activity of kinases such as PKC and SRC via binding to integrin beta-1 (ITB1) and the receptor of activated protein C kinase 1 (RACK1).	ECM signaling	22348822	1) Keratin 1 (KRT1), cathepsin D (CTSD) and annexin a5 (ANXA5) were identified as three proteins showing higher expression in CNE2/cDDP compared to nasopharyngeal carcinoma cell line CNE2. 2) suppression of KRT1 expression by siRNA resulted in decreased MDR in siRNA-CNE2/cDDP cells. 3) upregulation of KRT1 could result in increased of drug resistance in NPC cell lines.	UP	UP	UNKNOWN		cell line	1
447	3858	P13645	KRT10	KRT10	KPP	Keratin, type I cytoskeletal 10	Plays a role in the establishment of the epidermal barrier on plantar skin; inhibits cell cycle (10082575); loss of KRT10 leads to MAPK (15482487)	Cell cycle, ECM signaling, Oncogene signaling/MAPK	24434152, 26125866	1) KRT10 was identified as a differently expressed protein in cisplatin-treated C13K/PTEN cells. 2) overexpression of KRT10 sensitizes the drug-resistant ovarian cancer cells C13K to cisplatin. 3) knockdown of KRT10 with siRNA blocked the proliferation inhibition effect of cisplatin on C13K/PTEN cells.	UNKNOWN	DOWN	UP		cell line	1
448	3875	P05783	KRT18	KRT18	CYK18, PIG46	Keratin, type I cytoskeletal 18	Involved in the uptake of thrombin-antithrombin complexes by hepatic cells (By similarity). When phosphorylated, plays a role in filament reorganization. Involved in the delivery of mutated CFTR to the plasma membrane.	CSC, ECM signaling, EMT	23449973, 22699783	1) K8/18 deletion increased cisplatin-induced apoptosis through increased Fas receptor membrane targeting and the tight junction protein claudin1. 2) K8/18 stable knockdown using shRNA increased collective migration and invasiveness of epithelial cancer cells without modulating EMT markers. 3) K8/18-depleted cells showed PI3K/Akt/NF-κB hyperactivation and increased MMP2 and MMP9 expression. 4) th…	UP	UP	UNKNOWN		cell line; patient tissue	4
449	3852	P13647	KRT5	KRT5	CK5	Keratin, type II cytoskeletal 5	There are two types of cytoskeletal and microfibrillar keratin: I (acidic; 40-55 kDa) and II (neutral to basic; 56-70 kDa).	ECM signaling	26495758, 28147318	1) CK5+ cells are less apoptotic following cisplatin treatment. 2) Of a cohort of high grade serous ovarian carcinomas at surgery (n = 117) and after neoadjuvant chemotherapy (n = 21), high KRT5 mRNA in stage III/IV serous ovarian cancers was significantly associated with reduced progression-free (HR 1.38, P < 0.0001) and overall survival (HR 1.28, P = 0.013) 3) high KRT6 mRNA was only associated…	UP	UP	UNKNOWN		cell line; clinical outcome; patient tissue	4
450	3856	P05787	KRT8	KRT8	CYK8	Keratin, type II cytoskeletal 8	Cytokeratin. Together with KRT19, helps to link the contractile apparatus to dystrophin at the costameres of striated muscle.	CSC, ECM signaling, EMT	23449973, 29100303	1) As KRT18. 2) KRT8 expression was upregulated in clear cell renal cell carcinoma (ccRCC) and vein tumor thrombi (VTTs). 3) KRT8 overexpression in ccRCC was significantly correlated with aggressive characteristics and was predictive of a poor prognosis in ccRCC patients. 4) KRT8 overexpression in renal cancer cell lines promoted cell migration and invasion. 5) KRT8 knockdown suppressed ccRCC met…	UP	UP	UNKNOWN		cell line; xenograft	2
451	3897	P32004	L1CAM	L1CAM	CAML1, MIC5	Neural cell adhesion molecule L1	Neural cell adhesion molecule involved in the dynamics of cell adhesion and in the generation of transmembrane signals at tyrosine kinase receptors.	ECM signaling, EMT	27876874, 29152102, 21097529, 22088438	1) TWIST1 expression resulted in upregulation of GAS6 and L1CAM. 2) Knockdown studies of these genes demonstrated that loss of GAS6 or L1CAM sensitized cells to cisplatin. 3) Positive L1CAM expression (≥10% of tumor cells) was associated with disease-free survival, validated using RNAseq TCGA data. 4) L1CAM expression was independently associated with locoregional recurrence-free survival (hazard…	UP	UP	UNKNOWN		cell line; clinical outcome; patient tissue	4
452	10542	O43504	LAMTOR5	LAMTOR5	HBXIP, XIP	hepatitis B X-interacting protein	As part of the Regulator complex it is involved in amino acid sensing and activation of mTORC1; when complexed to BIRC5, interferes with apoptosome assembly, preventing recruitment of pro-caspase-9 to oligomerized APAF1	mTOR signaling	28056551	1) hepatitis B X-interacting protein was highly expressed in ovarian cancer of cisplatin-resistant tissues and cells. 2) knockdown of hepatitis B X-interacting protein significantly reduced cell viability in A2780/CP compared with cisplatin treatment alone. 3) Hepatitis B X-interacting protein and cisplatin cooperated to induce apoptosis and increase the expression of c-caspase 3 as well as the B…	UP	UP	UNKNOWN		cell line; patient tissue; xenograft	5
453	9113	O95835	LATS1	LATS1	WARTS	large tumor suppressor 1	Serine/threonine-protein kinase, negative regulator of YAP1 in the Hippo signaling pathway that plays a pivotal role in organ size control and tumor suppression by restricting proliferation and promoting apoptosis.	Hippo signaling	29168038, 22909338	1) As HTRA2. This HtrA2-mediated cell death is enhanced by LATS1. 2) mRNA and protein of LATS1 expression is significantly downregulated in glioma compared with normal control brain tissues. 3) downregulation of HtrA2, but not of LATS1 by specific siRNA, increased cisplatin resistance and invasion. 4) Patients with lower LATS1 expression had a significantly shorter overall survival time than did …	DOWN	UNKNOWN	DOWN		cell line	1
454	3932	P06239	LCK	LCK		Tyrosine-protein kinase Lck	Non-receptor tyrosine-protein kinase that plays an essential role in the selection and maturation of developing T-cells in the thymus and in the function of mature T-cells.	CSC, DDR	28838952	1) CSCs and cisplatin-resistant cells had higher levels of both pLCK (Y394) and LCK compared with their non-CSC and cisplatin-naive counterparts, respectively. 2) LCK and pLCK (Y394) were coprecipitated with CD55. 3) CSCs treated with 1 µM saracatinib (Fyn/LcK inhibitor) demonstrated significantly higher sensitivity to cisplatin compared with CSCs treated with cisplatin and DMSO. 4) Similarly, LC…	UP/PHOS	UP/PHOS	UNKNOWN	Yes	cell line	1
455	3949	P01130	LDLR	LDLR		Low-density lipoprotein receptor	Binds LDL, the major cholesterol-carrying lipoprotein of plasma, and transports it into cells by endocytosis. In order to be internalized, the receptor-ligand complexes must first cluster into clathrin-coated pits	Metabolism/Lipid, Oncogene signaling/FGF, Platinum efflux	31815680, 32543783	1) LDLR expressions were positively associated with epithelial ovarian carcinomas (EOCs) platinum-based chemotherapy patients' disease prognosis. 2) knocked-down LDLR could sensitize while overexpressed LDLR could insensitize EOC cells to cisplatin. 3) the trans-omics approaches depicted an LDLR→LPC (Lyso-phosphatidylcholine)→FAM83B (phospholipase-related)→FGFRs (cisplatin sensitivity and phospho…	UP	UP	UNKNOWN		cell line; patient tissue; xenograft	4
456	3958	P17931	LGALS3	LGALS3	MAC2	Galectin-3	Galactose-specific lectin which binds IgE. May mediate with the alpha-3, beta-1 integrin the stimulation by CSPG4 of endothelial cells migration.	CSC, Notch signaling	27626163	1) galectin-3 maintains ovarian CSCs by activating the Notch1 intracellular domain (NICD1). 2) The number and size of ovarian CSCs decreased in the absence of galectin-3, 3) overexpression of galectin-3 increased them. 4) Overexpression of galectin-3 increased the resistance for cisplatin and paclitaxel-induced cell death. 5) Silencing of galectin-3 decreased the migration and invasion of ovarian…	UNKNOWN	UP	UNKNOWN		cell line	1
457	3980	P49916	LIG3	LIG3		DNA ligase 3	LIG3-XRCC1 complex is responsible for ligation steps of NER and DNA strand-break repair.	DDR/BER, DDR/HR, DDR/NER	24533712, 17643379, 19053130	X-ray repair cross-complementing gene I protein (XRCC1) in complex with DNA polymerase beta, DNA ligase III, and poly(ADP-ribose) polymerase is important in the base excision repair process. 1) SNPs in ERCC5, RAD52, MUTYH and LIG3 correlated with the occurrence of CDDP-induced severe neutropenia 2) XRCC1-Lig3 is indispensable for ligation of NER-induced breaks and repair of UV lesions in quiescen…	UNKNOWN	UP	UNKNOWN		cell line	1
458	3981	P49917	LIG4	LIG4		DNA ligase 4	LIG4-XRCC4 complex is responsible for the NHEJ ligation step	DDR/NHEJ	20487264, 24722796, 26134445	1) Lig4-⁄- cells are hypersensitive to cisplatin. 2) Kaplan-Meier analysis of all patients showed a significant association between the LIG4 Thr9Ile CC polymorphism and superior progression-free survival and overall survival duing platinum based drug treatment. 3) High LIG4 expression was also tightly related to early biochemical recurrence when all tumors (P<0.0001) or the subsets of ERG-negativ…	UNKNOWN	UP	UNKNOWN		cell line	1
459	79727	Q9H9Z2	LIN28A	LIN28A	CSDD1, LIN28, ZCCHC1	Protein lin-28 homolog A	RNA-binding protein that inhibits processing of pre-let-7 miRNAs and regulates translation of mRNAs that control developmental timing, pluripotency and metabolism. an important marker gene of stemness in ovarian cancer stem cells.	Cell cycle, CSC, Oncogene signaling, RNA processing	25318762	1) Terrin sensitize cisplatin-resistant ovarian cancer stem cells to cisplatin by suppressing the expression of LIN28. 2) High expression of LIN28A and PLK4 was detected at the advanced pathological stage. 3) PLK4 expression was positively correlated with LIN28A (r=0.555; P=0.039). 4) The median survival analysis of patients with EOC with LIN28A and PLK4 double positive expression was 14 months, …	UP	UP	UNKNOWN		cell line; clinical outcome; patient tissue	4
460	389421	Q6ZN17	LIN28B	LIN28B	CSDD2	Protein lin-28 homolog B	Suppressor of microRNA (miRNA) biogenesis, including that of let-7 and possibly of miR107, miR-143 and miR-200c. Binds primary let-7 transcripts (pri-let-7), including pri-let-7g and pri-let-7a-1, and sequesters them in the nucleolus, away from the microprocessor complex, hence preventing their processing into mature miRNA	CSC, Oncogene signaling, Platinum uptake, RNA processing	26158423	1) From 140 EOC patients, high expression of IMP3 or Lin28B was associated with poor survival, and women diagnosed at advanced stages with elevated IMP3 and Lin28B were at higher risk of developing chemoresistance. 2)High IMP3 levels combined with high Lin28B levels significantly correlated with the poorest 5-year survival rates. 3) Knockdown of IMP3 or Lin28B decreased cell proliferation, migrat…	UP	UP	UNKNOWN		cell line; clinical outcome; patient tissue	4
461	8543	P61968	LMO4	LMO4		LIM domain transcription factor LMO4	transcriptional regulator. It controls pathways regulating cell survival and cell death	Immune response, Oncogene signaling/AKT	25501662	1) cisplatin treatment nitrates Lmo4 and decreases Lmo4 expression in the cochlea. 2) A potential role of Jak/Stat transcriptional machinery in relaying the Lmo4 protein signaling in cisplatin-induced ototoxicity. 3) In NSCLC patients receiving induction chemotherapy with cisplatin plus gemcitabine, LMO4 has high expression level of NSCLC cell lines and tumor tissues, and 4) correlated with a low…	UP	UP	DOWN		cell line	1
462	4012	Q9UIQ6	LNPEP	LNPEP	OTASE, P-LAP	Leucyl-cystinyl aminopeptidase, placental leucine aminopeptidase	cell surface aminopeptidase. Degrades peptide hormones such as oxytocin, vasopressin and angiotensin III; resides in GLUT4 vesicles, migrates to the cell membrane to facilitate glucose uptake in response to insulin stimulation (17233921).	Oncogene signaling/EGFR	15491750	1) In 15 of 17 endometrial carcinoma patients, P-LAP was positive. 2) Twelve of seventeen patients were evaluable for response. Among the eight patients strongly positive for P-LAP, only two patients (25%) showed PR.3) all four patients who were weakly positive for P-LAP showed either complete response (CR) or partial response (PR). 4) Compared to vector control cells, apoptotic effect by carbopl…	UP	UP	UNKNOWN		cell line; patient tissue	4
463	4035	Q07954	LRP1	LRP1	A2MR, APR	Prolow-density lipoprotein receptor-related protein 1	Endocytic receptor involved in endocytosis. Modulates microglial polarization through Shc1/PI3K/Akt pathway (30703614). Involved in cellular lipid homeostasis.	ECM signaling, endocytosis, p53 signaling	30089260	1) LRP1 mRNA Is Induced by p53-Activating Stresses such as cisplatin. 2) LRP1 protein is only upregulated in response to sub-lethal stress: lethal doses of Cisplatin do not induce LRP1 protein. 3) p53-activating stress inhibit LRP1 de novo translation through an miRNA-based translational repression mechanism. 4) LRP1 suppression is sufficient to induce cell death in cancer cells, suggesting that …	UNKNOWN	UP	UP		cell line	1
464	56262	Q8IWT6	LRRC8A	LRRC8A	KIAA1437, LRRC8, SWELL1, UNQ221/PRO247	Volume-regulated anion channel subunit LRRC81	A subunit of the volume-regulated anion channel (VRAC, also named VSOAC channel), an anion channel required to maintain a constant cell volume in response to extracellular or intracellular osmotic changes	Platinum uptake	26530471, 30015914	1) Under isotonic conditions, about 50% of cisplatin uptake depended on LRRC8A and LRRC8D. 2) LRRC8A disruption also suppressed drug-induced apoptosis independently from drug uptake, possibly by impairing VRAC-dependent apoptotic cell volume decrease. 2) LRRC8A was elevated in 60% of colorectal cancer patient tissues. 3) Colon cancer patients with high‑ expressed LRRC8A had a survival time of 54.…	DOWN	DOWN	UNKNOWN		cell line; clinical outcome; patient tissue	4
465	55144	Q7L1W4	LRRC8D	LRRC8D	LRRC5, UNQ213/PRO239	Volume-regulated anion channel subunit LRRC8D	D subunit of the volume-regulated anion channel (VRAC, also named VSOAC channel), an anion channel required to maintain a constant cell volume in response to extracellular or intracellular osmotic changes	Platinum uptake	26530471	1) As LRRC8A. 2) we investigated the data derived from ovarian cancer patients that were recently published by Patch et al (2015). 3) Although the available data are derived from fewer patients, also in this analysis a low expression of LRRC8D, but not LRRC8A, correlated with a modest, but significant decrease in survival. 4) LRRC8D might also affect platinum drug responses in cancer patients.	DOWN	DOWN	UNKNOWN		cell line; clinical outcome; patient tissue	4
466	9208	Q32MZ4	LRRFIP1	LRRFIP1	GCF2, TRIP	Leucine-rich repeat flightless-interacting protein 1	Transcriptional repressor which preferentially binds to the GC-rich consensus sequence (5'-AGCCCCCGGCG-3') and may regulate expression of TNF, EGFR and PDGFA.	EMT, Platinum efflux, Transcription, WNT signaling	22571463	1) Increased expression of GCF2 was found in human cisplatin-resistant human epidermoid carcinoma cells, 2) overexpression in GCF2-transfected cells results in loss of RhoA expression and disruption of the actin/filamin network. 3) The GCF2 transfectants also showed reduced accumulation of cisplatin and increased resistance. 4) siRNA targeted to GCF2 reactivated RhoA expression, and restored the …	UP	UP	UNKNOWN		cell line	1
467	56413	Q9NPC1	LTB4R2	LTB4R2	BLT2R, BLTR2	Leukotriene B4 receptor 2	Low-affinity receptor for leukotrienes including leukotriene B4. Mediates chemotaxis of granulocytes and macrophages. The response is mediated via G-proteins that activate a phosphatidylinositol-calcium second messenger system	Immune response	26597704, 29898809	1) BLT2 and its ligand leukotriene B4 were highly up-regulated in cisplatin-resistant SK-OV-3 ovarian cancer cells. 2) play critical roles in mediating the chemoresistance through the activation of signal transducer and activator of transcription-3 (STAT-3) and the subsequent up-regulation of interleukin-6 (IL-6). 3) BLT2 depletion with siRNA clearly abolished the chemoresistance to cisplatin in …	UP	UP	UNKNOWN		cell line; xenograft	2
468	51747	O95232	LUC7L3	LUC7L3	CROP, Luc7A	cisplatin resistance-associated overexpressed protein	May play a role in RNA splicing	RNA processing	10631324, 12565863	1) cDNA fragments, expressed higher in cisplatin-resistant ACHN/CDDP cells than its host ACHN cells, were isolated by di¡erential display. (Human renal cancer cell line). 2) cisplatin affects RNA splicing by changing the subnuclear distribution of SR proteins including CROP.	UP	UNKNOWN	UNKNOWN		cell line	1
469	346389	Q6ZN28	MACC1	MACC1		Metastasis-associated in colon cancer protein 1	Acts as a transcription activator for MET and as a key regulator of HGF-MET signaling	Oncogene signaling/HGF	26681060, 30515418	1) MACC1 mRNA and protein expression levels in SKOV-3/DDP cells were 2.66 ± 0.54 and 1.95 ± 0.45 times those seen in SKOV-3 cells. 2) Cisplatin sensitivity of MACC1 knockdown group was much higher than that in the control and shVect groups. 3) p-ERK1/2 expression decreased significantly in the MACC1 knockdown cells. 4) MACC1 mRNA high expression was significantly associated with unfavorable overa…	UP	UP	UNKNOWN		cell line	1
470	10459	Q9UI95	MAD2L2	MAD2L2	MAD2B, REV7	Mitotic spindle assembly checkpoint protein MAD2B	Adapter protein able to interact with different proteins and involved in different biological processes. interaction between REV3L and REV1, mediating TLS	DDR/TLS	24597627	1) Expression was detected in the majority of EOCs (92.0%) with especially high levels of expression frequently observed in CCCs (73.5%) compared with that of non-CCCs (53.4%). 2) Enhanced immunoreactivity to REV7 was associated with poor prognosis represented by reduced progression-free survival in advanced stage (stage II-IV). 3) Knockdown of REV7 in CCC cells decreased cell proliferation witho…	UNKNOWN	UP	UNKNOWN		cell line; xenograft	2
471	4097	O15525	MAFG	MAFG		Transcription factor MafG	the small Mafs behave as transcriptional repressors when they dimerize among themselves but serve as transcriptional activators by dimerizing with NFE2, NFE2L1 and NFE2L2; associated with detoxification in oxidative stress situations	Redox	29158814	1) miR-7 presented specific methylation in resistant cell lines, and was associated with poorer prognosis in ovarian cancer patients. 2) the direct regulation of MAFG through miR-7. 3) MAFG overexpression resulted in an increase in the resistance to CDDP in ovarian cancer A2780S and H23S cells.	UP	UP	UNKNOWN		cell line; clinical outcome; patient tissue	4
472	4118	P21145	MAL	MAL		Myelin and lymphocyte protein	vesicular trafficking; involved in reorganisation of lipid rafts for signalling and/or intracellular transport (11739628); apical transport of proteins in polarized epithelial cells; myelin biogenesis and/or myelin function; T-cell differentiation.	CSC	15897565, 28545541	1) Patterns of genes were identified that distinguish short-term and long-term ovarian cancer survivors. The expression model developed for advanced stage disease classified all 11 early-stage ovarian cancers as long-term survivors. 2) The MAL gene, which has been shown to confer resistance to cancer therapy, was most highly overexpressed in short-term survivors (3-fold compared with long-term su…	UP	UP	UNKNOWN		cell line; clinical outcome; patient tissue	4
473	10892	Q9UDY8	MALT1	MALT1	MLT	Mucosa-associated lymphoid tissue lymphoma translocation protein 1	A caspase-like protease that enhances BCL10-induced activation of NF-kappa-B. Involved in nuclear export of BCL10. Binds to TRAF6, inducing TRAF6 oligomerization and activation of its ligase activity.	NF-kB signaling	23358872	1) HECTD3 depletion dramatically decreases the levels of MALT1 in MCF7 and HeLa cells treated with cisplatin, which is correlated to an increase in apoptosis. 2) Knockdown of MALT1 likewise increases cisplatin-induced apoptosis in these cancer cells. 4) HECTD3 over-expression leads to a decreased cisplatin-induced apoptosis, 5) overexpression of MALT1 partially rescues HECTD3 depletion-induced ap…	UP	UP	UNKNOWN		cell line	1
474	84557	Q9H492	MAP1LC3A	MAP1LC3A	LC3A	Microtubule-associated proteins 1A/1B light chain 3A	Ubiquitin-like modifier involved in formation of autophagosomal vacuoles (autophagosomes)	Autophagy	28382796	1) High expression of autophagy-related protein, LC3A, was detected in 78 cases (78%) in all CCC cases. 2) The patients with high LC3A expression showed significantly lower response rate to primary chemotherapy (17% vs. 100%, p<0.010), 3) had worse progression-free survival (PFS) and overall survival (OS) compared with those with LC3A low expression. 4) Inhibition of autophagy protein LC3A using …	UP	UP	UNKNOWN		cell line; clinical outcome; patient tissue	4
475	81631	Q9GZQ8	MAP1LC3B	MAP1LC3B	LC3B	Microtubule-associated proteins 1A/1B light chain 3B	Ubiquitin-like modifier involved in formation of autophagosomal vacuoles (autophagosomes).	Autophagy	26553068	1) Hypoxic exposure (1 % O2) of A549 cell stimulated autophagic induction in cancer cells, shown by increase of LC3BI to LC3BII conversion and decrease of p62/sequestosome1. 2) Hypoxic exposure also induced resistance of cancer cells to cisplatin, 3) LC3B siRNA restored the sensitivity of cancer cells to chemotherapy.	DOWN/UP	UP	UNKNOWN		cell line	1
476	5604	Q02750	MAP2K1	MAP2K1	MEK1, PRKMK1	Dual specificity mitogen-activated protein kinase kinase 1	Dual specificity protein kinase which acts as an essential component of the MAP kinase signal transduction pathway.	Apoptotic signaling/MAPK, Oncogene signaling/MAPK	25408231	1) All together 1,452 eligible patients were identified. 2) Based on the ROC analysis the eight most significant genes were JRK, CNOT8, RTF1, CCT3, NFAT2CIP, MEK1, FUBP1 and CSDE1. 3) Silencing of MEK1, CSDE1, CNOT8 and RTF1, and pharmacological inhibition of MEK1 caused significant sensitization to carboplatin in the cell lines. 4) Of the eight genes, JRK (p = 3.2E-05), MEK1 (p = 0.0078), FUBP1 …	UP	UP	UNKNOWN	Yes	cell line; clinical outcome; patient tissue	4
477	5606	P46734	MAP2K3	MAP2K3	MEK3, MKK3, PRKMK3, SKK2	mitogen-activated protein kinase kinase 3	Dual specificity kinase, activated by cytokines and environmental stress; activates the MAP kinase p38. Part of a signaling cascade that begins with the activation of the adrenergic receptor ADRA1B and leads to the activation of MAPK14.	Apoptotic signaling/MAPK, Oncogene signaling/MAPK	9926932, 17406030	1) cisplatin (cDDP) activated MAP kinase kinase kinase ASK1 and subsequent downstream subgroups of MAP kinase kinase, SEK1 (or MKK4) and MKK3/MKK6, which in turn activated c-Jun N-terminal kinase 1/stress-activated protein kinase (JNK1/SAPK) and p38 MAP kinase prior to caspase family protease activation and the onset of apoptosis in human ovarian carcinoma (OVCAR-3) and human kidney (293T) cells.…	UNKNOWN	DOWN	UP/PHOS		cell line	1
478	6416	P45985	MAP2K4	MAP2K4	JNKK1, MEK4, MKK4, PRKMK4, SEK1	mitogen-activated protein kinase kinase 4	Dual specificity protein kinase of the MAP kinase signal transduction pathway. Essential component of the stress-activated protein kinase/c-Jun N-terminal kinase (SAP/JNK) signaling pathway.	Apoptotic signaling/MAPK, Oncogene signaling/MAPK	9926932, 28446401	1) As MAP2K3. 2) The expression of MAP2K4 was significantly correlated with the pathological grades of breast cancer (P=0.011). 3) patients with a high expression of MAP2K4 had a shorter overall survival rate than those with low MAP2K4 expressions (P=0.009). 4) Multivariate analysis identified high expression of MAP2K4 as the independent predictor of a poor outcome of patients with breast cancer.…	UNKNOWN	DOWN	UP/PHOS		cell line	1
479	4214	Q13233	MAP3K1	MAP3K1	MAPKKK1, MEKK, MEKK1	Mitogen-activated protein kinase kinase kinase 1	Activates the ERK and JNK kinase pathways by phosphorylation of MAP2K1 and MAP2K4	Apoptotic signaling/MAPK, Oncogene signaling/MAPK	23678002	1) treatment with CDDP resulted in down-regulation of c-Jun expression via caspase-9-dependent cleavage of c-Jun at Asp-65 and MEKK1-mediated ubiquitylation and degradation of c-Jun in CDDP-sensitive cancer cells.	UNKNOWN	DOWN	UP/PHOS		cell line	1
480	4217	Q99683	MAP3K5	MAP3K5	ASK1, MAPKKK5, MEKK5	Mitogen-activated protein kinase kinase kinase 5	Mediates signaling for differentiation and survival; apoptosis signaling through mitochondria-dependent caspase activation; innate immune response (ASK1).	Apoptotic signaling/MAPK, Immune response, Oncogene signaling/MAPK	9926932	1) Expression of catalytically inactive ASK1 mutant inhibits ASK1 activation and CDDP-induced apoptosis	UNKNOWN	DOWN	UP/PHOS		cell line	1
481	6885	O43318	MAP3K7	MAP3K7	TAK1	TGF-β-activating kinase 1	induced by TGF beta and morphogenetic protein (BMP); in response to IL-1, this protein forms a kinase complex including TRAF6, MAP3K7P1/TAB1 and MAP3K7P2/TAB2; this complex is required for the activation of NFkB	NF-kB signaling, Oncogene signaling/MAPK	25277189	1) increased TAK1 and NF-κB signaling activities are involved in aggressive ovarian cancer cells. 2) inhibition of TAK1 can sensitize ovarian cancer cells to cisplatin-induced cell apoptosis.	UNKNOWN	UP	UNKNOWN		cell line	1
482	5594	P28482	MAPK1	MAPK1	ERK2, PRKM1, PRKM2	Mitogen-activated protein kinase 1	the MAPK/ERK cascade. signaling cascade initiated by activated KIT and KITLG/SCF. mediates diverse biological functions such as cell growth, adhesion, survival and differentiation through the regulation of transcription, translation, cytoskeletal rearrangements.	Apoptotic signaling/MAPK, DDR, Oncogene signaling/MAPK	21996734, 22584435, 20651982	1) Cisplatin treatment caused a time-dependent increase in the ratio of p-ERK1/2:total ERK1/2. 2) ERK activation increased after 24-h treatment with cisplatin and attained a peak 3.5-fold increase at 48 h. 3) Cisplatin induced a similar time-dependent ERCC1 increase. 4) A similar time-dependent increase in XPF levels was observed. 5) The MEK inhibitor efficiently prevented this cisplatin-induced …	UNKNOWN	DOWN/UP	UP/PHOS		cell line	1
483	5600	Q15759	MAPK11	MAPK11	PRKM11, SAPK2, SAPK2B	Mitogen-activated protein kinase 11	one of the four p38 MAPKs	Apoptotic signaling/MAPK, Oncogene signaling/MAPK	12637505, 17406030, 15386344	1) Cisplatin induced activation of three MAPKs, JNK, p38, and ERK, in a cisplatin-sensitive human ovarian carcinoma cell line (2008) and its resistant subclone (2008C13). 2) The JNK and p38 pathways were activated differentially in response to cisplatin, with the cisplatin-sensitive cells showing prolonged activation (8–12 h) and the cisplatin-resistant cells showing only transient activation (1–…	DOWN/DEPHOS	DOWN/UP	Long-term PHOS in S; short-term PHOS in R	Yes	cell line	1
484	6300	P53778	MAPK12	MAPK12	ERK6, SAPK3	Mitogen-activated protein kinase 12	one of the four p38 MAPKs	Apoptotic signaling/MAPK, Oncogene signaling/MAPK	12637505, 19620494, 15386344	1) As MAPK11. 2) At the end of the study, 89% of urothelial carcinoma patients with low MAPK12 and GSTM3 expressions had survived, 3) 0% of patients with normal or high MAPK12 and high ICAM1 expressions had survived. 4) Patients with low MAPK12 and normal or high GSTM3 expressions and those with normal or high MAPK12 and low or normal ICAM1 expressions had intermediate survival rates.	DOWN/UP	DOWN/UP	Long-term PHOS in S; short-term PHOS in R		cell line	1
485	5603	O15264	MAPK13	MAPK13	PRKM13, SAPK4, p38delta	Mitogen-activated protein kinase 13	one of the four p38 MAPKs	Apoptotic signaling/MAPK, Oncogene signaling/MAPK	12637505, 15386344	1) As MAPK11.	DOWN/DEPHOS	DOWN	Long-term PHOS in S; short-term PHOS in R		cell line	1
486	1432	Q16539	MAPK14	MAPK14	CSBP, CSBP1, CSBP2, CSPB1, MXI2, p38alpha	Mitogen-activated protein kinase 14	one of the four p38 MAPKs	Apoptotic signaling/MAPK, Oncogene signaling/MAPK	12637505, 29956791, 15386344	1) As MAPK11. 2) a significant correlation between IL‑12Rβ2 and p38MAPK expression (r=0.415, P=0.0143). 3) positive IL‑12Rβ2 and p38MAPK expression was associated with increased OS compared with negative protein expression in NSCLC. 4) The Cox proportional hazard models revealed that IL‑12Rβ2 and p38MAPK predicted a long OS.	DOWN/DEPHOS	DOWN	Long-term PHOS in S; short-term PHOS in R		cell line	1
487	5595	P27361	MAPK3	MAPK3	ERK1, PRKM3	Mitogen-activated protein kinase 3	the MAPK/ERK cascade. signaling cascade initiated by activated KIT and KITLG/SCF. mediates diverse biological functions such as cell growth, adhesion, survival and differentiation through the regulation of transcription, translation, cytoskeletal rearrangements.	Apoptotic signaling/MAPK, DDR, Oncogene signaling/MAPK	21996734, 20651982	1) As MAPK1. 2) Positive pAMPK, NUAK2, MAPK3/1, and PDK-1 expression was observed in 379 (61.0%), 257 (41.4%), 327 (52.7%), and 67 (10.8%) gastric cancer cases, respectively. 3) Multivariate survival analysis showed that the survival for the patients with negative expression of pAMPK was worse than for the patients with the weak to strong positive expression [disease free survival (DFS): hazard r…	UNKNOWN	DOWN/UP	UP		cell line	1
488	5599	P45983	MAPK8	MAPK8	JNK1, PRKM8, SAPK1, SAPK1C	Mitogen-activated protein kinase 8	involved in various processes such as cell proliferation, differentiation, migration, transformation and programmed cell death. proinflammatory cytokines or physical stress stimulate the stress-activated protein kinase/c-Jun N-terminal kinase (SAP/JNK) signaling pathway. Phosphorylates a number of transcription factors, primarily components of AP-1 such as JUN, JDP2 and ATF2 and thus regulates AP…	Apoptotic signaling/MAPK, Oncogene signaling/MAPK	24865582, 16105650, 29423673, 20651982, 15386344	1) Blocking the JNK-1, the major activator of c-Jun phosphorylation, reduced the expression of pre-microRNA mir-21 and increased the expression of its well-known target gene, PDCD4 and sensitize CDDP-resistant ovarian cancer cells. 2) Cisplatin treatment combined with specific inhibitors to each MAPK pathway (c-Jun N-terminal kinase, extracellular signal-regulated kinase, and p38) resulted in dec…	UNKNOWN	DOWN/UP	UP/PHOS		cell line	1
489	5601	P45984	MAPK9	MAPK9	JNK2, PRKM9, SAPK1A	Mitogen-activated protein kinase 9	In the stress-activated protein kinase/c-Jun N-terminal kinase (SAP/JNK) signaling pathway, two dual specificity kinases MAP2K4/MKK4 and MAP2K7/MKK7 phosphorylate and activate MAPK9/JNK2. In turn, MAPK9/JNK2 phosphorylates a number of transcription factors, primarily components of AP-1 such as JUN and ATF2 and thus regulates AP-1 transcriptional activity.	Apoptotic signaling/MAPK, Oncogene signaling/MAPK, Platinum efflux	23678002, 23365645, 15386344	1) activation of JNK2 (but not JNK1) phosphorylated and up-regulated the expression of c-Jun in CDDP-resistant cells. 2) Activated c-Jun bound to the promoter regions of the MDR1 gene and promoted the expression of MDR1. 3) Long-term activation of SAPK/JNK, p38 kinase and fas-L expression by cisplatin is attenuated in human carcinoma cells that acquired drug resistance	UNKNOWN	UP/PHOS	UP/PHOS		cell line	1
490	22983	Q9Y2H9	MAST1	MAST1	SAST	Microtubule-associated serine/threonine-protein kinase 1	Appears to link the dystrophin/utrophin network with microtubule filaments via the syntrophins.	ECM signaling, Oncogene signaling/MAPK	30033091	1) cisplatin but no other DNA-damaging agents inhibit the MAPK pathway by dissociating cRaf from MEK1, while MAST1 replaces cRaf to reactivate the MAPK pathway in a cRaf-independent manner. 2) MAST1 expression levels, both protein and mRNA, were upregulated in cisplatin-resistant (cisR) cells that were chronically exposed to cisplatin, compared with parental cells. 3) expression of MAST1, both in…	UP	UP	UP/PHOS		cell line; clinical outcome; patient tissue; xenograft	5
491	4154	Q9NR56	MBNL1	MBNL1	EXP, KIAA0428, MBNL	Muscleblind-like protein 1	Mediates pre-mRNA alternative splicing regulation. Inhibits cardiac troponin-T (TNNT2) pre-mRNA exon inclusion but induces insulin receptor (IR) pre-mRNA exon inclusion in muscle.	Redox, RNA processing	31791583	1) MBNL1 might be involved in the occurrence and poor prognosis of cervical cancer, and 2) MBNL1 could regulate the resistance of HeLa cells to cisplatin via Nrf2. 3) MBNL1 upregulated the degradation of Nrf2 protein by increasing the mRNA stability of Cul3.	DOWN	DOWN	UNKNOWN		cell line	1
492	4170	Q07820	MCL1	MCL1	BCL2L3	Induced myeloid leukemia cell differentiation protein Mcl-1	Involved in the regulation of apoptosis versus cell survival, and in the maintenance of viability but not of proliferation. Mediates its effects by interactions with a number of other regulators of apoptosis. Isoform 1 inhibits apoptosis. Isoform 2 promotes apoptosis	Apoptosis	19634140, 12036450, 16361547	1) concomitant inhibition of both BCL-X(L) and MCL1 lead to massive apoptosis in absence of cisplatin, this multi-targeted RNAi approach being much more efficient than conventional chemotherapy. 2) in presence of a low concentration of cisplatin, the concomitant down-regulation of Bcl-X(L) and MCL-1 allowed a complete annihilation of ovarian tumour cells population thus avoiding subsequent recurr…	UNKNOWN	UP	UNKNOWN		cell line; clinical outcome; patient tissue	4
493	84515	Q9UJA3	MCM8	MCM8		DNA helicase MCM8	Component of the MCM8-MCM9 complex, a complex involved in the repair of double-stranded DNA breaks (DBSs) and DNA interstrand cross-links (ICLs) by homologous recombination (HR)	DDR/HR	30648820, 23401855, 26215093	1) knockout of MCM9 or knockdown of MCM8 selectively hypersensitized transformed cells to cisplatin and olaparib. 2) knocking out MCM9 increased the sensitivity of HCT116 xenograft tumors to cisplatin. 3) MCM8 and MCM9 proteins are rapidly recruited to DNA damage sites and promote RAD51 recruitment. 4) MCM8-9 is required for DNA resection by MRN (MRE11-RAD50-NBS1) at DSBs to generate ssDNA. MCM8-…	UP	UP	UNKNOWN		cell line	1
494	254394	Q9NXL9	MCM9	MCM9	MCMDC1	DNA helicase MCM9	Component of the MCM8-MCM9 complex, a complex involved in the repair of double-stranded DNA breaks (DBSs) and DNA interstrand cross-links (ICLs) by homologous recombination (HR)	DDR/HR	30648820, 23401855, 26215093	1) knockout of MCM9 or knockdown of MCM8 selectively hypersensitized transformed cells to cisplatin and olaparib. 2) knocking out MCM9 increased the sensitivity of HCT116 xenograft tumors to cisplatin. 3) MCM8 and MCM9 proteins are rapidly recruited to DNA damage sites and promote RAD51 recruitment. 4) MCM8-9 is required for DNA resection by MRN (MRE11-RAD50-NBS1) at DSBs to generate ssDNA. MCM8-…	UP	UP	UNKNOWN		cell line; xenograft	2
495	4193	Q00987	MDM2	MDM2		E3 ubiquitin-protein ligase Mdm2	mediates ubiquitination of p53/TP53, leading to its degradation by the proteasome. Inhibits p53/TP53- and p73/TP73-mediated cell cycle arrest and apoptosis by binding its transcriptional activation domain.	p53 signaling	27646943, 26876197, 15790436	1) cisplatin-resistant 2780CP/Cl-16 ovarian tumor cells expressed a heterozygous, temperature-sensitive p53(V172F) mutation, which reduced p53 half-life by two- to threefold compared with homozygous wild-type (wt) p53 in parental A2780 cells. 2) Although reduced p53 stability in 2780CP/Cl-16 cells was associated with moderate cellular overexpression of MDM2 or MDM4 (<1.5-fold), their binding to p…	UP	UP	UNKNOWN		cell line; clinical outcome; patient tissue	4
496	4194	O15151	MDM4	MDM4	MDMX	Protein Mdm4	Inhibits p53/TP53- and TP73/p73-mediated cell cycle arrest and apoptosis by binding its transcriptional activation domain. Inhibits degradation of MDM2. Can reverse MDM2-targeted degradation of TP53 while maintaining suppression of TP53 transactivation and apoptotic functions.	p53 signaling	27646943, 26876197, 22937789	1) As MDM2. 2) FL‐MDM4 and S‐MDM4 overexpression are indicators of p53 aberrations in CLL patients, suggesting that those patients have a poor prognosis.	UP	UP	UNKNOWN		cell line	1
497	9833	Q14680	MELK	MELK		Maternal embryonic leucine zipper kinase	Serine/threonine-protein kinase involved in various processes such as cell cycle regulation, self-renewal of stem cells, apoptosis and splicing regulation.	Apoptotic signaling, Cell cycle	19830698, 19671159, 28214016	1) AS FAU. 2) Elevated MELK expression was correlated with histological grading (n=6 data sets, p<0.05) and poor progression-free survival (HR 5.73, p<0.01) in OC patients and elevated MELK expression in other cancers with disease-free survival (n=3495, HR 1.071, p<0.001). 3) Inhibition or depletion of MELK reduced cell proliferation and anchorage-dependent and -independent growth in various OC c…	UP	UP	UNKNOWN		cell line; clinical outcome; patient tissue	4
498	4221	O00255	MEN1	MEN1	SCG2	Menin / Multiple endocrine neoplasia type 1	Essential component of a MLL/SET1 histone methyltransferase (HMT) complex, a complex that specifically methylates 'Lys-4' of histone H3 (H3K4). Functions as a transcriptional regulator.	Oncogene signaling/AKT	21127195	1) Menin inhibits AKT1 mediated cell proliferation and anti-apoptosis effects against cisplatin. 2) Menin terminating AKT activity partially through blocking its translocation from the cytoplasm to the plasma membrane. 3) expression of HA-AKT1, but not expression of menin or coexpression of HA-AKT1 and menin, suppressed cisplatin-induced release of free nucleosomal DNA: menin can suppress AKT1-me…	UNKNOWN	DOWN	UNKNOWN		cell line	1
499	4233	P08581	MET	MET		Hepatocyte growth factor receptor	Following activation by ligand, interacts with the PI3-kinase subunit PIK3R1, PLCG1, SRC, GRB2, STAT3 or the adapter GAB1. Recruitment of these downstream effectors by MET leads to the activation of several signaling cascades including the RAS-ERK, PI3 kinase-AKT, or PLCgamma-PKC.	Oncogene signaling/HGF	27384994, 9215689, 22820099	1) hepatocyte growth factor (HGF) enhances death of human ovarian cancer cell lines treated with cisplatin (CDDP) 2) this effect is mediated by the p38 mitogen-activated protein kinase. 3) In nonovarian cancer cell models, as expected, HGF provides protection from drug-induced apoptosis. 4) patients with c-Met-high EOC showed significantly worse survival than those with c-Met-low tumor. 5) inhibi…	UNKNOWN	DOWN/UP	UNKNOWN	Yes	cell line	1
500	131965	Q8TCB7	METTL6	METTL6		tRNA N(3)-methylcytidine methyltransferase METTL6	S-adenosyl-L-methionine-dependent methyltransferase that mediates N3-methylcytidine modification of residue 32 of the tRNA anticodon loop of tRNA(Ser); regulates pluripotency and tumor cell growth (32923617)	CSC, Translation	21775533	1) Among 157 successfully genotyped SNPs, 9 and 10 SNPs were top SNPs associated with OS for patients with NSCLC and SCLC, respectively, although they were not significant after adjusting for multiple testing. 2) Fifteen genes, including 7 located within 200 kb up or downstream of the 4 top SNPs and 8 genes for which expression was correlated with 3 SNPs in LCLs were selected for siRNA screening.…	DOWN	DOWN	UNKNOWN		cell line; patient tissue	4
501	4245	P26572	MGAT1	MGAT1	GGNT1, GLCT1, GLYT1, MGAT	Alpha-1,3-mannosyl-glycoprotein 2-beta-N-acetylglucosaminyltransferase	Initiates complex N-linked carbohydrate formation. Essential for the conversion of high-mannose to hybrid and complex N-glycans.	Glycosylation, Platinum efflux	20005867	1) This Pt-drug resistance feature was associated with increased expression and altered N-linked glycosylation of ATP binding cassette transporters MRP1 and MRP4. 2) Pre-treatment with tunicamycin, which inhibits the biosynthesis of N-linked oligosaccharides, results in Pt-resistance in sensitive cells and increased the electrophoretic mobility of MRP1 and MRP4, reproducing the association betwee…	UP	UP	UNKNOWN		cell line	1
502	4249	Q09328	MGAT5	MGAT5	GGNT5	Alpha-1,6-mannosylglycoprotein 6-beta-N-acetylglucosaminyltransferase A	Catalyzes the addition of N-acetylglucosamine (GlcNAc) in beta 1-6 linkage to the alpha-linked mannose of biantennary N-linked oligosaccharide	Glycosylation, Platinum efflux	20005867	1) This Pt-drug resistance feature was associated with increased expression and altered N-linked glycosylation of ATP binding cassette transporters MRP1 and MRP4. 2) Pre-treatment with tunicamycin, which inhibits the biosynthesis of N-linked oligosaccharides, results in Pt-resistance in sensitive cells and increased the electrophoretic mobility of MRP1 and MRP4, reproducing the association betwee…	UP	UP	UNKNOWN		cell line	1
503	4255	P16455	MGMT	MGMT		Methylated-DNA--protein-cysteine methyltransferase	Involved in the cellular defense against the biological effects of O6-methylguanine (O6-MeG) and O4-methylthymine (O4-MeT) in DNA. Repairs the methylated nucleobase in DNA by stoichiometrically transferring the methyl group to a cysteine residue in the enzyme. This is a suicide reaction: the enzyme is irreversibly inactivated.	DDR/direct repair	25693518	1) MGMT-proficient cells were highly resistant to the cytotoxic effects of CDDP as compared to MGMT-deficient cells. 2) the platinum level of DNA after CDDP exposure was significantly lower in MGMT-proficient cells than in MGMT-deficient cells. 3) MGMT protected nasopharyngeal carcinoma (NPC) cells from CDDP-induced DNA damage by enhancing DNA repair capacity. 4) MGMT protein directly bound to CD…	UP	UP	UNKNOWN		cell line; patient tissue	4
504	10367	Q9BPX6	MICU1	MICU1	CALC, CBARA1	Mitochondrial Calcium Uptake 1	Depending on the concentration of calcium, MICU1 acts both as an activator or inhibitor of mitochondrial calcium uptake; drives aerobic glycolysis in ovarian cancer	Apoptotic signaling, Calcium signaling, Metabolism/Glycolysis	28530221	1) MICU1/CBARA1 drives aerobic glycolysis in ovarian cancer. 2) Among 126 drug-resistant tumour tissues, almost three-quarters (n=92, 73%) of samples had a moderate to high expression of MICU1 with a 95% Clopper-Pears on exact confidence interval (64%, 81%). 3) MICU1 overexpression correlates with poor overall survival (OS). 4) Silencing MICU1 in vitro increases oxygen consumption, decreases lact…	UP	UP	UNKNOWN		cell line; clinical outcome; xenograft	5
505	84299	Q9BRT3	MIEN1	MIEN1	C17orf37, C35, RDX12, XTP4	Migration and invasion enhancer 1	1) Increases cell migration by inducing filopodia formation. 2) Regulates apoptosis through control of CASP3. 3) Involved in a redox-related process.	Apoptotic signaling, NF-kB signaling, Oncogene signaling/AKT	23880825, 24997554	1) C35 preferentially interacts with ΔNp73. 2) When C35 was co-expressed with ΔNp73, the level of apoptosis of ovarian cancer cells in response to cisplatin treatment was largely reduced. 3) The reduction of this response was due to the activation of AKT and an increase in NFκB activity. 4) ΔNp73 acts synergistically with C35 via their binding to induce tumour formation and to mediate chemotherap…	UNKNOWN	UP	UNKNOWN		cell line	1
506	4286	O75030	MITF	MITF	BHLHE32	Microphthalmia-associated transcription factor	Regulates the expression of genes with essential roles in cell differentiation, proliferation and survival.	Apoptotic signaling, Cell cycle, EMT, Transcription	19784067, 23921446	1) SWI/SNF chromatin remodeling enzyme BRG1 interacts with MITF to promote melanocyte differentiation. 2) Re-introduction of BRG1 in BRG1-deficient SK-MEL5 cells enhanced expression of differentiation-specific MITF target genes and resistance to cisplatin. 3) Downregulation of the single ATPase, BRM, in SK-MEL5 cells inhibited expression of both differentiation-specific and pro-proliferative MITF…	UNKNOWN	UP	UNKNOWN		cell line	1
507	4292	P40692	MLH1	MLH1	COCA2	DNA mismatch repair protein Mlh1	Heterodimerizes with PMS2 to form MutL alpha, a component of the post-replicative MMR; also involved in NHEJ (22451719)	Apoptotic signaling/MMR, DDR/MMR, DDR/NHEJ	9233776, 30594176, 32922493, 15240532	1) hMLH1 mRNA is decreased in independent cisplatin resistant derivatives of a human ovarian carcinoma cell line. 2) An increase in the proportion of ovarian tumours negative for the hMLH1 subunit is observed in samples taken at second look laparotomy after chemotherapy (36%: 4/11), compared to untreated tumours (10%: 4/39). 3) Over-expression of MLH1 in Ishikawa cells dramatically increased the …	DOWN	DOWN	UNKNOWN		cell line; clinical outcome; patient tissue	4
508	4311	P08473	MME	MME	EPN, CD10	Neprilysin	Thermolysin-like specificity, but is almost confined to acting on polypeptides of up to 30 amino acids	CSC	29048400	1) cisplatin resistance was the property of only CD10−/ALDH− CSCs. 2) Molecular analysis indicated that cisplatin resistance is associated with inherent- and adaptive-specific drug efflux and DNA-damage repair mechanisms. 2) Clinically, low CD10 expression was consistent with a specific set of ovarian cancer patient samples.	DOWN	DOWN	UNKNOWN	Yes	cell line	1
509	4319	P09238	MMP10	MMP10	STMY2	matrix metalloproteinase-10; Stromelysin-2	Can degrade fibronectin, gelatins of type I, III, IV, and V; weakly collagens III, IV, and V. Activates procollagenase.	CSC, WNT signaling	27072580	1) MMP10 is expressed in CSCs/CICs of EOC. 2) a high expression level of MMP10 is a marker for poor prognosis and platinum resistance in multivariate analysis. 3) MMP10 gene overexpression experiments and MMP10 gene knockdown experiments using siRNAs revealed that MMP10 has a role in the maintenance of CSCs/CICs in EOC and resistance to platinum reagent. 4) MMP10 activate canonical Wnt signaling …	UP	UP	UNKNOWN		cell line; clinical outcome; patient tissue	4
510	4327	Q99542	MMP19	MMP19	MMP18, RASI	Matrix metalloproteinase-19	Endopeptidase that degrades various components of the extracellular matrix; facilitates the invasion of glioma cells	ECM signaling	31406154	1) knockdown of MMP-19 significantly increased sensitivities of OC cell lines Skov3 and Cov362 to Carboplatin. 2) MMP-19 and MMP-20 high expression are related to at least some kind of anti-cancer drug resistances in OC patients. 3) high expressions of MMP-19 as well as MMP-20 predicted poor outcome, drug resistance and cancer invasion in OC patients.	UP	UP	UNKNOWN		cell line	1
511	4313	P08253	MMP2	MMP2	CLG4A	Ubiquitinous metalloproteinase	mediates the homeostasis of ECM and are up-regulated in almost every type of human cancer, involved in tissue remodeling, and cancer cell invasion and metastasis	ECM signaling, Immune response, Oncogene signaling/EGF_FGF, TGF-β signaling	19874802, 27384994, 31157304	1) Anti-invasive properties of cisPt associated with decrease in MMP-2 activity; Cells incubated with increasing cisPt concentrations showed dose- and time-dependent decrease of the MMP-2 protein and activity. 2) Of 1,065 gastric carcinoma samples, higher expression of MMP2 (HR = 1.78, p = 2.6E-09) were predictive for poor OS. 3) MMP2 knockdown significantly decreased the proliferation and increa…	UP	UP	DOWN		cell line; clinical outcome; patient tissue	4
512	9313	O60882	MMP20	MMP20		Matrix metalloproteinase-20	Degrades amelogenin, the major protein component of the enamel matrix and two of the macromolecules characterizing the cartilage extracellular matrix	ECM signaling	31406154	1) knockdown of MMP-20 significantly increased sensitivities of OC cell line Cov362 to Carboplatin. 2) MMP-19 and MMP-20 high expression are related to at least some kind of anti-cancer drug resistances in OC patients. 3) high expressions of MMP-19 as well as MMP-20 predicted poor outcome, drug resistance and cancer invasion in OC patients.	UP	UP	UNKNOWN		cell line	1
513	4316	P09237	MMP7	MMP7	MPSL1, PUMP1	Matrilysin	Degrades casein, gelatins of types I, III, IV, and V, and fibronectin. Activates procollagenase; also known to cleave non-ECM proteins, such as E-cadherin and Fas ligand (FasL) (28239354)	Apoptotic signaling, ECM signaling, EMT, WNT signaling	33396213	1) MMP-7 was shown to be involved in cisplatin resistance. 2) tissue and circulating MMP-7 levels were evaluated in 124 bladder cancer patients who received postoperative platinum-based chemotherapy. 3) Tissue MMP-7 levels were analyzed by immunohistochemistry in 72 formalin-fixed, paraffin-embedded chemo-naïve tumor samples, while MMP-7 serum concentrations were determined in 132 serum samples o…	UP	UP	UNKNOWN	Yes	cell line; clinical outcome; patient tissue	4
514	4318	P14780	MMP9	MMP9	CLG4B	matrix metalloproteinase-9	degrading type IV collagen present in the basement membrane.	CSC, ECM signaling, Immune response, TGF-β signaling	23056490, 18211683, 23340649, 24408020	1) enhanced mRNA expression of CD44, MMP9 and Oct4 was observed in the separate adherent (AD) population of ChemoResistant (CR) ovarian cancer patients. 2) Genes with a fold change >4, upregulated in recurrent compared to primary tumors included: Septin 6, ZNF218, S100A8, MMP9, FOXF1 and ILIR2. 3) Co-incubation of cisplatin and an MMP-9/MMP-2 inhibitor resulted in significantly greater cytotoxici…	UP	UP	DOWN		cell line; clinical outcome; patient tissue	4
515	4331	P51948	MNAT1	MNAT1	CAP35, MAT1, RNF66	CDK-activating kinase assembly factor MAT1	Stabilizes the cyclin H-CDK7 complex to form a functional CDK-activating kinase (CAK) enzymatic complex. CAK activates the cyclin-associated kinases CDK1, CDK2, CDK4 and CDK6 by threonine phosphorylation.	DDR/NER, Oncogene signaling, p53 signaling	30477538, 10673506, 33272245	1) MNAT1 expressions in CRC tissue samples were associated with CRC carcinogenesis and poor patient outcomes. 2) mediates p53 ubiquitin-degradation to promote colorectal cancer malignance. 3) TFIIH has a 6-subunit core and a 3-subunit kinase (CAK) which is composed of CDK7, Cyclin H and MAT1. TFIIH has roles both in basal transcription initiation and in DNA repair. 4) TFIIH plays a major role in …	UP	UP	UNKNOWN		cell line	1
516	64112	Q96BY2	MOAP1	MOAP1	PNMA4	modulator of apoptosis 1	stimulates activation of the pro-apoptotic Bcl-2 family protein Bax	Apoptotic signaling, Immune response	27721409	1) the HECT (homologous to the E6-AP carboxyl terminus) family E3 ubiquitin ligase, UBR5, as a novel ubiquitin ligase for MOAP-1. 2) UBR5 interacts physically with MOAP-1, ubiquitylates MOAP-1 in vitro and inhibits MOAP-1 stability in cultured cells. 3) Dyrk2 kinase, a reported UBR5 interactor, cooperates with UBR5 in mediating MOAP-1 ubiquitylation.4) cisplatin-resistant ovarian cancer cell line…	DOWN	DOWN	UNKNOWN		cell line	1
517	4361	P49959	MRE11	MRE11A		Double-strand break repair protein MRE11	Knockdown results in fork stabilization and PARPi resistance	DDR/HR	27798884, 24215868	PARPi resistance (D'Andrea) AACR presentation. 1) The expression of MRN complex was significantly associated with clinical factors including poorer prognosis and negatively associated with the expression of DNA damage marker phosphorylated H2A histone family, member X (γH2AX) in the nucleus. 2) In the biopsy specimens, low expression of MRE11 correlated with good response to chemotherapy and surg…	UP	UP	UNKNOWN		cell line; clinical outcome; patient tissue	4
518	4436	P43246	MSH2	MSH2		DNA mismatch repair protein Msh2	Mismatch repair, platinum pathway; forms two different heterodimers: MutS alpha (MSH2-MSH6 heterodimer) and MutS beta (MSH2-MSH3 heterodimer) which binds to DNA mismatches thereby initiating DNA repair.	Apoptotic signaling/MMR, DDR/MMR	21696631, 15947132, 26519826	1) cisplatin induced p53, XPC and XPA and suppressed MSH2 consistent with resistant phenotype. 2) MSH2 missense mutations that were identified in tumors or as polymorphic variations can cause increased cisplatin tolerance independent of an initial mutator phenotype. 3) Mismatch repair (MMR) deficiency gives rise to cisplatin resistance and can lead to poor prognosis in cancers.	DOWN	DOWN	DOWN		cell line; clinical outcome; patient tissue	4
519	4437	P20585	MSH3	MSH3	DUC1, DUG	DNA mismatch repair protein Msh3	Mismatch repair. Heterodimerizes with MSH2 to form MutS beta which binds to DNA mismatches thereby initiating DNA repair; plays an important role in repairing DNA double strand breaks, beyond its function in MMR (21285347)	DDR/HR, DDR/MMR	27578576, 25966119, 30038702, 10470370, 21285347	1) Silencing MSH3 expression enhances cisplatin sensitivity of human tongue cancer cells. 2) shRNA knockdown of MSH3 sensitized cells to both cisplatin and oxaliplatin at clinically relevant doses. 3) MSH3-deficient cells maintained higher levels of phosphorylated histone H2AX and 53BP1 after oxaliplatin treatment in comparison with MSH3-proficient cells, suggesting that MSH3 plays an important r…	UNKNOWN	UP	UNKNOWN		cell line	1
520	4439	O43196	MSH5	MSH5	At3g20475, MQC12.27	MutS protein homolog 5	Involved in meiotic recombination in association with MSH4.	DDR/HR, DDR/MMR	22401567	1) MSH5 undergoes cisplatin-elicited protein induction and tyrosine phosphorylation in kidney 293 cells and lung cancer A549 cells. 2) Silencing of MSH5 by RNAi or expression of hMSH5 phosphorylation-resistant mutant hMSH5Y742F elevates cisplatin-induced G2 arrest and renders cells susceptible to cisplatin toxicity at clinically relevant doses. 3) a possible role for hMSH5 in recombinational repa…	UNKNOWN	UP	UP/PHOS		cell line	1
521	2956	P52701	MSH6	MSH6	GTBP	DNA mismatch repair protein Msh6	Heterodimerizes with MSH2 to form MutS alpha, which binds to DNA mismatches thereby initiating DNA repair.	Apoptotic signaling/MMR, DDR/MMR	19286655, 26519826, 29063235	1) MSH6-deficient cells were more tolerant of CDDP than MSH6-proficient cells (IC50 9.8 ± 2.4 versus 6.1 ± 0.4, p < 0.05). 2) the MutSα (MSH2-MSH6) heterocomplex is required to maintain cisplatin sensitivity, whereas the Mutsβ complex has no effect. 3) These results can be correlated with the increased repair of cisplatin ICLs and ICL induced DNA double strand breaks (DSBs) in the resistant cells…	DOWN	DOWN	DOWN		cell line; clinical outcome; patient tissue	4
522	10232	Q13421	MSLN	MSLN		Mesothelin	Membrane glycoprotein frequently over-expressed in various malignancies, may play a role in cellular adhesion; its cleavage product, Megakaryocyte-potentiating factor (MPF) potentiates megakaryocyte colony formation in vitro; promotes EMT (28288645)	ECM signaling, EMT, NF-kB signaling	24465798	1) MSLN-siRNA combined with cisplatin, triggered a marked increase in apoptosis and a decrease in proliferation as compared to cells treated with each agent alone, thereby suggesting a sensitizing effect of siRNA towards cisplatin in malignant pleural mesothelioma.	UNKNOWN	UP	UNKNOWN		cell line	1
523	4487	P28360	MSX1	MSX1	HOX7	Msh homeobox 1	Transcriptional repressor, the homeodomain of Msx1 functions as a protein-protein interacting motif rather than a DNA-binding domain and is essential for stabilization, nuclear accumulation, and apoptotic function of wild-type p53 (15705871).	Apoptotic signaling, p53 signaling, WNT signaling	26763252	1) CpG sites at contiguous genomic locations within the MSX1 gene have significantly lower levels of methylation in independent cohorts of HGSOC patients, which recur by 6 months compared with after 12 months (P < 0.05, q < 0.05, n = 78), have poor RECIST response (P < 0.05, q < 0.05, n = 61), and are associated with PFS in an independent cohort (n = 146). 2) A decrease in methylation at these Cp…	DOWN	DOWN	UNKNOWN		cell line; clinical outcome; patient tissue	4
524	4489	P04731	MT1A	MT1A	MT1S	Metallothionein-1A	Metallothioneins have a high content of cysteine residues that bind various heavy metals; these proteins are transcriptionally regulated by both heavy metals and glucocorticoids.	Detox	3175622, 9216861, 29854276, 24924344	1) Tumor cell lines with acquired resistance to the antineoplastic agent cisplatin overexpressed metallothionein and demonstrated cross-resistance to alkylating agents such as chlorambucil and melphalan. 2) Human carcinoma cells that maintained high levels of metallothionein because of chronic exposure to heavy metals were resistant to cisplatin, melphalan, and chlorambucil. 3) Overexpression of …	UP	UP	UP		cell line; patient tissue	4
525	4502	P02795	MT2A	MT2A		Metallothionein-2	platinum pathway	Detox	3175622, 9216861, 29854276, 33122816	1) Tumor cell lines with acquired resistance to the antineoplastic agent cisplatin overexpressed metallothionein and demonstrated cross-resistance to alkylating agents such as chlorambucil and melphalan. 2) Human carcinoma cells that maintained high levels of metallothionein because of chronic exposure to heavy metals were resistant to cisplatin, melphalan, and chlorambucil. 3) Overexpression of …	UP	UP	UP		cell line; patient tissue	4
526	4504	P25713	MT3	MT3		Metallothionein-3	Binds heavy metals. Contains three zinc and three copper atoms per polypeptide chain and only a negligible amount of cadmium. Inhibits survival and neurite formation of cortical neurons in vitro.	Detox	16061661, 27623342, 29808689, 33750814	1) Microarray analysis revealed 51 genes whose mRNA increased by at least 2-fold in PE01CDDP cells relative to PE01 (including FRA1, ETV4, MCM2, AXL, MT3, TRAP1, and FANCG). 2) the differentiation of PC12 cells into neurons induced MT-3 expression, thereby resulting in intracellular Cu accumulation and cisplatin resistance. 3) overexpression of MT3 reduced sensitivity of MT-3 transfected cells to…	UP	UP	UP		cell line	1
527	4514	P00414	MT-CO3	MT-CO3	COX3, MTCO3	Cytochrome c oxidase subunit 3	Component of the cytochrome c oxidase, the last enzyme in the mitochondrial electron transport chain which drives oxidative phosphorylation.	Metabolism/OXPHOS	31534516	1) Differential microarray analysis identified downregulation of mitomiR-5787 in Cal27-re cells. 2) The sensitivity of tongue squamous cell carcinoma (TSCC) cells to cisplatin was regulated by miR-5787: reduced expression of miR-5787 changed the balance of glucose metabolism by shifting it from oxidative phosphorylation to aerobic glycolysis. Xenograft experiments in BALB/c-nu mice further verifi…	DOWN	DOWN	UNKNOWN		cell line; clinical outcome; patient tissue; xenograft	5
528	92140	Q86UE4	MTDH	MTDH	AEG1, LYRIC	astrocyte elevated gene-1	Downregulates SLC1A2/EAAT2 promoter; activates NF-kappa-B	NF-kB signaling, Oncogene signaling/AKT	22372608, 25684730	1) The frequency and intensity of immunohistochemical AEG-1 expression increased in a step-wise fashion from normal to chemosensitive to chemoresistant tissues. 2) AEG-1 expression level was correlated with lymph nodal metastasis, histological differentiation, residual tumour size and response to primary chemotherapy. 3) Five-year progression-free survival (PFS) and overall survival (OS) rates we…	UP	UP	UNKNOWN		cell line; clinical outcome; patient tissue	4
529	2475	P42345	MTOR	MTOR	FRAP, FRAP1, FRAP2, RAFT1, RAPT1	Serine/threonine-protein kinase mTOR	Serine/threonine protein kinase which is a central regulator of cellular metabolism, growth and survival in response to hormones, growth factors, nutrients, energy and stress signals.	Autophagy, mTOR signaling, Oncogene signaling, Translation	29061642, 28422725, 24818169, 19690197, 27196780, 31785230,	1) CDDP-resistant Head and Neck Cancer (SCCHN) cell line FaDu clones were also characterized by increased activity of the PI3K-AKT-mTOR pathway; the poor prognostic value of mTOR pathway upregulation was confirmed in the TCGA SCCHN cohort. 2) expression of miR-199a-3p was positively correlated with cisplatin sensitivity in cholangiocarcinoma cell lines; mTOR was the target gene of miR-199a-3p, an…	UP	UP	UP/PHOS		cell line; xenograft	2
530	4552	Q9UBK8	MTRR	MTRR		Methionine synthase reductase	Controls the activity of MTR in the folate metabolism by transferring the methyl group of methyltetrahydrofolate to homocysteine via the methionine synthase. Folate is a key factor regulating the SAM available for DNA methylation	Autophagy, Metabolism/One carbon, Transcription/Epigenetics	26550452	1) MTRR expression increased orderly from normal tissues, benign ovarian tumor to OC tissue. 2) MTRR over-expression in OC tissue was correlated with pathologic type (P=0.005), grade (P=0.037), FIGO stage (P=0.001), organ metastasis (P=0.009) and platinum resistance (P=0.038). 3) MTRR silencing inhibited cell proliferation, cisplatin resistance and autophagy, and induced apoptosis of OC cells. 4)…	UP	UP	UNKNOWN		cell line; clinical outcome; patient tissue; xenograft	5
531	4582	P15941	MUC1	MUC1		Mucin-1	transmembrane mucin, may reduce cell–cell and cell–matrix adhesion, and the cytoplasmic domain of MUC1 interacts with a variety of molecules involved in tumor proliferation such as epidermal growth factor receptor, c-Src, β-catenin, and Grb2.	ECM signaling, Immune response, NF-kB signaling, Oncogene signaling	14998492, 12578901	1) The MUC1 transforming protein is overexpressed by most human carcinomas. 2) The MUC1 C-terminal subunit (MUC1 C-ter) localizes to mitochondria in HCT116/MUC1 colon carcinoma cells and heregulin stimulates mitochondrial targeting of MUC1 C-ter. 3) MUC1 attenuates cisplatin-induced (1) release of mitochondrial apoptogenic factors, (2) activation of caspase-3, and (3) induction of apoptosis. 4) k…	UP	UP	UNKNOWN		cell line; xenograft	2
532	94025	Q8WXI7	MUC16	MUC16	Ovarian cancer-related tumor marker CA125	Mucin-16	provides a protective, lubricating barrier against particles and infectious agents at mucosal surfaces; mesothelin binding to MUC16 promotes pancreatic cancer cell motility and invasion via MMP-7 activation (23694968); suppresses apoptosis (21785467)	Apoptotic signaling, ECM signaling, EMT, Immune response	19747716, 29552305	1) Down-regulation of cell surface MUC16 decreases cisplatin IC(50) by 5-fold in NIH:OVCAR3 cells but does not affect paclitaxel IC(50). 2) Caspase-9 and caspase-3 activation also significantly augmented in cisplatin-treated NIH:OVCAR3 cells expressing the anti-MUC16 scFv. 3) Ectopic expression of MUC16 CTD has the opposite effect. Cisplatin sensitivity and caspases activation are decreased by th…	UP	UP	UNKNOWN		cell line	1
533	727897	Q9HC84	MUC5B	MUC5B	MUC5	Mucin-5B	a secreted mucin, contributes to the lubricating and viscoelastic properties of whole saliva and cervical mucus; Alteration in expression is a hallmark of numerous epithelial cancers and has often been correlated to bad prognosis of the tumor (28972071)	ECM signaling, WNT signaling	26984395, 21136676, 25733373	1) Downregulation of MUC5B expression increases chemo-sensitivity of MCF-7 breast cancer cells to cisplatin. 2) MUC5b protein abundance is upregulated in cisplatin-reistance ovarian cancer cells A2780-CP. 3) MUC5B expression was significantly associated with poorer differentiation (P = 0.0303), higher pathological TNM stage (p = 0.0153) and poorer prognosis of Non-Small Cell Lung Cancer adenocarc…	UP	UP	UNKNOWN		cell line; clinical outcome; patient tissue	4
534	80198	Q96NY9	MUS81	MUS81		Crossover junction endonuclease MUS81	Interacts with EME1 and EME2 to form a DNA structure-specific endonuclease with substrate preference for branched DNA structures with a 5'-end at the branch nick.	DDR/HR	27255997, 28291626	PARPi resistance (D'Andrea) AACR presentation. 1) inhibition of MUS81 expression induced cellular senescence and enhanced the antitumor effect of cisplatin in SOC cells. 2) Mus81 knockdown could significantly improve the chemosensitivity of colon cancer cells in vitro and in vivo, especially to CDDP. 3) Mus81 knockdown also induced S phase arrest and elevated apoptosis in CDDP treated HCT116 cell…	UNKNOWN	UP	UNKNOWN		cell line; xenograft	2
535	4595	Q9UIF7	MUTYH	MUTYH	MYH	Adenine DNA glycosylase	Involved in oxidative DNA damage repair. Initiates repair of A*oxoG to C*G by removing the inappropriately paired adenine base from the DNA backbone. Possesses both adenine and 2-OH-A DNA glycosylase activities.	Apoptotic signaling, DDR/BER, p53 signaling	26336131, 23677513, 31578574	1) SiRNAs targeting ercc1, ercc2, mutyh, and pnkp significantly sensitized cells to chemotherapy toward CDDP or TMZ, increasing cell death by up to 25% in glioma cells. 2) Exposure of cells to cisplatin leads to a moderate overall accumulation of Myh1 protein. 3) MUTYH was significantly downregulated in the resistant esophageal squamous cell carcinoma EC109/CDDP cells compared with that noted in …	DOWN	DOWN/UP	UP		cell line	1
536	9961	Q14764	MVP	MVP	LRP (Lung resistence protein)	Major vault protein	Major vault protein. Vaults have been suggested to play a direct role in multidrug resistance (MDR) to anticancer drugs; Notch1 could promote the expression of MVP and activate the AKT pathway as well as EMT process (30336197).	Immune response, Notch signaling, Oncogene signaling, Platinum efflux	9535882, 27756418, 19900859, 7585126, 23525731, 20082278	1) It has been recently noted that various cancer cell lines containing markedly elevated levels of vault particles exhibit resistance to a broad spectrum of chemotherapeutic drugs 2) Increased MVP expression was observed in CIS-, PAC- and TOP-, but not in DOX-resistant cell lines. 3) The upregulation of MVP/LRP expression was noted in lung cancer and was correlated with poor response to chemothe…	UP	UP	UNKNOWN		cell line; clinical outcome; patient tissue	4
537	4609	P01106	MYC	MYC	BHLHE39	Myc proto-oncogene protein	Transcription factor that activates the transcription of growth-related genes. Binds to the VEGFA promoter, promoting VEGFA production and subsequent sprouting angiogenesis	Cell cycle, MYC signaling	20459793, 26227489, 2113532, 30166592, 32319562, 24583641	1) Kaempferol enhances cisplatin's effect on ovarian cancer cells through promoting apoptosis caused by down regulation of cMyc. 2) the disease-free (DFS) and the overall (OS) survival were decreased in ovarian cancer patients with high c-MYC mRNA levels. 3) c-MYC protein levels were higher in cisplatin-resistant cells when compared with their cisplatin-sensitive counterparts. 4) Significant inhi…	DOWN/UP	DOWN/UP	DOWN/UP (AS in GSL2)/UP in OC cells (IGROV1)		cell line; clinical outcome; patient tissue; xenograft	5
538	4615	Q99836	MYD88	MYD88		Myeloid differentiation primary response protein MyD88	Adapter protein involved in the Toll-like receptor (TLR4) and IL-1 receptor signaling pathway in the innate immune response	CSC, EMT, Immune response, NF-kB signaling	18176604, 24977712, 25308861	1) MyD88 positive EOCs have a functioning TLR4/MyD88 pathway and may represent an ovarian cancer stem cell (CSC) that is highly resistant to pro-apoptotic signaling and which can recruit leukocytes to actively promote a pro-inflammatory, pro-proliferative microenvironment. / MyD88 negative EOCs in contrast lack MyD88 and may represent more differentiated tumours that are less biologically aggress…	UP	UP	UNKNOWN		cell line; patient tissue	4
539	7593	P28698	MZF1	MZF1	MZF, ZNF42, ZSCAN6	Myeloid zinc finger 1	Regulates transcription from the PADI1 and CDH2 promoter	CSC, DDR/NER, EMT, Transcription	16426580	1) EMSA with MZF1 ZN1-4 consensus oligonucleotides suggests that the MZF1 N-terminal domain of zinc finger cluster may bind to the MZF1-like site of the ERCC1 promoter region. 2) MZF1 mRNA in A2780/CP70 cells decreased upon cisplatin exposure. 3) Overexpression of MZF1 repressed the ERCC1 promoter activity as determined in co-transfection assay.	UNKNOWN	DOWN	DOWN		cell line	1
540	112939	Q96RE7	NACC1	NACC1	BTBD14B, NAC1	Nucleus accumbens-associated protein 1	an important transcriptional regulator in maintaining embryonic stem (ES) cell pluripotency; facilitating EMT (30373858)	Autophagy, EMT, ER stress response, Transcription	19305429, 21743489, 17130457	1) NAC1 modulates sensitivity of ovarian cancer cells to cisplatin by altering the HMGB1-mediated autophagic response. 2) NAC-1 proteins negatively regulate the expression of Gadd45gip1 (Crif1). Turning off the Gadd45 pathway appears to be critical for cancer cell survival and to facilitate tumor growth under cellular stress. 3) NAC-1 protein, shows significantly higher expression in recurrent ch…	UP	UP	UP		cell line; patient tissue	4
541	79923	Q9H9S0	NANOG	NANOG		Homeobox protein NANOG	Transcription regulator involved in inner cell mass and embryonic stem (ES) cells proliferation and self-renewal.	CSC, EMT, Transcription	21342274, 27884977, 27105520, 32710593	1) Cisplatin-resistant OC2 cells highly expressed the stemness markers (Nanog, Oct4, Bmi1, CD117, CD133, and ABCG2). 2) Up-regulation of Oct4 and Nanog expression was significantly observed in cisplatin-resistant patients with OSCC. 3) Susceptibility to cisplatin increased in SKOV-3 cells on down-regulating NANOG and reversible results were obtained in Moody cells post-overexpression of NANOG. 4)…	UP	UP	UP		cell line; patient tissue	4
542	4675	Q99457	NAP1L3	NAP1L3	BNAP	Nucleosome assembly protein 1-like 3	histone chaperone	TGF-β signaling, Transcription	32701410	1) NAP1L3 was significantly upregulated in tissues with cisplatin resistance compared with cisplatin-sensitive tissues. 2) Patients with high NAP1L3 levels had poor prognosis, suggesting that NAP1L3 might regulate ovarian cancer resistance. 3) cells with high NAP1L3 had high cisplatin resistance, whereas cells with low NAP1L3 had poor cisplatin resistance. 4) NAP1L3 overexpression significantly i…	UP	UP	UNKNOWN		cell line; clinical outcome; patient tissue	4
543	9476	O96009	NAPSA	NAPSA	NAP1, NAPA	Napsin A	aspartic peptidase, anti-apoptotic protein that promotes resistance to cisplatin by degradation of the tumor suppressor p53, which is a regulator of the cyclin kinase inhibitors as p21 and p27	p53 signaling	20361941	1) nine genes (NAPA, CITED2, CABIN1, ADM, HIST1H1A, EHD1, MARK2, PTPN21, and MVD), which were consistently upregulated in two cisplatin-resistant HeLa cell lines. 2) shRNA knockdown of NAPA was the most efficient treatment able to sensitize cells to cisplatin. 3) In a genome-wide screening for genes involved in chemo-resistance, NAPA was over-expressed in cisplatin-resistant cells. 4) The NAPA (p…	UP	UP	UNKNOWN		cell line	1
544	89795	Q8IVL0	NAV3	NAV3		Neuron navigator 3	May regulate IL2 production by T-cells. May be involved in neuron regeneration; a microtubule plus-end tracking protein; NAV3 depletion trimmed microtubule growth, prolonged growth factor signaling, prevented apoptosis and enhanced random cell migration (25678558)	Immune response, Oncogene signaling	25579119	1) NAV3 was a potential target of miR-21-3p. 2) knockdown of NAV3 increases resistance. 3) miR-21-3p is raised, while NAV3 is reduced, in ovarian tumours that are resistant to platinum treatment.	DOWN	DOWN	UNKNOWN		cell line; patient tissue	4
545	4683	O60934	NBN	NBN		Nibrin	Component of the MRN complex, which plays a central role in double-strand break (DSB) repair, DNA recombination, maintenance of telomere integrity and meiosis.	DDR/HR	30638177	1) downregulation of FoxM1 sensitized NPC cells to cisplatin and reduced the repair of cisplatin-induced DNA double-strand breaks via inhibition of the MRN (MRE11-RAD50-NBS1)-ATM axis, which might be related to the ability of FoxM1 to regulate NBS1. 2) enhanced sensitivity of FoxM1 knockdown cells could be reduced by overexpression of NBS1.	UP	UP	UNKNOWN		cell line	1
546	8202	Q9Y6Q9	NCOA3	NCOA3	SRC-3	Steroid receptor coactivator protein 3	Nuclear receptor coactivator that directly binds nuclear receptors and stimulates the transcriptional activities in a hormone-dependent fashion (21647249).	Cell cycle, ECM signaling, NF-kB signaling, Oncogene signaling	23652306	1) Steroid receptor coactivator 3 expression was significantly associated with advanced stage and was an independent prognostic marker. 2) High expression of SRC3 identified patients who have a significantly poorer survival with single-agent carboplatin chemotherapy, while with carboplatin/paclitaxel treatment such a difference was not seen.	UP	UP	UNKNOWN		clinical outcome; patient tissue	3
547	51079	Q9P0J0	NDUFA13	NDUFA13	GRIM19, CDA016, CGI-39	NADH dehydrogenase [ubiquinone] 1 alpha subcomplex subunit 13 / Gene associated with retinoic and IFN-induced mortality 19 protein	Accessory subunit of the mitochondrial Complex I. Involved in the interferon/all-trans-retinoic acid (IFN/RA) induced cell death.	Apoptotic signaling, Immune response, Metabolism/OXPHOS	30032449	1) Expression levels of GRIM19 were significantly down-regulated in recurrent BC specimens, and in experimentally induced CDDP-resistant BC cells. 2) overexpression of the exogenous GRIM19 potentiated CDDP sensitivity and suppressed the survival and invasion of BC cells in the presence of CDDP challenge. 3) the compromised CDDP chemosensitization induced by GRIM19 loss was at least partially attr…	DOWN	DOWN	UNKNOWN	Yes	cell line; clinical outcome; patient tissue	4
548	4734	P46934	NEDD4	NEDD4	PIG53	E3 ubiquitin-protein ligase NEDD4	Specifically ubiquitinates 'Lys-63' in target proteins. Involved in the pathway leading to the degradation of VEGFR-2/KDFR, IGF1R, FGFR1, RAPGEF2 and PTEN at multiple sites, thus leading to receptor internalization and degradation.	Oncogene signaling, ubiquitin	28379054	1) EMT is closely associated with DDP-induced drug resistance in nasopharyngeal carcinoma cells (NPC) cells, as DDP-resistant cells displayed morphological and molecular markers changes consistent with EMT. 2) an enhanced migration and invasion potential in DDP-resistant NPC cells. 3) Overexpression of NEDD4 was found in DDP-resistant NPC cells; upregulation of NEDD4 was observed to relate to EMT…	UP	UP	UNKNOWN		cell line	1
549	23327	Q96PU5	NEDD4L	NEDD4L	NEDL3	E3 ubiquitin-protein ligase NEDD4-like	E3 ubiquitin-protein ligase which inhibits TGF-beta signaling by triggering SMAD2 and TGFBR1 ubiquitination and proteasome-dependent degradation. Promotes ubiquitination and internalization of various plasma membrane channels	TGF-β signaling, ubiquitin	26130719, 21909941	1) DDB2-mediated NEDD4L downregulation endowed a significant impact on ovarian cancer cell proliferation through TGF-β signal transduction. 2) Decreased expression of Nedd4L correlates with poor prognosis in gastric cancer patient.	DOWN	DOWN	UNKNOWN		cell line	1
550	4738	Q15843	NEDD8	NEDD8		Ubiquitin-like protein	Attachment of NEDD8 to cullins activates their associated E3 ubiquitin ligase activity, which control the ubiquitination and degradation of many proteins with key roles (p27, cyclin E, c-Myc, CDT1, NRF-2, HIF1A)	Cell cycle, Oncogene signaling, ubiquitin	23633453, 28569775	1) MLN4924 is a potent inhibitor of NEDDylation and provoked the stabilization of key NEDD8 substrates and regulators of cellular redox status. 2) MLN4924 significantly augmented the activity of cisplatin against cisplatin-resistant cells, suggesting that aberrant NEDDylation may contribute to drug resistance. 3) MLN4924 and cisplatin cooperated to induce DNA damage, oxidative stress, and increas…	UP	UP	UNKNOWN		cell line; clinical outcome; patient tissue; xenograft	5
551	252969	Q969S2	NEIL2	NEIL2		Endonuclease 8-like 2	DNA glycosylase activity towards 5-hydroxyuracil and other oxidized derivatives of cytosine with a preference for DNA bubbles.	DDR/BER	32626527	1) After cisplatin-based chemotherapy, the Neil2 gene had the polymorphism (T/C) in rs8191670 and it is associated with the PFS of advanced NSCLC patients. 2) MiR-548a targets NEIL2 3'UTR to suppress its expression. Upregulation of NEIL2 expression or downregulation of miR-548a could reduce the sensitivity of NSCLC cells to cisplatin.	UNKNOWN	UP	UNKNOWN		clinical outcome	3
552	79858	Q8NG66	NEK11	NEK11		NIMA (never in mitosis gene A)-related expressed kinase	G2/M checkpoint response to DNA damage; controls degradation of CDC25A by directly phosphorylating it on residues whose phosphorylation is required for BTRC-mediated polyubiquitination and degradation	Apoptotic signaling, Cell cycle, DDR	24969318, 26501353	1) NEK11 mRNA was significantly downregulated in 586 cases of ovarian serous cystadenocarcinomas and cisplatin-resistant A2780 ovarian cancer cells. 2) depletion of Nek11 prevents the G2/M arrest induced by genotoxic agents and promotes p53-dependent apoptosis both in the presence and absence of DNA damage. 3) The Nek11 kinase is a potential mediator of the DNA damage response whose expression is…	DOWN	DOWN	UNKNOWN		cell line	1
553	10763	P48681	NES	NES		Nestin	intermediate filament protein required for survival, renewal and mitogen-stimulated proliferation of neural progenitor cells. CSC marker; Cdk5-mediated nestin phosphorylation releases a pool of soluble nestin; binds to Keap1 to protect Nrf2 (31695040)	Cell cycle, CSC, EMT, Oncogene signaling, Redox	22296500	1) CD133 and nestin were defined to be positive in 35.0% and 32.5% of the serous ovarian carcinoma tissues, respectively. It was observed that overexpression of nestin but not CD133 was associated with the cisplatin-based chemotherapy resistance and shorter overall survival of the patients, and nestin was found to be an independent prognostic factor. 2) positive nestin expression also correlated …	UP	UP	UNKNOWN		cell line; clinical outcome; patient tissue	4
554	4763	P21359	NF1	NF1		Neurofibromin	Stimulates the GTPase activity of Ras. NF1 shows greater affinity for Ras GAP, but lower specific activity. May be a regulator of Ras activity.	Oncogene signaling, PKA signaling	29203787, 30543142	1) Brca1, Pten and Nf1, all of which are frequently mutated or deleted in HGSOC. 2) deletion of either Pten or Nf1 expression significantly accelerated tumor growth compared to p53 loss alone. 3) NF1-knockdown ovarian cells showed resistance to cisplatin-induced apoptosis. 4) NF1 regulated MCL1 expression at protein level. 5) miR-142-5p was regulated by NF1 via its promoter and targeted MCL1. Con…	DOWN	DOWN	UNKNOWN		cell line; xenograft	2
555	4771	P35240	NF2	NF2	SCH	Merlin	Probable regulator of the Hippo/SWH (Sav/Wts/Hpo) signaling pathway, a signaling pathway that plays a pivotal role in tumor suppression by restricting proliferation and promoting apoptosis.	Hippo signaling, Oncogene signaling	27378628	1) Cohort 1 was comprised of 145 patients with malignant pleural mesothelioma intended to be treated with chemotherapy (CTX) followed by extrapleural pneumonectomy (EPP), thus both pre- and post-CTX tissues were available. Cohort 2 was comprised of 59 patients treated with EPP followed by intraoperative hyperthermic cisplatin and/or adjuvant CTX and/or radiotherapy: Kaplan-Meier survival curves r…	DOWN	DOWN	UNKNOWN		clinical outcome; patient tissue	3
[truncated: 382 more rows]
