# Supplementary material for: A highly annotated database of genes associated with platinum resistance in cancer
Source: Oncogene. 2021 Oct 13;40(46):6395–405. doi: 10.1038/s41388-021-02055-2 (PMC8602037; doi:10.1038/s41388-021-02055-2)
Supplement: Supplementary file 2 — Table S2 [file 41388_2021_2055_MOESM2_ESM.xlsx]

## Sheet: Supplemental Table S2
Supplemental Table S2. Gene scoring system based on strength of evidence
Type of evidence supporting platinum resistance	Assigned Score
Cell line	1
Xenograft	1
Cell line + Xenograft	2
Human cancer tissue	3
Cell line + human cancer tissue	4
Xenograft + human cancer tissue	4
Cell line + Xenograft + human cancer tissue	5
