# Supplementary material for: A highly annotated database of genes associated with platinum resistance in cancer
Source: Oncogene. 2021 Oct 13;40(46):6395–405. doi: 10.1038/s41388-021-02055-2 (PMC8602037; doi:10.1038/s41388-021-02055-2)
Supplement: Supplementary file 3 — Table S3 [file 41388_2021_2055_MOESM3_ESM.xlsx]

## Sheet: Table S3
geneSet	description	link	geneSet size	number of genes related to platinum resistance	expect	enrichmentRatio	pValue	FDR	genes in list
GO:0009636	response to toxic substance	http://amigo.geneontology.org/amigo/term/GO:0009636	499	128	30.701	4.16925	0	0	ABL1;ADAM9;AIFM1;APEX1;AREG;ASS1;ATF4;ATP7A;AXL;BAD;BAK1;BAX;BCL2;BCL2L1;BECN1;BIRC2;BNIP3;BRIP1;CASP3;CASP8;CCL5;CCND1;CDH1;CDK4;CDKN1A;CHUK;CLDN1;CLDN3;COL1A1;CREB1;CRYAB;CYP1B1;CYP2E1;DAXX;DHFR;DUSP1;EGR1;ERCC6;ETS1;EZH2;FANCC;FGFR2;FOS;FOSL1;FOXO1;FOXO3;G6PD;GPX3;GPX4;GSN;GSR;GSTA1;GSTK1;GSTM1;GSTP1;GSTT1;HGF;HMGCR;HMOX1;HSF1;HSPD1;HTRA2;ICAM1;IL6;JUN;KCNMA1;KDR;KLF4;MAP1LC3A;MAP3K5;MAPK1;MAP…
GO:0071900	regulation of protein serine/threonine kinase activity	http://amigo.geneontology.org/amigo/term/GO:0071900	497	118	30.5779	3.859	0	0	ABL1;ADAM9;AKT1;APC;BIRC7;BLM;BMP4;CASP3;CAV1;CCNA2;CCND1;CCNE1;CCNI;CD24;CD40;CD40LG;CDC37;CDK12;CDK4;CDK7;CDKN1A;CDKN1B;CDKN1C;CDKN2A;CDKN2C;CSF1R;CXCR4;DAXX;DIRAS3;DKK1;DUSP1;DUSP6;DVL2;DVL3;EGF;EGFR;ERBB2;ERCC6;ERN1;EZH2;FGF1;FGF2;FZD8;GADD45A;GDF15;GSTP1;HGF;HMGCR;HSP90AB1;HSPB1;IFNG;IGF1;IGF1R;IGF2;IL1B;ILK;JAK2;KAT2B;KIT;KRAS;LATS1;MAP2K1;MAP2K3;MAP2K4;MAP3K1;MAP3K5;MAP3K7;MAPK1;MAPK11;MAP…
GO:0002521	leukocyte differentiation	http://amigo.geneontology.org/amigo/term/GO:0002521	496	95	30.5164	3.11308	0	0	ABL1;ADAM17;ANXA2;ATG5;ATM;ATP7A;AXL;BAD;BAK1;BAX;BCL2;BLM;BMP4;CASP8;CCR9;CD40LG;CD8A;CDC42;CEBPB;CREB1;CSF1;CSF1R;CTNNB1;CUL4A;DCLRE1C;EGR1;EP300;EPHA2;ERBB2;FADD;FANCA;FANCD2;FASN;FOS;FOXP1;FZD8;GAS6;GLI2;HDAC4;HMGB1;IFNG;IL11;IL17A;IL25;IL6;IL7;IRF1;ITGB1;ITM2A;JUN;JUNB;KIT;LCK;LGALS3;LIG4;LRRC8A;MALT1;MAPK14;MITF;MMP9;MSH2;MTOR;MYC;NF1;PARP1;PIK3R1;POLM;PPARGC1B;PRKCA;PRKDC;RB1;RELB;RHOA;RIP…
GO:1902532	negative regulation of intracellular signal transduction	http://amigo.geneontology.org/amigo/term/GO:1902532	495	102	30.4549	3.34922	0	0	ABL1;AKT1;AKT1S1;ATF3;ATM;BCL2;BCL2A1;BCL2L1;BCL2L2;BID;BMP4;C1QBP;CASP8;CAV1;CAVIN3;CD44;CLU;CUL3;CXCL12;DACT1;DDIAS;DDIT3;DUSP1;DUSP6;DYRK2;EIF3A;ENO1;EPHA2;EZR;FOXM1;FOXO1;GGNBP2;GSK3B;GSTP1;HDAC1;HDAC3;HIF1A;HMGCR;HSPA1A;HSPB1;HTRA2;IGF1R;IL1B;ITGB1;ITPR1;KLF4;MCL1;MDM2;MEN1;MET;MMP9;MTOR;MUC1;MYC;NDUFA13;NF1;NF2;NFE2L2;NUP62;PAQR3;PARK7;PDCD4;PHB;PIK3R2;PINK1;PPP2CA;PRKAA1;PRKAA2;PRKCD;PTEN;…
GO:2000147	positive regulation of cell motility	http://amigo.geneontology.org/amigo/term/GO:2000147	493	121	30.3318	3.98921	0	0	ABL1;ACTN4;ADAM10;ADAM17;ADAM9;AKT1;AKT2;ANXA3;APC;ATM;ATP7A;BCL2;BMP4;C1QBP;CAV1;CCL5;CCN1;CD274;CD40;COL1A1;CSF1;CSF1R;CXCL10;CXCL12;CXCL8;DAPK3;EGF;EGFR;ENPP2;ETS1;FADD;FGF1;FGF2;FLNA;FLT4;FN1;FOXC2;FOXP1;GAS6;HBEGF;HDAC4;HGF;HIF1A;HMGB1;HMOX1;HSPA5;HSPB1;ICAM1;IFNG;IGF1;IGF1R;IL1B;IL6;IL6R;ILK;ITGA5;ITGA6;JAK2;JUN;KDR;KIT;LGALS3;MAP2K3;MAPK1;MAPK14;MAPK3;MDM2;MET;MGAT5;MIEN1;MMP9;MTOR;NFE2L2;…
GO:0001525	angiogenesis	http://amigo.geneontology.org/amigo/term/GO:0001525	487	115	29.9627	3.83811	0	0	ABL1;AKT1;ANXA2;ANXA3;ATF2;BMP4;BRCA1;CARD10;CAV1;CCL2;CCN1;CCN2;CD40;CDC42;CTNNB1;CXCL10;CXCL8;CYP1B1;E2F2;E2F7;EDNRA;EGF;EGLN1;EIF2AK3;ENG;ENPP2;EPHA2;ERBB2;ETS1;FAP;FASLG;FGF1;FGF2;FGFR2;FLT4;FN1;FOXC2;FZD8;GREM1;HEY1;HGF;HIF1A;HIPK2;HK2;HMGB1;HMOX1;HOXB13;HOXB3;HSPB1;ID1;IL1A;IL1B;IL6;ITGA5;ITGB1;ITGB8;JAG1;JUN;KDR;KLF4;KLF5;KRT1;MAPK14;MMP19;MMP2;MTDH;NF1;NFE2L2;NOS3;NOTCH1;NOTCH3;NOX5;NR4A1…
GO:0044772	mitotic cell cycle phase transition	http://amigo.geneontology.org/amigo/term/GO:0044772	487	92	29.9627	3.07049	0	0	ABCB1;APC;APEX1;ATM;AURKA;BAX;BCAT1;BCL2;BID;BLM;BRCA1;CASP2;CCL2;CCNA2;CCND1;CCNE1;CDC7;CDK2;CDK4;CDKN1A;CDKN1B;CDKN1C;CDKN2A;CDKN2C;CHEK2;CUL3;CUL4A;DACT1;DDB1;DHFR;DUSP1;DYNLL1;E2F1;E2F4;E2F7;EIF4E;EIF4EBP1;EP300;ERCC2;ERCC3;EZH2;FOXM1;GADD45A;HSP90AA1;ITGB1;KLF4;LATS1;MAD2L2;MCM8;MDM2;MDM4;MELK;MNAT1;MRE11;MSH6;MUC1;MYC;NBN;NEK11;NES;PBX1;PCNA;PIM2;PLK1;PLK2;PML;POLE3;PPM1D;PPP2R2A;PRKDC;PTEN…
GO:1901652	response to peptide	http://amigo.geneontology.org/amigo/term/GO:1901652	487	100	29.9627	3.33749	0	0	ACVR1C;AKT1;AKT2;APC;APEX1;AREG;ASS1;ATP6V0B;ATP6V0D1;ATP6V1A;ATP6V1B2;ATP6V1C1;ATP6V1E1;BRIP1;BSG;CAD;CASP4;CAV1;CCN2;CCNA2;CD40;CDK4;CDK5;CDKN1B;CFLAR;COL1A1;CREB1;CXCL12;EGR1;EIF4EBP1;FOXC2;FOXO1;FOXO3;GCLC;GDF15;GSK3B;GSTP1;HSF1;ICAM1;ID1;IGF1;IGF1R;IGF2;IL1B;JAG1;JAK2;JUND;KAT2B;KLF4;KLF5;LRP1;MAPK14;MDM2;MEN1;MTOR;NFE2L2;NFKB1;NOTCH1;NR4A1;PAK1;PARP1;PDK4;PDPK1;PHB;PIK3CA;PIK3R1;PIK3R2;PKM;…
GO:0031667	response to nutrient levels	http://amigo.geneontology.org/amigo/term/GO:0031667	483	98	29.7166	3.29783	0	0	ACVR1C;AIFM1;AKR1C3;AKT1;AMBRA1;APAF1;ASS1;ATF3;ATF4;ATG14;ATG5;ATG7;BCL2;BECN1;BRIP1;CAD;CCND1;CD40;CDKN1A;COL1A1;CREB1;CXCL10;DDIT3;EGFR;EIF2AK3;EIF2S1;ERCC1;FAS;FOLR1;FOLR2;FOXO1;FOXO3;FSTL1;G6PD;GAS6;GCLC;GCLM;GDF15;GSN;GSS;GSTP1;HMGCR;HMOX1;HSF1;HSPA5;HSPD1;ICAM1;IL1B;JUN;LDLR;MAP1LC3A;MAP1LC3B;MAP3K5;MAPK1;MAPK3;MAPK8;MDM2;MGMT;MMP7;MT3;MTOR;NFE2L2;NQO1;PAX2;PCNA;PDK4;PDXP;PIM1;PKM;PMAIP1;P…
GO:0002009	morphogenesis of an epithelium	http://amigo.geneontology.org/amigo/term/GO:0002009	480	93	29.532	3.14913	0	0	ABL1;ADAM17;APAF1;AREG;ARID1A;ATP7A;BCL2;BMP4;CCN1;CD44;CDC42;CSF1;CSF1R;CTNNB1;CXCL10;DACT1;DDR1;DKK1;DVL2;DVL3;EDNRA;EGF;EGFR;ENG;EPHA2;EZR;FGF1;FGF2;FGFR2;FLNA;FOLR1;FOXP1;GLI2;GREM1;HBEGF;HGF;HIF1A;HNF1B;HOXB13;HOXB4;HOXB7;ILK;ITGA5;JAG1;KLF4;KRAS;LMO4;MET;MTOR;MYC;NOTCH1;PAK1;PAX2;PBX1;PML;PODXL;PTCH1;PTEN;RAC1;RET;RHOA;ROR1;ROR2;RPS7;SCRIB;SETD2;SIX1;SLC9A3R1;SMAD4;SMO;SMURF2;SNAI1;SNAI2;SO…
GO:0016049	cell growth	http://amigo.geneontology.org/amigo/term/GO:0016049	473	80	29.1013	2.74902	0	0	ABL1;ADAM10;ADAM17;AKT1;AURKA;BAP1;BCL2;CAMK2D;CCN1;CCN2;CDC42;CDK5;CDKN1A;CDKN1B;CDKN2A;CDKN2C;CRYAB;CTNNB1;CXCL12;DDR1;EGFR;EIF4G2;ENO1;ERBB2;FN1;G6PD;GJA1;GREM1;GSK3B;HBEGF;HSP90AA1;HSP90AB1;HSPA1A;IGF1;ILK;ITGB1;L1CAM;MAD2L2;MAP2K4;MSX1;MT3;MTOR;NDUFA13;NEDD4L;NRP2;NTRK3;PAK1;PAK5;PARP2;PHB;PLAA;PML;POSTN;PPP2CA;RB1;RHOA;RPS6KA1;RPS6KA3;S100A9;SFN;SGK1;SIRT1;SMAD4;SMARCA2;SMARCA4;SOX17;SOX9;S…
GO:0061919	process utilizing autophagic mechanism	http://amigo.geneontology.org/amigo/term/GO:0061919	473	97	29.1013	3.33318	0	0	ABL1;AKT1;AMBRA1;ATG12;ATG14;ATG5;ATG7;ATM;ATP6V0B;ATP6V0D1;ATP6V1A;ATP6V1B2;ATP6V1C1;ATP6V1E1;BAD;BAG3;BCL2;BCL2L11;BECN1;BNIP3;BOK;CAPN1;CAPNS1;CASP3;CDC37;CDK5;CHMP2B;CLN3;CLU;DAPK1;DAPK3;DRAM1;DYNLL1;EIF4E;EIF4G2;EP300;ERCC4;ERN1;FOXO1;HGF;HIF1A;HK2;HMGB1;HMOX1;HSP90AA1;HSPB1;HTRA2;IFNG;ITPR1;KAT8;KDR;LAMTOR5;MAP1LC3A;MAP1LC3B;MAP3K7;MAPK3;MAPK8;MCL1;MET;MT3;MTDH;MTOR;NEDD4;PARK7;PIK3CA;PIK3C…
GO:0048871	multicellular organismal homeostasis	http://amigo.geneontology.org/amigo/term/GO:0048871	470	80	28.9167	2.76656	0	0	ADAM17;ALDH1A1;APC;AQP2;ATF4;BARD1;BAX;BCL2;CAV1;CCN2;CEBPB;CLDN1;CLDN4;CPT2;CSF1;CSF1R;CTNNB1;CXCR4;DDIT3;EGFR;EGR1;ERCC6;FH;FOXC2;FOXO1;GJA1;HDAC3;HSF1;HSPB1;ID1;IGF1R;IL1A;IL1B;IL6;IL7;JAK2;KDM3A;KRAS;KRT1;LNPEP;MET;NAPSA;NF1;NOS3;NOTCH1;NTSR1;PDK4;PER2;PIK3CA;PPARGC1A;PPARGC1B;PRKAA1;PRKAA2;PRKAB1;PRKAB2;PRKAR1A;PRKCA;PROM1;PTGER3;PTGS2;RAC1;RB1;SFN;SLC40A1;SMO;SOD1;SOX9;SPP1;SRC;STAT3;STAT6;…
GO:0042110	T cell activation	http://amigo.geneontology.org/amigo/term/GO:0042110	452	79	27.8093	2.84078	0	0	ABL1;ADAM17;AKT1;ATG5;ATP7A;BAD;BAX;BCL2;BLM;BMP4;CASP3;CASP8;CAV1;CCL2;CCL5;CCR9;CD24;CD274;CD40LG;CD55;CD8A;CD8B;CDC42;CEBPB;CTNNB1;EGR1;ERBB2;FADD;FANCA;FANCD2;FOXP1;FZD8;GLI2;GSN;HMGB1;HSPD1;ICAM1;IFNG;IGF1;IGF2;IL1B;IL6;IL6R;IL7;IRF1;KIT;LCK;LGALS3;LIG4;MALT1;MTOR;NEDD4;PAK1;PDPK1;PIK3CA;PIK3CG;PIK3R1;PRKAR1A;PRKDC;PSMB10;RAC1;RELB;RHOA;RIPK3;RORC;RUNX3;SOD1;SRC;STAT3;STAT5B;STAT6;STK11;TFRC…
GO:0009314	response to radiation	http://amigo.geneontology.org/amigo/term/GO:0009314	443	116	27.2556	4.25601	0	0	AKT1;AKT2;ATF4;ATM;ATR;BAK1;BAX;BCL2;BCL2L1;BHLHE40;BLM;BRCA1;BRCA2;CASP3;CASP9;CCND1;CDK5;CDKN1A;CHEK1;CHEK2;CLOCK;COL3A1;CREB1;CRYAB;CXCL10;CXCL12;DCLRE1C;DDB1;DDB2;DUSP1;EGFR;EGR1;EIF2S1;EP300;ERCC1;ERCC2;ERCC3;ERCC4;ERCC5;ERCC6;ERCC8;FANCD2;FANCG;FEN1;FOS;GADD45A;HIF1A;HMGCR;HSF1;HSPA5;ICAM1;ITGB1;JUN;JUNB;JUND;KAT5;KIT;KRAS;LIG4;MAPK13;MAPK14;MAPK8;MDM2;MEN1;MGMT;MME;MSH2;MSH6;MTOR;MYC;NEDD4…
GO:0048732	gland development	http://amigo.geneontology.org/amigo/term/GO:0048732	434	110	26.7018	4.11957	0	0	ABL1;AKT1;AKT2;AREG;ASS1;ATP7A;ATP7B;AURKA;BAX;BCL2;BCL2L11;BMP4;BMPR1A;BRCA2;CAD;CAPN1;CAV1;CCND1;CDC42;CDH1;CDKN1B;CDKN1C;CEBPB;CFLAR;CLDN1;CREB1;CSF1;CSF1R;CTNNB1;CUL3;DDR1;DKK3;E2F7;EGF;EGFR;EPHA2;ERBB4;ETS1;EZH2;EZR;FADD;FASN;FGFR2;GLI1;GLI2;HGF;HIF1A;HK2;HMOX1;HNF1B;HOXB13;HOXB3;IGF2;IGF2R;JAK2;JUN;KRAS;LATS1;LMO4;MAP2K1;MAPK1;MAPK3;MET;MGMT;MSX1;NF1;NKX2-8;NOTCH1;ORAI1;PBX1;PCNA;PDGFRA;PIK…
GO:0006979	response to oxidative stress	http://amigo.geneontology.org/amigo/term/GO:0006979	431	132	26.5173	4.97789	0	0	ABL1;ADAM9;AIFM1;AKR1C3;AKT1;APEX1;AREG;ARL6IP5;ARNT;ATF4;ATG7;ATP7A;AXL;BAD;BAK1;BCL2;BECN1;BNIP3;CASP3;CCNA2;CDK2;CFLAR;CHUK;COL1A1;CRYAB;CTNNB1;CYP1B1;CYP2E1;DAPK1;DHFR;DUSP1;EGFR;EGLN1;EIF2S1;ERCC1;ERCC2;ERCC3;ERCC6;ERCC8;ETS1;EZH2;FANCC;FANCD2;FOS;FOSL1;FOXO1;FOXO3;G6PD;GCLC;GCLM;GPX3;GPX4;GSR;GSS;GSTP1;HGF;HIF1A;HMOX1;HSF1;HSPA1A;HSPB1;HSPD1;HTRA2;IL6;JAK2;JUN;KLF4;KRT1;MAP1LC3A;MAP3K5;MAPK…
GO:0061458	reproductive system development	http://amigo.geneontology.org/amigo/term/GO:0061458	428	92	26.3327	3.49376	0	0	AKR1C3;AKT1;ARID1A;ARNT;AXL;BAK1;BAX;BCL2;BCL2L1;BCL2L11;BCL2L2;BIK;BIRC2;BMP4;BOK;BRCA2;BRIP1;BSG;CASP2;CASP3;CASP8;CCN1;CCND1;CDKN1B;CDKN1C;CEBPB;CTNNA1;CTNNB1;E2F7;EGFR;EGLN1;ERCC1;FANCA;FANCF;FANCG;FGFR2;FLNA;FOSL1;FOXO3;GGNBP2;GLI1;GLI2;HEY1;HIF1A;HMGB2;HOXB13;HSF1;HSP90AB1;HSPA5;ICAM1;IGF2;ITGB8;JUNB;KDM5A;KIT;KMT2B;KRT8;MAP2K1;MAPK1;MAPK14;MEN1;MMP19;MSH2;NOS3;NOTCH1;PDGFRA;PDGFRB;PHB;PRDX…
GO:0042326	negative regulation of phosphorylation	http://amigo.geneontology.org/amigo/term/GO:0042326	423	87	26.0251	3.34293	0	0	ABL1;AKT1;AKT1S1;APC;ATF3;ATG14;BAK1;BAX;BMP4;CASP3;CAV1;CDKN1A;CDKN1B;CDKN1C;CDKN2A;CDKN2C;DACT1;DKK1;DUSP1;DUSP6;DYNLL1;EIF3A;ENG;EZR;FOXM1;FOXO1;GADD45A;GGNBP2;GPRC5A;GREM1;GSTP1;HDAC3;HDAC4;HGF;HMGCR;HSPB1;IGF1R;IL1B;ILK;JUN;KAT2B;KLF4;LATS1;MEN1;MTOR;MVP;MYC;NF1;NF2;NPM1;NTRK3;NUP62;PAQR3;PARK7;PDCD4;PDPK1;PHB;PIK3R2;PINK1;PLK1;PPARGC1A;PPP2CA;PRDX3;PRKAR1A;PRKCD;PRKDC;PTEN;RB1;RHOA;SERPINB3…
GO:0048568	embryonic organ development	http://amigo.geneontology.org/amigo/term/GO:0048568	423	76	26.0251	2.92026	0	0	AKT1;ARID1A;ARNT;BMP4;BMPR1A;CASP8;CCN1;CDKN1C;CEBPB;COL11A1;CTNNB1;CXCL8;DVL2;E2F7;EGFR;EGLN1;ENG;EPHA2;ERCC1;ERCC2;ERCC3;FGFR2;FOLR1;GGNBP2;GLI1;GLI2;HEY1;HIF1A;HIPK2;HNF1B;HOXA4;HOXB3;HOXB4;HOXB7;HSF1;IGF2;JUNB;KDR;KIT;KRT8;MAP2K1;MAPK1;MAPK3;MSX1;NES;NOTCH1;PALB2;PAX2;PBX1;PDGFRA;PRKRA;PTCH1;RAD23B;ROR2;SCRIB;SETD2;SIX1;SLC9A3R1;SMO;SNAI1;SOD1;SOX17;SOX9;STK4;TBX2;TGFB1;TGFB2;TGFB3;TGFBR1;TGF…
GO:0001819	positive regulation of cytokine production	http://amigo.geneontology.org/amigo/term/GO:0001819	418	78	25.7174	3.03296	0	0	ABL1;ADAM17;ARNT;ATF2;ATF4;BIRC2;BIRC3;BRCA1;C1QBP;CD274;CD40;CD40LG;CEBPB;CHUK;CLU;CREB1;CSF1R;CTNNB1;CYP1B1;DDIT3;EGR1;EIF2AK3;EP300;FADD;FLT4;HGF;HIF1A;HMGB1;HMGB2;HMOX1;HSPA1A;HSPB1;HSPD1;IFNG;IL17A;IL1A;IL1B;IL6;IL6R;IL7;IRF1;JAK2;LRRFIP1;MALT1;MAP3K7;MAPK11;MAPK13;MAPK14;MAPK3;MRE11;MYD88;NFKB1;NFKB2;PARK7;PIK3R1;POSTN;PRKDC;PTAFR;PTGS2;RELA;RIPK1;SERPINE1;SETD2;SOD1;SRC;STAT1;STAT3;STAT5B;…
GO:0052547	regulation of peptidase activity	http://amigo.geneontology.org/amigo/term/GO:0052547	417	94	25.6559	3.66387	0	0	ACVR1C;AIFM1;AKT1;APAF1;ARL6IP5;BAD;BAK1;BAX;BBC3;BCL2L11;BEX3;BID;BIN1;BIRC2;BIRC3;BIRC5;BIRC7;BOK;CASP12;CASP3;CASP4;CASP8;CASP9;CAV1;CCN1;CCN2;CD44;CFLAR;COL6A3;CRYAB;DAPK1;EGLN3;EIF2AK3;FADD;FAS;FASLG;FN1;GAS6;GSN;HGF;HMGB1;HSF1;HSPD1;HTRA2;JAK2;KLF4;LAMTOR5;LCK;MAP3K5;MAPK12;MAPK14;MAPK3;MDM2;MGMT;MMP9;MT3;MYC;NDUFA13;PARK7;PAX2;PINK1;PMAIP1;PML;PRDX3;PSMB9;PTGS2;RHOA;RIPK1;RPS6KA1;RPS6KA3;S…
GO:0009896	positive regulation of catabolic process	http://amigo.geneontology.org/amigo/term/GO:0009896	409	80	25.1637	3.17918	0	0	ABCD2;ADAM9;AKT1;AKT2;AMBRA1;APC;ARIH1;ARNT;ATG7;ATM;AURKA;BAD;BAG3;BARD1;BAX;BCL2L11;BECN1;BNIP3;CAV1;CDC37;CDKN1B;CLU;DACT1;DAPK1;DDB1;EGF;EZR;FOXO1;GCLC;GSK3B;HIF1A;HK2;HMGB1;HMOX1;HSF1;HSP90AA1;HSPA1A;IFNG;IGF1;IL1B;KDR;KEAP1;LDLR;LRP1;MAP3K7;MAPK3;MAPK9;MDM2;MTDH;NDUFA13;NEDD4;NEDD4L;NFE2L2;PARK7;PFKFB3;PIK3CB;PIM2;PINK1;PLK1;PLK2;PRKAA1;PRKAA2;PRKCD;PTEN;PTK2;RAB7A;SESN1;SIRT1;SMURF2;SOX17;…
GO:0060249	anatomical structure homeostasis	http://amigo.geneontology.org/amigo/term/GO:0060249	408	88	25.1022	3.50567	0	0	ALDOA;APEX1;ATM;ATR;BAG3;BARD1;BAX;BCL2;BLM;BRCA2;CCN2;CCNE1;CDK5;CHMP2B;CSF1;CSF1R;CTNNB1;DCLRE1A;DCLRE1B;DCLRE1C;EGFR;ERCC1;ERCC4;ERCC6;EXO1;FEN1;FH;HIF1A;HSP90AA1;HSP90AB1;HSPB1;IL6;IL7;KRAS;KRT1;MAPK1;MAPK3;MRE11;MYC;NAPSA;NBN;NF1;NOS3;NOTCH1;PARP1;PCNA;PDK4;PGK1;PML;PNKP;POLD1;POLD2;POLD3;PPARGC1B;PRKAA1;PRKCA;PRKDC;PROM1;RAC1;RAD50;RAD51;RAD51C;RAD51D;RB1;RECQL4;RFC1;RFC2;RIF1;RPA1;RPA2;SLX…
GO:0051052	regulation of DNA metabolic process	http://amigo.geneontology.org/amigo/term/GO:0051052	405	103	24.9176	4.13362	0	0	AIFM1;AKT1;ANKRD1;ANXA3;APAF1;ATG7;ATM;ATR;BAX;BLM;BRCA1;BRCA2;CCNA2;CD40;CDC42;CDC7;CDK2;CHEK1;CHEK2;CTNNB1;CUL4A;DNMT1;DUSP1;E2F7;EGFR;ERCC1;ERCC2;ERCC3;ERCC4;ERCC6;FAM168A;FANCB;FGF2;FOXM1;GLI1;GLI2;GREM1;HGF;HMGB1;HSF1;HSP90AA1;HSP90AB1;JUN;KLF4;LIG3;MAD2L2;MAP2K4;MAPK1;MAPK3;MEN1;MGMT;MLH1;MRE11;MSH2;MSH3;MSH6;MYC;NBN;NPM1;PARP1;PAXIP1;PCNA;PDGFRB;PIK3CA;PML;PNKP;POLH;POLQ;PPARGC1A;PPP2CA;PR…
GO:0051090	regulation of DNA-binding transcription factor activity	http://amigo.geneontology.org/amigo/term/GO:0051090	404	89	24.8561	3.58061	0	0	AKT1;ANXA3;ANXA4;ATF2;BHLHE40;CD40;CD40LG;CDKN2A;CFLAR;CHUK;CLOCK;CLU;CTNNB1;CYP1B1;DDIT3;DVL2;EGLN1;EP300;EZH2;FANCA;FANCD2;FLNA;FOS;FOSL1;GAS6;GREM1;HDAC4;HIPK2;HMOX1;HSPA1A;ICAM1;ID1;IKBKB;IL1B;IL6;JAK2;JUN;KDM5A;KEAP1;KIT;KLF4;KRAS;LRRFIP1;MAD2L2;MALT1;MAP3K7;MAPK1;MAPK3;MEN1;MTDH;MYD88;NFKB1;NFKB2;NPM1;PARK7;PIM1;PINK1;PPARGC1A;PPARGC1B;PRDX3;PRKCB;PTCH1;PTEN;RB1;RELA;RIPK1;RIPK3;RNF2;ROR1;S…
GO:0018212	peptidyl-tyrosine modification	http://amigo.geneontology.org/amigo/term/GO:0018212	389	78	23.9332	3.25907	0	0	ABL1;ADAM17;AREG;AXL;CAV1;CCL5;CD24;CD40;CD44;CDC37;CSF1R;DDR1;DVL2;DYRK2;EGF;EGFR;ENPP2;EPHA2;ERBB2;ERBB3;ERBB4;ERCC6;FGF1;FGF2;FGFR2;FLT4;GAS6;GGNBP2;GPRC5A;GREM1;HBEGF;HGF;HSF1;HSP90AA1;ICAM1;IFNG;IGF1;IGF1R;IGF2;IL11;IL24;IL6;IL6R;IL7;ITGA5;JAK2;KDR;KIT;LCK;MAP2K1;MAP2K3;MAP2K4;MAPK3;MELK;MET;MTOR;MVP;NF2;NTRK3;PDGFD;PDGFRA;PDGFRB;PPP2CA;PRKCD;PTK2;RET;ROR1;ROR2;SHC1;SRC;STAT3;STAT5A;STAT5B;T…
GO:0048545	response to steroid hormone	http://amigo.geneontology.org/amigo/term/GO:0048545	388	97	23.8717	4.06339	0	0	ABHD2;ADAM9;AIFM1;AKR1C3;ANXA3;AREG;ARID1A;ASS1;ATP1A1;BAD;BCL2;BCL2L11;BMP4;BRCA1;CAD;CASP3;CASP9;CAV1;CCN2;CCND1;CCNE1;CDK7;CDKN1A;CFLAR;CLDN1;CLDN4;CLOCK;COL1A1;CTNNB1;DAXX;DSG1;DUSP1;EGFR;EIF4E;EIF4EBP1;ENG;EP300;FBXO32;FOS;FOSB;FOSL1;FOXO1;FOXO3;FOXP1;GSTP1;HDAC1;HMGB1;HMGB2;HSPD1;ICAM1;IL22;IL6;JAK2;KAT5;KDM3A;KRAS;LATS1;MDM2;NCOA3;NEDD4;NOTCH1;NR1I2;NR4A1;NTRK3;PAK1;PARK7;PARP1;PCNA;PHB;PP…
GO:1901987	regulation of cell cycle phase transition	http://amigo.geneontology.org/amigo/term/GO:1901987	386	73	23.7486	3.07386	0	0	APC;APEX1;ATM;AURKA;BAX;BCL2;BID;BLM;BRCA1;CASP2;CCL2;CCND1;CCNE1;CDC7;CDK2;CDK4;CDKN1A;CDKN1B;CDKN1C;CHEK1;CHEK2;CUL3;CUL4A;DACT1;DDB1;DUSP1;DYNLL1;E2F1;E2F4;E2F7;EP300;ERCC2;ERCC3;EZH2;GADD45A;GLI1;HSP90AA1;KLF4;MAD2L2;MDM2;MDM4;MEN1;MRE11;MSH6;MUC1;NBN;NEK11;NPM1;PAXIP1;PBX1;PCNA;PLK1;PLK2;PML;PRKDC;PTEN;RAD51B;RAD51C;RB1;RECQL4;RPA2;SFN;SLFN11;SUSD2;TERT;TGFB1;TOPBP1;TP53;TRIP13;UIMC1;XPC;XRC…
GO:2001233	regulation of apoptotic signaling pathway	http://amigo.geneontology.org/amigo/term/GO:2001233	385	124	23.6871	5.23492	0	0	AKT1;APAF1;ATF3;BAD;BAK1;BAX;BBC3;BCL2;BCL2A1;BCL2L1;BCL2L11;BCL2L2;BID;BIK;BMP4;BNIP3;BOK;BRCA1;CASP2;CASP8;CAV1;CD44;CFLAR;CLU;CTNNA1;CTNNB1;CXCL12;DAPK3;DDIAS;DDIT3;E2F1;EIF2AK3;ENO1;FADD;FAS;FASLG;GCLC;GCLM;GSK3B;GSN;GSTP1;HDAC1;HGF;HIF1A;HMGB2;HMOX1;HSPA1A;HSPB1;HTRA2;ICAM1;IGF1;IL1A;IL1B;IL7;ITGA6;JAK2;LCK;LGALS3;MAL;MAPK8;MAPK9;MCL1;MDM2;MMP9;MOAP1;MSX1;MUC1;NDUFA13;NF1;NFE2L2;NOS3;P4HB;PA…
GO:0022407	regulation of cell-cell adhesion	http://amigo.geneontology.org/amigo/term/GO:0022407	383	72	23.5641	3.0555	0	0	ABL1;AKT1;ASS1;BAD;BLM;BMP4;CASP3;CAV1;CCL2;CCL25;CCL5;CD24;CD274;CD40LG;CD44;CD55;CDC42;CDH1;CEBPB;CXCL12;EPCAM;ERBB2;ETS1;FADD;GLI2;HMGB1;HSPD1;ICAM1;IFNG;IGF1;IGF2;IL1B;IL6;IL6R;IL7;IRF1;ITGA6;JAG1;JAK2;KLF4;LCK;LGALS3;MAD2L2;MALT1;MAPK14;NF2;PAK1;PDPK1;PIK3CA;PIK3R1;PODXL;PRKAR1A;PRKCA;PRKCD;PRKG1;PTAFR;PTK2;RAC1;RELA;RHOA;RUNX3;SNAI2;SOX2;SRC;STAT5B;TFRC;TGFB1;TGFBR2;TNF;TNFAIP8L2;VCAM1;XBP1
GO:0001667	ameboidal-type cell migration	http://amigo.geneontology.org/amigo/term/GO:0001667	381	85	23.441	3.62612	0	0	ABL1;ACVR1C;ADAM17;ADAM9;AKT1;ANXA3;ARHGDIB;BMP4;C1QBP;CARD10;CD40;CYP1B1;ENG;ENPP2;EPHA2;ERBB4;ETS1;FAP;FGF1;FGF2;FLT4;FN1;FOLR1;FOXC2;FOXP1;GREM1;HBEGF;HIF1A;HMGB1;HMOX1;HSPB1;ID1;IFNG;ILK;ITGB1;JUN;KDR;KIT;KLF4;LTB4R2;MAP2K3;MAPK14;MET;MMP9;MTOR;NF1;NFE2L2;NOS3;NOTCH1;NR4A1;NRP2;PAK1;PAXIP1;PDPK1;PIK3CA;PLK2;PML;PRKCA;PTEN;PTGS2;PTK2;PXN;RAB25;RET;RHOA;RHOJ;SIRT1;SMO;SMURF2;SOX10;SOX17;SOX8;SO…
GO:0030099	myeloid cell differentiation	http://amigo.geneontology.org/amigo/term/GO:0030099	379	79	23.318	3.38795	0	0	ANXA2;ARNT;BMP4;CASP3;CASP8;CASP9;CDC42;CDKN1C;CEBPB;CREB1;CSF1;CSF1R;CTNNB1;CUL4A;EP300;EPHA2;ERCC2;ETS1;FADD;FASN;FOS;FOXO3;FOXP1;G6PD;GABPA;HDAC1;HIF1A;HIPK2;HMGB1;HMGB2;HOXB7;HSPA1A;IFNG;IL11;IL17A;IL25;JAG1;JAK2;JUN;JUNB;KAT2B;KAT8;KIT;KMT2B;KMT2C;LGALS3;MAPK11;MAPK14;MITF;MMP9;MTOR;MYC;NF1;PARP1;PIK3R1;PML;PPARGC1B;PRDX3;PRKCA;PRKCB;RB1;RELB;RIPK1;ROR2;SENP1;SIRT1;SRC;STAT1;STAT3;STAT5B;TET…
GO:0045787	positive regulation of cell cycle	http://amigo.geneontology.org/amigo/term/GO:0045787	374	76	23.0103	3.30286	0	0	ABL1;APEX1;ATM;AURKA;BAX;BCL2L11;BECN1;BRCA1;BRCA2;CASP2;CCN2;CCNA2;CCND1;CCNE1;CCNI;CDC42;CDC7;CDK2;CDK4;CDKN1A;CDKN1B;CHEK1;CHEK2;CUL3;CUL4A;E2F1;E2F4;E2F7;EGF;EIF4E;EIF4EBP1;EP300;EZH2;FAP;FEN1;FGFR2;FOSL1;GADD45A;GLI1;HSF1;HSP90AB1;IGF1;IGF2;IL1A;IL1B;MDM2;MDM4;MNAT1;MSX1;MUC1;NPM1;NUP62;PBX1;PCNA;PDGFRB;PIWIL2;PLK2;PML;PRKCA;RAD51B;RAD51C;RB1;RECQL4;RHOA;RPS6KB1;SFN;SRC;SRPK2;STAT5B;TERT;TGF…
GO:0050673	epithelial cell proliferation	http://amigo.geneontology.org/amigo/term/GO:0050673	372	88	22.8873	3.84493	0	0	ADAM17;AKT1;AREG;ARNT;ATF2;ATP7A;BAD;BAX;BCL2L2;BMP4;BMPR1A;BRCA2;CAV1;CCL2;CCL5;CCND1;CDKN1B;CDKN1C;CEBPB;CFLAR;CTNNB1;CXCL12;EGFR;EPHA2;ERBB2;ERN1;FAP;FGF1;FGF2;FGFR2;FLT4;GLI1;HIF1A;HMGB1;HMGB2;HMOX1;HNF1B;ID1;IGF1;JUN;KDR;KIT;MAP2K1;MAPK1;MEN1;MTOR;MYC;NF1;NKX2-8;NOTCH1;NOX5;NR4A1;NRAS;NRP2;PAX2;PDPK1;PIK3CB;PRKCA;PTCH1;PTEN;RB1;RPS6KA1;RUNX3;SAV1;SFN;SIRT1;SIX1;SMO;SNAI2;SOX2;SOX9;SPARC;STAT…
GO:0051098	regulation of binding	http://amigo.geneontology.org/amigo/term/GO:0051098	367	69	22.5797	3.05585	0	0	ABL1;AKT1;AMFR;ANXA2;AURKA;BAK1;BAX;BCL2;BMP4;CAV1;CDK5;CTNNB1;DACT1;DDIT3;DERL1;DKK1;E2F1;EGF;EIF2S1;EP300;ERCC2;ERCC3;ERCC4;GSK3B;HDAC4;HEY1;HIPK2;HMGB1;HMGB2;HMOX1;HSF1;HSP90AB1;HSPA5;ID1;IFNG;IGF1;JAK2;JUN;KLF4;LGALS3;LRP1;MAD2L2;MAPK3;MAPK8;MEN1;MET;MMP9;MSX1;NES;PARK7;PARP1;PER2;PIM2;PLK1;PLK2;PPP2CA;PRKCD;RB1;SMAD4;SMO;SRC;STK4;TERT;TGFB1;TGFBR1;TRAF2;TWIST1;TXN;ZBTB7A
GO:0010038	response to metal ion	http://amigo.geneontology.org/amigo/term/GO:0010038	356	81	21.9029	3.69814	0	0	ADAM9;AKR1C3;AKT1;AQP2;ASS1;ATF4;ATP7A;ATP7B;BAD;BCL2;BECN1;BNIP3;BSG;CAMK2D;CASP3;CASP8;CASP9;CAV1;CCND1;CDH1;CDK4;CDKN1B;CHUK;CLDN1;CREB1;DAXX;DUSP1;EGFR;EIF2AK3;EIF2S1;ERCC1;FOS;FOSB;G6PD;GCLC;GSN;GSS;HIF1A;HMOX1;HSF1;HSPA5;ICAM1;IL1A;JUN;JUNB;JUND;KCNMA1;KIT;LIG4;MAP1LC3A;MAPK1;MAPK3;MAPK8;MAPK9;MDM2;MMP9;MNAT1;MT1A;MT2A;MT3;NEDD4;NEDD4L;NQO1;PARK7;PARP1;PCNA;PPARGC1A;PPP2CA;PRKAA1;PRKAA2;PTE…
GO:0035690	cellular response to drug	http://amigo.geneontology.org/amigo/term/GO:0035690	349	101	21.4722	4.70375	0	0	ABL1;AIFM1;ANKRD1;APEX1;ASS1;ATF4;ATG7;AXL;BAD;BECN1;BLM;BNIP3;BRCA1;CAD;CASP9;CCNA2;CDH1;CDK2;CDK4;CFLAR;CHEK2;CTNNA1;CTNNB1;CYP1B1;DAXX;EGFR;EGR1;EIF4E;EIF4EBP1;ETS1;EZH2;FBXO32;FOLR1;FOLR2;FOXO1;FOXO3;GABPA;GAS6;GCLC;GCLM;HGF;HMOX1;HSF1;HSP90AB1;HSPA5;ICAM1;ID1;IL1B;IL6;KDR;KLF4;MAP1LC3A;MAP3K5;MAPK1;MAPK13;MAPK3;MDM2;MET;MSX1;MT2A;MT3;MYC;NFE2L2;NFKB1;NOS2;NQO1;PARK7;PAX2;PCNA;PDGFD;PDXP;PINK…
GO:0001701	in utero embryonic development	http://amigo.geneontology.org/amigo/term/GO:0001701	345	69	21.2261	3.25071	0	0	ADAM10;AKT1;ARNT;ATP7A;BCL2L1;BCL2L11;BMPR1A;BRCA2;CASP8;CCN1;CDKN1C;CEBPB;CTNNB1;CUL3;CUL4A;E2F7;EDNRA;EGFR;EGLN1;ERCC2;FGFR2;FOSL1;GABPA;GGNBP2;GLI2;HEY1;HIF1A;HNF1B;HSF1;IGF1;IGF2;ITGB1;JUNB;KEAP1;KRT8;LATS1;LIG4;MAFG;MAP2K1;MAPK1;MBNL1;MGAT1;MSH2;MSX1;NBN;NOS3;NOTCH1;PALB2;PDGFRA;POU5F1;PTCH1;RBBP8;SETD2;SMAD4;SMO;SNAI1;SOX10;SOX17;SOX8;STK4;TAB1;TET1;TGFB3;TGFBR1;TGFBR2;TIE1;TWIST1;VEGFA;XRC…
GO:0045862	positive regulation of proteolysis	http://amigo.geneontology.org/amigo/term/GO:0045862	343	81	21.1031	3.83831	0	0	ACVR1C;ADAM9;AIFM1;AKT1;APAF1;ARIH1;ARL6IP5;AURKA;BAD;BAK1;BAX;BBC3;BCL2L11;BEX3;BID;BOK;CASP12;CASP3;CASP4;CASP8;CASP9;CAV1;CCN1;CCN2;CFLAR;CLU;DAPK1;EGF;EGLN3;EIF2AK3;ENO1;FADD;FAS;FASLG;FN1;GCLC;GSK3B;GSN;HMGB1;HSF1;HSPA1A;HSPD1;HTRA2;IFNG;IL1B;JAK2;KEAP1;LCK;MAP3K5;MAPK12;MAPK14;MAPK3;MAPK9;MDM2;MYC;NDUFA13;NFE2L2;PHB;PINK1;PLK1;PLK2;PMAIP1;PML;PTEN;PTK2;RHOA;RIPK1;S100A9;SENP1;SERPINB3;SIRT1…
GO:0070482	response to oxygen levels	http://amigo.geneontology.org/amigo/term/GO:0070482	337	104	20.7339	5.01594	0	0	ACTN4;ADAM17;AIFM1;AKT1;ANKRD1;APAF1;ARNT;ATF4;ATG7;ATM;ATP1B1;ATP6V0D1;ATP6V1A;ATP7A;BAD;BCL2;BECN1;BIRC2;BNIP3;BRIP1;CASP3;CAV1;CCN2;CCNA2;CD24;CDK4;CDKN1A;CDKN1B;CFLAR;CLDN3;COL1A1;CREB1;CRYAB;CXCL12;CXCR4;E2F1;EDNRA;EGLN1;EGLN3;EGR1;ENO1;EP300;ERCC2;ERCC3;ETS1;FAS;FOXO1;FOXO3;HIF1A;HIPK2;HK2;HMOX1;HSF1;HSPD1;ICAM1;ITPR1;KCNMA1;MDM2;MDM4;MMP10;MMP2;MT3;MTOR;MYC;NF1;NFE2L2;NOS1;NOS2;NOTCH1;P4HB…
GO:0001101	response to acid chemical	http://amigo.geneontology.org/amigo/term/GO:0001101	332	86	20.4263	4.21026	0	0	AIFM1;AKR1C1;AKR1C2;AKR1C3;AKT1;AQP2;ASS1;ATF2;ATG7;ATM;ATP7A;BAD;BCL2L1;CASP3;CCN2;CDK4;CDKN1B;CEBPB;CHUK;CLDN1;COL1A1;COL3A1;CREB1;CYP2E1;DHFR;DKK1;DNMT1;DUSP1;E2F1;EGFR;EGR1;FGFR2;FOLR1;FOLR2;FOXO1;GCLC;GCLM;GSN;GSS;GSTP1;HSF1;HTRA2;ICAM1;IGF2R;KDR;KLF4;KRT8;LAMTOR5;LDLR;MGMT;MMP2;MTOR;NDUFA13;NQO1;NTRK3;PAX2;PCNA;PDGFD;PDGFRA;PDGFRB;PDK4;PINK1;PPARGC1A;PRKAA1;PRKAA2;PTAFR;PTCH1;PTGS2;RELA;RET…
GO:0002237	response to molecule of bacterial origin	http://amigo.geneontology.org/amigo/term/GO:0002237	330	73	20.3032	3.59549	0	0	ABL1;ADAM17;ADAM9;AKT1;ANKRD1;ASS1;AXL;CASP3;CASP8;CASP9;CCL2;CCL5;CD24;CD274;CD40;CD55;CDK4;CEBPB;CHUK;CLDN1;CXCL10;CXCL8;FASLG;FGFR2;FOS;FOXP1;GGT1;GSTP1;HMGB1;HMGB2;HSF1;HSPD1;ICAM1;IL1B;IL24;IL6;JAK2;JUN;JUNB;JUND;MALT1;MAPK1;MAPK14;MAPK3;MAPK8;MTDH;NFKB1;NFKB2;NOS1;NOS2;NOS3;NOTCH1;PDCD4;PLAA;PPARGC1A;PRDX3;PRKCA;PTAFR;PTGS2;RELA;RHOA;RPS6KA3;RPS6KB1;S100A7;SERPINE1;SPARC;SRC;TGFB1;TLR4;TNF;…
GO:0071496	cellular response to external stimulus	http://amigo.geneontology.org/amigo/term/GO:0071496	330	90	20.3032	4.43279	0	0	AIFM1;AKR1C3;AKT1;AMBRA1;ANKRD1;AQP2;ATF3;ATF4;ATG14;ATG5;ATG7;ATP1A1;AXL;BAD;BAG3;BAK1;BCL2;BECN1;BNIP3;BRIP1;CASP2;CASP8;CD40;CDKN1A;CHEK1;COL1A1;EGFR;EIF2AK3;EIF2S1;ENG;FADD;FAS;FOLR1;FOLR2;FOS;FOSL1;FOXO1;GADD45A;GAS6;GCLC;GSTP1;HDAC4;HMOX1;HSF1;HSPA5;ICAM1;IL1B;IRF1;ITGA6;JUN;MAP1LC3A;MAP1LC3B;MAP2K4;MAP3K1;MAP3K5;MAPK1;MAPK3;MAPK8;MDM2;MMP7;MTOR;MYD88;NFE2L2;NFKB1;PDK4;PDXP;PIM1;PMAIP1;POST…
GO:0007178	transmembrane receptor protein serine/threonine kinase signaling pathway	http://amigo.geneontology.org/amigo/term/GO:0007178	328	64	20.1802	3.17143	0	0	ABL1;ACVR1C;ADAM17;ADAM9;BMP4;BMPR1A;CAV1;CCN1;CDKN1C;COL3A1;CREB1;DACT1;DKK1;DKK3;EGR1;ENG;EP300;FOLR1;FOS;FSTL1;GDF15;GREM1;HIPK2;HSP90AB1;HSPA1A;HSPA5;ID1;ILK;ITGB1;ITGB5;JUN;LNPEP;MAP3K7;MAPK14;MAPK3;MEN1;MSX1;NOTCH1;PARP1;PDCD4;PDPK1;PML;PTK2;PXN;RHOA;ROR2;SFRP5;SIRT1;SMAD4;SMURF2;SRC;STK11;TAB1;TGFB1;TGFB2;TGFB3;TGFBR1;TGFBR2;THBS1;VIM;WWTR1;XIAP;ZBTB7A;ZEB1
GO:0070371	ERK1 and ERK2 cascade	http://amigo.geneontology.org/amigo/term/GO:0070371	326	69	20.0571	3.44017	0	0	ABL1;ATF3;AXL;BMP4;CAVIN3;CCL2;CCL25;CCL5;CCN1;CCN2;CD44;CFLAR;CSF1R;DDR1;DUSP1;DUSP6;EGF;EGFR;EIF3A;EPHA2;ERBB2;ERBB3;ERBB4;EZR;FGF2;FGFR2;FLT4;FN1;GAS6;GSTP1;HMGB1;HMGCR;ICAM1;IGF1;IGF1R;IL1B;JUN;KDR;KIT;KLF4;MAP2K1;MAPK1;MAPK3;MET;MT3;MYC;NOTCH1;NTRK3;PDGFD;PDGFRA;PDGFRB;PHB;PRKCA;PTEN;RET;ROR1;ROR2;S100A7;SHC1;SIRT3;SLC9A3R1;SMAD4;SOX9;SRC;TGFB1;TIE1;TIMP3;TLR4;TNF
GO:0070997	neuron death	http://amigo.geneontology.org/amigo/term/GO:0070997	325	97	19.9956	4.85106	0	0	ABL1;AIFM1;AKT1;AKT1S1;AKT2;AMBRA1;APAF1;ATF2;ATF4;ATG7;ATM;AXL;BAD;BAX;BCL2;BCL2L1;BCL2L11;BID;BNIP3;BOK;CASP2;CASP3;CASP8;CASP9;CCL2;CCL5;CDC42;CDK5;CEBPB;CLN3;CLU;CREB1;CTNNB1;DAXX;DDIT3;DKK1;EGLN1;EGLN3;EGR1;EIF2S1;ERBB3;FADD;FASLG;FOS;FOXO3;G6PD;GCLC;GCLM;GSK3B;HDAC4;HIF1A;HIPK2;HMOX1;HSF1;HSP90AB1;HSPA5;HSPD1;HTRA2;ILK;JAK2;JUN;KRAS;LIG4;LRP1;MAP2K4;MAP3K5;MCL1;MSH2;MT3;MTOR;NF1;NQO1;PARK7;…
GO:0032147	activation of protein kinase activity	http://amigo.geneontology.org/amigo/term/GO:0032147	321	77	19.7495	3.89883	0	0	ABL1;ADAM9;AKT1;BIRC7;BMP4;CARD10;CCL5;CD40LG;CXCR4;DAXX;DUSP6;EGF;EGFR;ERCC6;ERN1;FGF1;FGF2;GADD45A;GAS6;GDF15;GPRC5A;GREM1;HGF;HMGB1;IGF1;IL1B;IL6R;JAK2;KIT;MALT1;MAP2K1;MAP2K3;MAP2K4;MAP3K1;MAP3K5;MAP3K7;MAPK1;MAPK11;MAPK14;MAPK3;MT3;MTOR;NTRK3;PAK1;PAK5;PARK7;PDPK1;PEA15;PIK3CA;PIK3CB;PINK1;PRKAA1;PRKAR1A;PRKCD;RET;RIPK1;RIPK3;SHC1;SOD1;SRC;STK11;STK4;TAB1;TAB3;TGFB2;TGFB3;TGFBR1;TGFBR2;THBS1…
GO:0104004	cellular response to environmental stimulus	http://amigo.geneontology.org/amigo/term/GO:0104004	320	92	19.688	4.6729	0	0	AKT1;AKT2;ANKRD1;AQP2;ATF4;ATM;ATP1A1;ATR;BAD;BAG3;BAK1;BAX;BCL2L1;BLM;BNIP3;CASP2;CASP3;CASP8;CASP9;CD40;CDKN1A;CHEK1;CHEK2;CLOCK;COL1A1;CRYAB;DDB1;DDB2;EGFR;EGR1;EIF2S1;ENG;EP300;ERCC1;ERCC4;FADD;FAS;GADD45A;GCLC;HDAC4;HSF1;HSPA5;IL1B;IRF1;LIG4;LRRC8D;MAP2K4;MAP3K1;MAPK13;MAPK14;MAPK3;MAPK8;MDM2;MGMT;MME;MMP7;MYC;MYD88;NEDD4;NFKB1;NPM1;PARP1;PCNA;PIK3R1;POLD1;POLE3;POLH;POLK;PTAFR;PTEN;PTGS2;RA…
GO:1903829	positive regulation of cellular protein localization	http://amigo.geneontology.org/amigo/term/GO:1903829	317	70	19.5034	3.58912	0	0	AKT1;AKT2;APC;BAD;BAG3;BAP1;BBC3;BCL2;BID;CARD10;CASP8;CDC42;CDH1;CDK5;E2F1;EGFR;EIF2AK3;EPHA2;ERBB2;ERBB4;EZR;FLNA;GAS6;GSK3B;HDAC3;HSP90AB1;HTRA2;IFNG;IGF1;IL1B;ITGB1;JAK2;LGALS3;LRP1;MAPK1;MAPK14;MAPK8;MDM2;NUP62;PAK1;PARK7;PARP1;PDPK1;PDZK1;PIK3R1;PIK3R2;PINK1;PLK1;PMAIP1;PRKAA1;PRKAA2;PRKCD;PTGS2;SFN;SMO;SQSTM1;SRC;SREBF2;STK11;TERT;TGFB1;TNF;TP53;TP63;TP73;UBR5;YWHAG;YWHAH;YWHAQ;YWHAZ
GO:0046677	response to antibiotic	http://amigo.geneontology.org/amigo/term/GO:0046677	316	90	19.4419	4.62918	0	0	ABL1;ADAM9;AIFM1;APEX1;AREG;ATP7A;AXL;BAD;BAK1;BCL2;BCL2L1;BECN1;BIRC2;BNIP3;CASP3;CASP8;CASP9;CCND1;CDKN1B;CHUK;CLDN1;CLDN3;CLU;COL1A1;CRYAB;CYP1B1;CYP2E1;DAXX;DUSP1;EGR1;ETS1;EZH2;FGFR2;FOSL1;FOXO1;FOXO3;G6PD;GSN;GSTP1;HGF;HMGCR;HMOX1;HSF1;HSP90AA1;HSPA5;HSPD1;ICAM1;ID1;IL6;JAK2;JUN;KLF4;MAP1LC3A;MAP3K5;MAPK13;MDM2;MET;MGMT;NFE2L2;NQO1;NTRK3;PARK7;PAX2;PCNA;PDGFD;PDGFRB;PHB;PINK1;POLB;PRDX3;PRK…
GO:0048638	regulation of developmental growth	http://amigo.geneontology.org/amigo/term/GO:0048638	314	65	19.3188	3.36459	0	0	ABL1;AKT1;BCL2;BCL2L11;BMP4;BMPR1A;CDK4;CDK5;CDKN1A;CDKN1B;CREB1;CSF1;CXCL12;DUSP6;ERBB4;EZR;FGF2;FGFR2;FN1;G6PD;GDF15;GLI1;GSK3B;HNF1B;HSF1;HTRA2;IGF1;IGF2;IL7;ILK;L1CAM;LATS1;MAPK11;MAPK14;MT3;MTOR;NEDD4L;NOTCH1;NTRK3;PAK1;PARP2;PIK3CA;PIM1;PLAA;PRKDC;PTCH1;PTEN;PTK2;RPS6KB1;SAV1;SIX1;SMO;SOD1;SPP1;STAT3;STAT5A;STAT5B;STK4;TBX2;TGFBR1;TGFBR2;TNFRSF12A;TP73;VEGFA;YAP1
GO:1901342	regulation of vasculature development	http://amigo.geneontology.org/amigo/term/GO:1901342	313	78	19.2573	4.05041	0	0	ABL1;ANXA3;ATF2;BMP4;BRCA1;CARD10;CD40;CFLAR;CTNNB1;CXCL10;CXCL8;CYP1B1;DNMT1;E2F2;EGLN1;EGR1;ENG;ENPP2;EPHA2;ERBB2;ETS1;FASLG;FGF1;FGF2;FOXC2;GREM1;HEY1;HGF;HIF1A;HIPK2;HK2;HMGB1;HMOX1;HSPB1;ID1;IL1A;IL1B;IL6;ITGA5;ITGB1;ITGB8;KDR;KIT;KLF4;KRT1;MTDH;NF1;NFE2L2;NOS3;NOTCH1;PDCD4;PDGFD;PDPK1;PGK1;PKM;PLK2;PML;PRKCA;PRKCB;PTGS2;RHOA;RHOJ;SERPINE1;SIRT1;SOD2;SPARC;STAT1;STAT3;STIM1;TERT;TGFB2;TGFBR2…
GO:0018209	peptidyl-serine modification	http://amigo.geneontology.org/amigo/term/GO:0018209	305	78	18.7651	4.15665	0	0	AKT1;AKT2;ATM;ATR;AURKA;BAK1;BAX;BCL2;CAMK2D;CAV1;CD44;CDC7;CDK2;CDK5;CHEK2;CHUK;DKK1;EGFR;EIF2AK3;ERCC6;ERN1;GAS6;GGNBP2;GSK3B;HGF;HIPK2;HSP90AA1;HSP90AB1;IFNG;IKBKB;IKBKE;IL11;IL24;IL6;ILK;LATS1;MAD2L2;MAPK1;MAPK12;MAPK13;MAPK14;MAPK3;MAPK8;MAPK9;MAST1;MTOR;NTRK3;PAK1;PAQR3;PARK7;PARP1;PARP2;PDPK1;PIK3CA;PINK1;PLK1;PLK2;PRKAA1;PRKAA2;PRKCA;PRKCB;PRKCD;PRKDC;PTGS2;RET;RIPK1;RPS6KA3;RPS6KB1;SGK1;…
GO:0031098	stress-activated protein kinase signaling cascade	http://amigo.geneontology.org/amigo/term/GO:0031098	305	67	18.7651	3.57046	0	0	AKT1;ARL6IP5;BIRC7;CCN2;CD40LG;CDC42;CHUK;CRYAB;DACT1;DAXX;DKK1;DUSP1;DVL2;DVL3;EGFR;ERCC6;ERN1;EZR;FAS;FLT4;FOXM1;FOXO1;FZD8;GADD45A;GREM1;GSTP1;HDAC3;HGF;HIPK2;HMGB1;HMGCR;IGF1R;IKBKB;IL1B;MAP2K1;MAP2K3;MAP2K4;MAP3K1;MAP3K5;MAP3K7;MAPK1;MAPK11;MAPK13;MAPK14;MAPK3;MAPK8;MAPK9;MEN1;MYC;NFKB1;PAK1;PAK5;PDCD4;PINK1;RHOA;RIPK1;ROR2;SERPINB3;STK4;TAB1;TAB3;TGFB2;TLR4;TNF;TRAF2;VEGFA;ZEB2
GO:0007568	aging	http://amigo.geneontology.org/amigo/term/GO:0007568	303	91	18.6421	4.88143	0	0	ABL1;AKT1;AMFR;APAF1;APEX1;ASS1;ATG7;ATM;ATR;BAK1;BCL2;BCL2A1;BECN1;BMPR1A;BRCA2;CASP2;CASP9;CCN2;CDKN1A;CDKN1C;CDKN2A;CHEK1;CHEK2;CLDN1;CREB1;CRYAB;CTNNA1;DKK1;EIF2S1;ENG;ERCC1;ERCC2;FOS;FOXM1;FOXO3;GCLC;GCLM;GPX4;GSN;GSS;HMGCR;HTRA2;ICAM1;ILK;JUN;JUND;KRAS;LRP1;MAP2K1;MAPK14;MME;MMP7;MSH2;MSH6;MTOR;NFE2L2;NFKB2;NPM1;NQO1;NUP62;PAX2;PDCD4;PDGFRB;PLK2;PML;POLB;PPARGC1A;PRKCD;PRKDC;PTEN;PTGS2;RAD5…
GO:0097193	intrinsic apoptotic signaling pathway	http://amigo.geneontology.org/amigo/term/GO:0097193	285	111	17.5346	6.33034	0	0	ABL1;AIFM1;AKT1;APAF1;ARL6IP5;ATF4;ATM;BAD;BAK1;BAX;BBC3;BCL2;BCL2A1;BCL2L1;BCL2L11;BCL2L2;BID;BNIP3;BOK;BRCA1;BRCA2;CASP14;CASP2;CASP3;CASP4;CASP9;CAV1;CD24;CD44;CDKN1A;CEBPB;CHEK2;CLU;CUL3;CUL4A;CXCL12;CYP1B1;DDIAS;DDIT3;DYRK2;E2F1;E2F2;EIF2AK3;ENO1;EP300;EPHA2;ERCC6;ERN1;HDAC1;HIC1;HIF1A;HIPK2;HMOX1;HSPA1A;HSPB1;HTRA2;IKBKE;ITPR1;JAK2;LCK;MAP3K5;MCL1;MDM2;MELK;MLH1;MMP9;MOAP1;MSH2;MSH6;MSX1;MU…
GO:0090130	tissue migration	http://amigo.geneontology.org/amigo/term/GO:0090130	283	69	17.4116	3.96288	0	0	ABL1;ACTA2;ADAM17;ADAM9;AKT1;ANXA3;BMP4;CARD10;CD40;CYP1B1;ENPP2;EPHA2;ETS1;FAP;FGF1;FGF2;FLT4;FOXC2;FOXP1;GREM1;HBEGF;HIF1A;HMGB1;HMOX1;HSPB1;ID1;IFNG;ITGB1;JUN;KDR;KIT;KLF4;LTB4R2;MAP2K3;MAPK14;MET;MMP9;MTOR;NF1;NFE2L2;NOS3;NOTCH1;NR4A1;NRP2;PAXIP1;PDPK1;PIK3CA;PLK2;PRKCA;PTEN;PTGS2;PTK2;PXN;RAB25;RHOA;RHOJ;SIRT1;SOX9;SPARC;SRC;STAT1;STAT5A;TGFB1;TGFB2;TGFBR1;TGFBR2;THBS1;VEGFA;ZEB2
GO:0009410	response to xenobiotic stimulus	http://amigo.geneontology.org/amigo/term/GO:0009410	282	59	17.35	3.40057	0	0	AKR1C1;ALDH3A1;ARNT;ASS1;ATG7;CAD;CASP9;CCNA2;CDK5;CFLAR;CHEK2;CLDN1;CYP1B1;CYP2E1;E2F1;EGFR;EGR1;EIF4E;EIF4EBP1;FADD;FBXO32;FOSB;FOXO1;FOXO3;GCLC;GGT1;GSS;GSTM1;GSTM4;GSTP1;HSF1;HSP90AB1;HSPA5;HSPD1;ICAM1;MAP1LC3A;MDM2;MTOR;NQO1;NR1I2;PCNA;PEA15;PHGDH;PPARGC1A;PPP2R2A;PRKAA1;PTAFR;RB1;RELA;RGS10;RGS17;RORC;RPS6KB1;SMPD1;SOD1;STAT5A;STAT5B;TGFB1;TIGAR
GO:0048511	rhythmic process	http://amigo.geneontology.org/amigo/term/GO:0048511	279	60	17.1655	3.49539	0	0	ASS1;ATF4;ATG7;AXL;BHLHE40;CASP2;CASP3;CAVIN3;CDK4;CDK5;CLDN4;CLOCK;CREB1;EGFR;EGR1;EP300;ETS1;EZH2;FOXO3;GSK3B;HDAC1;HDAC3;HNF1B;HSPA5;ID1;JUN;JUND;KAT2B;KDM5A;KISS1;MAPK8;MAPK9;MMP19;MMP7;NFKB2;NOS2;NOS3;NTRK3;PCNA;PDGFRA;PER2;PML;PPARGC1A;PRKAA1;PRKAA2;PRKDC;PTEN;RELB;RORC;SERPINE1;SIRT1;SRC;STAT5B;TGFB2;TGFB3;TIMELESS;TOP1;TOP2A;TP53;TWIST1
GO:0010948	negative regulation of cell cycle process	http://amigo.geneontology.org/amigo/term/GO:0010948	278	60	17.1039	3.50796	0	0	APAF1;APC;ATM;AURKA;BAX;BCL2;BLM;BMP4;BRCA1;CASP2;CCL2;CCND1;CDC7;CDK2;CDK4;CDKN1A;CDKN1B;CHEK1;CHEK2;DACT1;DUSP1;E2F1;E2F4;E2F7;EP300;EZH2;GADD45A;HSP90AB1;KAT2B;KLF4;MAD2L2;MDM2;MDM4;MEN1;MRE11;MSH6;MUC1;NBN;NPM1;PCNA;PLK1;PLK2;PML;PRKAR1A;PRKDC;PTEN;RAD51;RB1;RBBP8;RNF2;RPA2;RRM2;SFN;SLFN11;SUSD2;TOPBP1;TP53;TRIP13;UIMC1;XRCC3
GO:0006310	DNA recombination	http://amigo.geneontology.org/amigo/term/GO:0006310	273	78	16.7963	4.64388	0	0	APEX1;ATM;BLM;BRCA1;BRCA2;BRIP1;CD40;CD40LG;CDC7;CHEK1;DCLRE1C;EME1;ERCC1;ERCC2;ERCC3;ERCC4;EXO1;FAN1;FANCB;FANCM;FEN1;HELQ;HMGB1;HMGB2;HSPD1;LIG3;LIG4;MAD2L2;MCM8;MCM9;MLH1;MRE11;MSH2;MSH3;MSH5;MSH6;MUS81;NBN;PALB2;PARP1;PAXIP1;POLB;POLM;POLN;POLQ;PRKDC;RAD50;RAD51;RAD51B;RAD51C;RAD51D;RAD52;RAD54L;RADX;RBBP8;RECQL;RECQL4;RIF1;RPA1;RPA2;SETD2;SLX1A;SLX4;STAT6;TFRC;TGFB1;TOP2A;TP53BP1;TRIP13;UNG;…
GO:0006260	DNA replication	http://amigo.geneontology.org/amigo/term/GO:0006260	268	66	16.4887	4.00274	0	0	ATG7;ATM;ATR;ATRIP;BARD1;BLM;BRCA1;BRCA2;BRIP1;CCNA2;CCNE1;CDC42;CDC7;CDK2;CHEK1;CHEK2;E2F7;EGFR;EME1;EXO1;FANCM;FEN1;GLI1;GLI2;JUN;KAT5;LIG3;LIG4;MAP2K4;MCM8;MCM9;MRE11;MSH3;MSH6;NBN;PCLAF;PCNA;PNKP;POLB;POLD1;POLD2;POLD3;POLE3;POLH;POLK;POLN;POLQ;PPP2CA;RAC1;RAD50;RAD51;RBBP8;RECQL4;REV1;REV3L;RFC1;RFC2;RPA1;RPA2;RRM2;SLFN11;SLX4;TIMELESS;TOP1;TOP3A;USP37
GO:0031647	regulation of protein stability	http://amigo.geneontology.org/amigo/term/GO:0031647	267	59	16.4272	3.59161	0	0	ATP1B1;AURKA;BAG3;BCL2;CASP3;CDC37;CDK7;CDKN1A;CHEK2;CLU;CREB1;CRYAB;CUL3;DACT1;DERL1;DSG1;DVL3;EP300;FLNA;GSN;HDAC3;HSP90AA1;HSP90AB1;HSPA1A;HSPD1;ID1;IGF1;KRAS;MAPK1;MCM8;MDM2;MDM4;MSX1;MT3;NEDD4L;NF2;PARK7;PHB;PIK3R1;PIM2;PINK1;PLK1;PPARGC1A;PRKCD;PRKDC;PRKRA;PTEN;RPS7;SAV1;SIRT1;SMO;SOX17;SRC;STK4;TERT;TMEM88;USP13;VHL;XBP1
GO:0042063	gliogenesis	http://amigo.geneontology.org/amigo/term/GO:0042063	265	65	16.3041	3.98672	0	0	ABL1;AKT1;AKT2;AREG;BIN1;BNIP3;BOK;CCL2;CDH2;CDK5;CDKN2C;CLU;CREB1;CSF1;CTNNB1;CXCR4;DICER1;E2F1;EGFR;ERBB2;ERBB3;ERCC2;EZH2;GSN;GSTP1;HDAC1;IL1B;IL6;ILK;KRAS;LDLR;LIN28A;LRP1;MAP2K1;MAPK1;MAPK3;MT3;MTOR;NF1;NF2;NOTCH1;NTRK3;PAX2;PHGDH;PTEN;RELA;RHOA;ROR1;ROR2;S100B;SCRIB;SMO;SOD1;SOX10;SOX2;SOX8;SOX9;STAT3;TERT;TGFB1;TGFB2;TLR4;TNF;TP73;VIM
GO:0060485	mesenchyme development	http://amigo.geneontology.org/amigo/term/GO:0060485	262	59	16.1195	3.66015	0	0	ACTA2;BCL2;BMP4;BMPR1A;COL1A1;CTNNB1;EDNRA;ENG;ERBB3;ERBB4;EZH2;FGFR2;FN1;FOLR1;GREM1;GSK3B;HEY1;HGF;HIF1A;IL1B;JAG1;MAD2L2;MAPK1;MAPK3;MDM2;MSX1;MTOR;MYC;NEDD4;NOS3;NOTCH1;NRP2;PAX2;PDCD4;PDGFRB;PPP2CA;PTEN;RET;S100A4;SERPINB3;SIX1;SMAD4;SMO;SNAI1;SNAI2;SOX10;SOX8;SOX9;STAT1;TBX2;TGFB1;TGFB2;TGFB3;TGFBR1;TGFBR2;TWIST1;WWTR1;YAP1;ZEB2
GO:0045930	negative regulation of mitotic cell cycle	http://amigo.geneontology.org/amigo/term/GO:0045930	256	66	15.7504	4.19037	0	0	ABL1;APC;ATF2;ATM;AURKA;BAX;BCL2;BCL2L1;BLM;BMP4;BRCA1;CASP2;CCL2;CCND1;CDK2;CDKN1A;CDKN1B;CHEK1;CHEK2;CTNNB1;DACT1;DCLRE1B;DUSP1;E2F1;E2F4;E2F7;EGFR;EME1;EP300;EZH2;FAP;GADD45A;GADD45GIP1;KLF4;MAD2L2;MDM2;MDM4;MRE11;MSH2;MSH6;MUC1;MUS81;NBN;NEK11;PCNA;PLK1;PLK2;PML;PRKDC;PTEN;PTPN3;RB1;RPA2;SCRIB;SFN;SLC9A3R1;SLFN11;TGFB1;TIMP2;TNF;TOP2A;TOPBP1;TP53;TRIP13;XPC;XRCC3
GO:0072593	reactive oxygen species metabolic process	http://amigo.geneontology.org/amigo/term/GO:0072593	256	80	15.7504	5.07924	0	0	AATF;ABCD2;AKR1C3;AKT1;ASS1;ATG5;ATP7A;BCL2;BECN1;BIRC2;BNIP3;BRCA1;CAV1;CCN1;CCN2;CDKN1A;CFLAR;CLU;CRYAB;CYP1B1;DHFR;DUOXA1;EGFR;FANCC;FOXM1;FOXO1;FOXO3;G6PD;GADD45A;GLS2;GPX3;GSTP1;HDAC4;HIF1A;HK2;HSP90AA1;HSP90AB1;HSPD1;ICAM1;IFNG;IL1B;JAK2;KLF4;MAPK14;MT3;MTOR;NDUFA13;NFE2L2;NOS1;NOS2;NOS3;NOX5;NQO1;PARK7;PAX2;PDGFRB;PDK4;PINK1;PMAIP1;PRDX3;PRKCD;PTGS2;RAC1;RHOA;RIPK1;RIPK3;SESN1;SIRT3;SOD1;S…
GO:0034612	response to tumor necrosis factor	http://amigo.geneontology.org/amigo/term/GO:0034612	251	55	15.4428	3.56154	0	0	ACTN4;ADAM10;ADAM17;ADAM9;AKT1;ANKRD1;ASS1;BIRC2;BIRC3;BRCA1;CASP3;CASP4;CASP8;CCL2;CCL25;CCL5;CD40;CD40LG;CHUK;CLDN1;COL1A1;CXCL8;FOXO3;GAS6;GGT1;GSS;GSTP1;HDAC4;HSPA1A;ICAM1;IKBKB;ILK;JAK2;KRT18;KRT8;MAP3K5;MAPK1;MAPK14;MAPK3;NFE2L2;NFKB1;POSTN;PPARGC1A;PTGS2;RELA;RIPK1;RPS6KB1;SIRT1;STAT1;THBS1;TNF;TNFRSF12A;TRAF2;TXNDC17;VCAM1
GO:0044843	cell cycle G1/S phase transition	http://amigo.geneontology.org/amigo/term/GO:0044843	247	62	15.1967	4.07984	0	0	APEX1;ATM;AURKA;BAX;BCAT1;BCL2;BID;CASP2;CCL2;CCNA2;CCND1;CCNE1;CDC7;CDK2;CDK4;CDKN1A;CDKN1B;CDKN2A;CDKN2C;CHEK2;CUL3;CUL4A;DACT1;DHFR;E2F1;E2F4;E2F7;EIF4E;EIF4EBP1;EP300;EZH2;GADD45A;GLI1;ITGB1;KLF4;LATS1;MCM8;MDM2;MDM4;MEN1;MNAT1;MUC1;MYC;PCNA;PIM2;PLK2;PML;POLE3;PRKDC;PTEN;RB1;RBBP8;RPA1;RPA2;RPS6KB1;RRM2;SFN;SLFN11;SUSD2;TERT;TP53;USP37
GO:0048872	homeostasis of number of cells	http://amigo.geneontology.org/amigo/term/GO:0048872	245	55	15.0736	3.64876	0	0	ABL1;ADAM17;AKT1;ARNT;AXL;BAK1;BAP1;BAX;BCL2;BCL2L11;BMP4;CASP3;CDH2;CSF1;ERCC2;ETS1;EZH2;FADD;FANCC;FH;FOXO3;G6PD;HIF1A;HIPK2;HMGB1;HMGB2;HMOX1;HSPA1A;IL6;IL7;JAK2;KIT;KRAS;MAPK11;MAPK14;NOS3;NOTCH1;PIK3CB;PMAIP1;POLB;RB1;RIPK3;SENP1;SLC40A1;SLC7A11;SMO;SOD1;SOX9;STAT1;STAT3;STAT5B;TGFB1;VEGFA;WDR48;ZBTB7A
GO:0007050	cell cycle arrest	http://amigo.geneontology.org/amigo/term/GO:0007050	240	73	14.766	4.94379	0	0	ABL1;AKT2;APC;ATM;AURKA;BARD1;BAX;BIN1;BRCA1;CASP2;CCND1;CDK2;CDK4;CDK5;CDK7;CDKN1A;CDKN1B;CDKN1C;CDKN2A;CDKN2C;CHEK2;CUL3;CUL4A;CXCL8;DDIAS;DDIT3;DUSP1;E2F1;E2F4;E2F7;EIF4G2;EP300;ERN1;FAP;FOXM1;GADD45A;GADD45GIP1;GAS6;HSP90AB1;IFNG;ILK;IRF1;KAT2B;LAMTOR5;MAP2K1;MAPK12;MDM2;MDM4;MSH2;MTOR;MUC1;MYC;NBN;NOTCH1;PCNA;PLK2;PML;PRKAA1;PRKAA2;PRKAB1;PRKAB2;RASSF1;RB1;SFN;SOX2;STK11;TGFB1;TGFB2;TGFBR1;T…
GO:0071559	response to transforming growth factor beta	http://amigo.geneontology.org/amigo/term/GO:0071559	238	56	14.6429	3.82437	0	0	ACVR1C;ADAM17;ADAM9;ANKRD1;APAF1;BMPR1A;CAV1;CDKN1C;CFLAR;CLDN1;COL1A1;COL3A1;CREB1;DKK3;ENG;EP300;FGFR2;FOLR1;FOS;GDF15;HIPK2;HSP90AB1;HSPA1A;HSPA5;ID1;ITGB1;ITGB5;JUN;MAP3K7;MEN1;PARP1;PDGFD;PDPK1;PML;POSTN;PPARGC1A;PTK2;PXN;RHOA;RUNX3;SIRT1;SMAD4;SMURF2;SOX9;SRC;STK11;TAB1;TGFB1;TGFB2;TGFB3;TGFBR1;TGFBR2;THBS1;WWOX;ZBTB7A;ZEB1
GO:0043491	protein kinase B signaling	http://amigo.geneontology.org/amigo/term/GO:0043491	232	68	14.2738	4.76398	0	0	AKR1C2;AKR1C3;AKT1;AKT2;AXL;C1QBP;CAVIN3;CCL2;CCL5;CD40;DDIT3;EGF;EGFR;ENG;EPHA2;ERBB2;ERBB3;ERBB4;FGF1;FGF2;FGFR2;GAS6;GDF15;HBEGF;HGF;HSP90AA1;HSP90AB1;IGF1;IGF2;IL1B;ILK;ITGB1;KDR;KIT;KLF4;LCK;LIN28A;MET;MT3;MTDH;MTOR;PARK7;PAX2;PDGFRA;PDGFRB;PIK3CA;PIK3CB;PIK3CG;PIK3R1;PIK3R2;PINK1;PTEN;PTK2;RAC1;RET;RPS6KB1;RPS6KB2;SFRP5;SIRT1;SLC9A3R1;SOX9;SRC;STK11;TGFB1;TGFBR1;THBS1;TNF;TXN
GO:0097305	response to alcohol	http://amigo.geneontology.org/amigo/term/GO:0097305	231	54	14.2123	3.79954	0	0	AIFM1;AKR1C2;AKR1C3;AKT1;BAD;BAK1;BCL2L1;BIRC2;BLM;BRCA1;CAD;CASP8;CCND1;CDH1;CDK4;CDKN1A;CLDN1;CLDN3;CTNNA1;CTNNB1;CYP2E1;FGFR2;FOS;FOSB;FOSL1;FOXO3;G6PD;GSN;GSTP1;HMGCR;ICAM1;KLF4;MGMT;NQO1;NTRK3;PARP1;PHB;POLB;PRKAA1;PRKAA2;PTCH1;PTEN;RAD51;RHOA;RPS6KB1;SMO;SOD1;SPARC;STAT3;TGFB1;TGFBR1;TGFBR2;TP53INP1;VCAM1
GO:0046777	protein autophosphorylation	http://amigo.geneontology.org/amigo/term/GO:0046777	225	55	13.8431	3.97309	0	0	ABL1;AKT1;ATM;ATR;AURKA;CAD;CAMK2D;CAV1;CDK12;CDK5;CHEK2;CSF1R;DAPK1;DAPK3;DDR1;EGFR;EIF2AK3;EIF2S1;ENG;ERBB2;ERBB4;ERN1;FGFR2;FLT4;GREM1;GSK3B;IGF1R;JAK2;JUN;KDR;KIT;LCK;MAPK3;MELK;MRE11;MTOR;MVP;NBN;PAK1;PDGFD;PDGFRA;PDGFRB;PDPK1;PIM1;PIM2;PINK1;PTK2;RAD50;RIPK1;RIPK3;SIK2;SRC;STK11;STK4;VEGFA
GO:0071216	cellular response to biotic stimulus	http://amigo.geneontology.org/amigo/term/GO:0071216	222	57	13.6585	4.17321	0	0	ABL1;ADAM9;AKT1;ANKRD1;APAF1;ASS1;AXL;BCL2L11;CCL2;CCL5;CD274;CD40;CD55;CDK4;CEBPB;CXCL10;CXCL8;DDIT3;EIF2AK3;EME1;GSK3B;GSTP1;HMGB1;HMGB2;HSF1;HSPA5;ICAM1;IL1B;IL24;IL6;MALT1;MAPK1;MAPK14;MAPK3;MAPK8;MTDH;MUS81;NFKB1;NOS2;NOS3;PDCD4;PLAA;PPARGC1A;PRKCA;PTAFR;RELA;RHOA;SERPINE1;SLX4;SRC;TGFB1;TIGAR;TLR4;TNF;TP53;VIM;XBP1
GO:0097191	extrinsic apoptotic signaling pathway	http://amigo.geneontology.org/amigo/term/GO:0097191	220	90	13.5355	6.64919	0	0	AKT1;ATF3;BAD;BAG3;BAK1;BAX;BCL2;BCL2A1;BCL2L1;BCL2L11;BCL2L2;BEX3;BID;BMP4;BOK;BRCA1;CASP2;CASP3;CASP8;CASP9;CAV1;CFLAR;CTNNA1;DAPK1;DAPK3;DAXX;ERBB3;FADD;FAS;FASLG;FOXO3;GCLC;GCLM;GSK3B;GSTP1;HGF;HMGB2;HMOX1;HSPA1A;HTRA2;ICAM1;IFNG;IGF1;IL1A;IL1B;IL6R;IL7;ITGA6;JAK2;KRT18;KRT8;LGALS3;MAL;MCL1;MOAP1;NDUFA13;NF1;NOS3;PAK5;PARK7;PARP2;PDIA3;PDPK1;PEA15;PIK3R1;PMAIP1;PML;PTEN;RELA;RET;RIPK1;RPS6KB1…
GO:0006302	double-strand break repair	http://amigo.geneontology.org/amigo/term/GO:0006302	218	76	13.4124	5.66638	0	0	ATM;BARD1;BLM;BRCA1;BRCA2;BRIP1;CDC7;CHEK1;CHEK2;DCLRE1A;DCLRE1B;DCLRE1C;EME1;ERCC1;ERCC4;EXO1;FAN1;FANCB;FEN1;FOXM1;HELQ;HSF1;KAT5;LIG3;LIG4;MAD2L2;MCM8;MCM9;MGMT;MLH1;MRE11;MSH2;MUS81;NBN;PALB2;PARP1;PARP2;PAXIP1;PML;POLM;POLN;POLQ;PRKDC;RAD50;RAD51;RAD51B;RAD51C;RAD51D;RAD52;RAD54L;RADX;RBBP8;RECQL;RECQL4;RIF1;RPA1;RPA2;SETD2;SLX1A;SLX4;TIMELESS;TP53BP1;TRIP13;TWIST1;UBR5;UIMC1;UVRAG;WDR48;XRC…
GO:0072331	signal transduction by p53 class mediator	http://amigo.geneontology.org/amigo/term/GO:0072331	218	56	13.4124	4.17523	0	0	AKT1;ANKRD1;ATM;ATR;AURKA;BAX;BCL2;BOK;BRCA1;BRCA2;CASP2;CD44;CDK2;CDKN1A;CDKN1B;CHEK1;CHEK2;DYRK2;E2F1;E2F2;E2F4;E2F7;EP300;FOXM1;FOXO3;GADD45A;GREM1;HIC1;HIPK2;KAT5;MAPK11;MAPK14;MDM2;MDM4;MSH2;MSX1;MUC1;NBN;PAXIP1;PCNA;PLK2;PMAIP1;PML;PPM1D;RPS7;SFN;SIRT1;SNAI1;SNAI2;STK11;TP53;TP53INP1;TP63;TP73;TWIST1;WWOX
GO:0000075	cell cycle checkpoint	http://amigo.geneontology.org/amigo/term/GO:0000075	216	58	13.2894	4.36438	0	0	APC;ATF2;ATM;ATR;ATRIP;AURKA;BAX;BCL2L1;BLM;BRCA1;BRIP1;CASP2;CCND1;CDK2;CDKN1A;CDKN1B;CHEK1;CHEK2;CLOCK;CUL4A;DCLRE1B;DUSP1;E2F1;E2F4;E2F7;EME1;EP300;GADD45A;MAD2L2;MAPK14;MDM2;MDM4;MRE11;MSH2;MSH6;MUC1;MUS81;NBN;NEK11;PCNA;PEA15;PLK1;PLK2;PML;PRKDC;RB1;RPA2;SFN;TGFB1;TIMELESS;TOP2A;TOPBP1;TP53;TP53BP1;TRIP13;UIMC1;XPC;XRCC3
GO:0071241	cellular response to inorganic substance	http://amigo.geneontology.org/amigo/term/GO:0071241	209	55	12.8587	4.27725	0	0	AIFM1;AKR1C3;AKT1;AQP2;ATF4;ATP7A;BAD;BECN1;BLM;BNIP3;CAMK2D;CCNA2;CDH1;CDK2;CDKN1B;CFLAR;CHUK;CLDN1;CREB1;DAXX;EGFR;EIF2AK3;EIF2S1;FOS;FOSB;FOXO1;GSN;HMOX1;HSF1;HSPA5;JUN;JUNB;JUND;LIG4;MAP1LC3A;MAPK1;MAPK3;MAPK8;MAPK9;MMP9;MT1A;MT2A;MT3;NQO1;PARP1;PPARGC1A;PRKAA1;PRKAA2;PTGS2;SLC40A1;SOD1;TIGAR;TIMELESS;TRAF2;XRCC4
GO:0009612	response to mechanical stimulus	http://amigo.geneontology.org/amigo/term/GO:0009612	207	63	12.7357	4.94674	0	0	AKT1;ANKRD1;ATP1A1;BAD;BAG3;BAK1;BNIP3;CASP2;CASP8;CD40;CHEK1;COL11A1;COL1A1;COL3A1;CXCL10;CXCL12;EGFR;ENG;ERCC8;ETS1;FADD;FAS;FOS;FOSB;FOSL1;GADD45A;GCLC;HDAC4;IL1B;IRF1;JUN;JUNB;JUND;KIT;MAP2K4;MAP3K1;MAPK14;MAPK3;MAPK8;MAPK9;MMP7;MYD88;NFKB1;POSTN;PPL;PTCH1;PTGS2;RAC1;RELA;RHOA;RPS6KB1;SLC2A1;SOX9;SRC;STAT1;TGFB1;TGFBR2;THBS1;TLR4;TNFRSF10A;TNFRSF10B;XPA;XPC
GO:2000027	regulation of animal organ morphogenesis	http://amigo.geneontology.org/amigo/term/GO:2000027	207	51	12.7357	4.0045	0	0	ABL1;BAX;BCL2;BMP4;BMPR1A;CDC42;CFLAR;CSF1;CTNNB1;DACT1;DKK1;DVL2;DVL3;ENG;FGF1;FGFR2;GLI1;GREM1;HGF;HNF1B;HOXB7;JAG1;MMP20;MSX1;MYC;NOTCH1;PAX2;PIM1;RAC1;RHOA;ROR1;ROR2;SIX1;SMAD4;SMO;SMURF2;SNAI2;SOX17;SOX8;SOX9;STAT1;TBX2;TGFB1;TGFB2;TGFB3;TGFBR1;TGFBR2;TNF;TWIST1;VEGFA;XBP1
GO:2001020	regulation of response to DNA damage stimulus	http://amigo.geneontology.org/amigo/term/GO:2001020	203	60	12.4896	4.80401	0	0	ABL1;ANKRD1;ATM;ATR;BCL2;BCL2L1;BID;BLM;BRCA1;CASP9;CD44;CHEK1;CHEK2;CLU;CUL4A;CXCL12;DDIAS;EGFR;ERCC1;ERCC4;ERCC6;FAM168A;FANCB;FOXM1;HIC1;HMGB1;HSF1;MAD2L2;MCL1;MDM2;MGMT;MSX1;MUC1;MYC;PARP1;PAXIP1;PCNA;PMAIP1;PML;POLH;POLQ;PRKCD;RAD51;RAD52;RADX;RIF1;RPA2;SETD2;SIRT1;SNAI1;SNAI2;TIGAR;TIMELESS;TP53BP1;TPT1;TWIST1;UBR5;UIMC1;USP1;XRCC1
GO:0001763	morphogenesis of a branching structure	http://amigo.geneontology.org/amigo/term/GO:0001763	196	48	12.0589	3.98047	0	0	ABL1;AREG;BCL2;BMP4;CSF1;CTNNB1;DDR1;EDNRA;EGF;ENG;EPHA2;FGF1;FGF2;FGFR2;GLI2;GREM1;HGF;HNF1B;HOXB13;HOXB7;ILK;KRAS;MET;MYC;NOTCH1;PAK1;PAX2;PBX1;PML;PTCH1;SETD2;SIX1;SMAD4;SMO;SNAI2;SOX10;SOX8;SOX9;SRC;STK4;TGFB1;TGFBR2;TGM2;TIMELESS;TNF;TP63;VEGFA;YAP1
GO:1901654	response to ketone	http://amigo.geneontology.org/amigo/term/GO:1901654	189	50	11.6282	4.29989	0	0	ABHD2;AIFM1;AKR1C2;AKR1C3;AKT1;ASS1;BAD;BCL2L1;CAD;CASP9;CAV1;CCND1;CDK4;CDKN1A;CFLAR;CLDN1;CLDN4;DSG1;DUSP1;EGFR;EIF4E;EIF4EBP1;FBXO32;FOS;FOSB;FOSL1;FOXO1;FOXO3;HOXB13;HSF1;ICAM1;KLF4;NTRK3;PARK7;PARP1;PCNA;PRKAA1;PRKAA2;PTAFR;RELA;RPS6KB1;SIRT1;SOX10;SPP1;SRC;TGFB1;TGFB2;TGFB3;THBS1;YAP1
GO:0071897	DNA biosynthetic process	http://amigo.geneontology.org/amigo/term/GO:0071897	188	49	11.5667	4.2363	0	0	ANKRD1;ATM;ATR;BLM;CCN2;CTNNB1;DUSP1;ERCC4;FGF2;GREM1;HGF;HSP90AA1;HSP90AB1;KLF4;LIG3;LIG4;MAD2L2;MAPK1;MAPK3;MEN1;MRE11;MYC;PCLAF;PCNA;PDGFRB;PHB;PNKP;POLB;POLD1;POLD2;POLD3;POLE3;POLH;POLK;POLM;POLN;POLQ;RAD50;REV1;REV3L;RFC1;RFC2;RPA1;RPA2;SIRT1;SRC;TERT;TP53;XRCC5
GO:0031099	regeneration	http://amigo.geneontology.org/amigo/term/GO:0031099	184	48	11.3206	4.24006	0	0	ANXA3;AURKA;AXL;BAK1;BCL2;CAD;CCNA2;CCND1;CDK4;CDKN1A;CDKN1B;CEBPB;CFLAR;CLDN1;CTNNA1;CXCL12;DHFR;EGFR;ERBB4;EZH2;FOLR1;GAS6;GLI1;GSN;GSTP1;HGF;HMOX1;IGF1;IGF2R;JAK2;JUN;KLF4;MAP2K1;NOTCH1;NTRK3;PCNA;PHB;PKM;POSTN;PTCH1;PTEN;PTPN3;SOX2;SPP1;TGFB1;TGFBR2;UCP2;YAP1
GO:0033002	muscle cell proliferation	http://amigo.geneontology.org/amigo/term/GO:0033002	182	71	11.1975	6.34068	0	0	ABCC4;AKT1;BMP4;BMPR1A;CCL5;CDKN1A;CDKN1B;CFLAR;CTNNB1;DNMT1;EGFR;ERBB4;ERN1;FGF2;FGFR2;FOXP1;GLI1;GSTP1;HBEGF;HDAC4;HMGCR;HMOX1;IFNG;IGF1;IL6;IL6R;ILK;JAK2;JUN;KLF4;MAP3K5;MAPK11;MAPK14;MDM2;MMP2;MMP9;MNAT1;MTOR;NOTCH1;NOTCH3;PAK1;PDCD4;PDGFD;PDGFRB;PIM1;PPARGC1A;PRKAR1A;PRKDC;PRKG1;PTAFR;PTEN;PTGS2;RPS6KB1;SAV1;SIX1;SOD2;STAT1;STAT3;TBX2;TERT;TGFB2;TGFB3;TGFBR1;TGFBR2;TGM2;THBS1;TNF;TP73;XRCC5;…
GO:0010821	regulation of mitochondrion organization	http://amigo.geneontology.org/amigo/term/GO:0010821	176	50	10.8284	4.61749	0	0	AKT1;ATG7;BAD;BAG3;BAK1;BAP1;BAX;BBC3;BCL2;BCL2L1;BCL2L11;BID;BIK;BNIP3;BOK;CASP8;CDC37;CLU;E2F1;GOLPH3;GSK3B;HGF;HIF1A;HK2;HSPA1A;HTRA2;IGF1;KDR;LIG3;MAPK8;MMP9;MOAP1;PARK7;PINK1;PMAIP1;PPARGC1A;PRKAA1;SFN;SQSTM1;SREBF2;TIGAR;TNFSF10;TP53;TP63;TP73;VDAC1;YWHAG;YWHAH;YWHAQ;YWHAZ
GO:0032200	telomere organization	http://amigo.geneontology.org/amigo/term/GO:0032200	146	47	8.98264	5.23231	0	0	APEX1;ATM;ATR;BLM;BRCA2;CCNE1;CTNNB1;DCLRE1A;DCLRE1B;DCLRE1C;ERCC1;ERCC4;EXO1;FEN1;HSP90AA1;HSP90AB1;MAPK1;MAPK3;MRE11;MYC;NBN;PARP1;PCNA;PML;PNKP;POLD1;POLD2;POLD3;PRKDC;RAD50;RAD51;RAD51C;RAD51D;RECQL4;RFC1;RFC2;RIF1;RPA1;RPA2;SLX1A;SLX4;SRC;TERT;XRCC1;XRCC3;XRCC5;XRCC6
GO:0042770	signal transduction in response to DNA damage	http://amigo.geneontology.org/amigo/term/GO:0042770	131	49	8.05977	6.07958	0	0	ABL1;ANKRD1;ATM;ATR;AURKA;BAX;BID;BRCA1;BRCA2;CASP2;CASP9;CD44;CDK2;CDKN1A;CDKN1B;CHEK1;CHEK2;E2F1;E2F4;E2F7;EP300;FOXM1;FOXO3;GADD45A;HIC1;HIPK2;KAT5;MAD2L2;MAPK14;MDM2;MDM4;MSX1;MUC1;NBN;PAXIP1;PCNA;PLK1;PLK2;PMAIP1;PML;PPM1D;PRKDC;SFN;SIRT1;SNAI1;SNAI2;TP53;TWIST1;UIMC1
GO:0008637	apoptotic mitochondrial changes	http://amigo.geneontology.org/amigo/term/GO:0008637	116	42	7.13689	5.88491	0	0	AKT1;ATF2;BAD;BAK1;BAX;BBC3;BCL2;BCL2L1;BCL2L11;BID;BIK;BNIP3;BOK;CASP8;CLU;E2F1;ERBB4;GCLC;GCLM;GSK3B;HGF;HK2;HSPA1A;HSPD1;IGF1;JUN;MAPK8;MMP9;MOAP1;PIM2;PINK1;PMAIP1;SFN;SOD2;TNFSF10;TP53;TP63;TP73;YWHAG;YWHAH;YWHAQ;YWHAZ
GO:0006289	nucleotide-excision repair	http://amigo.geneontology.org/amigo/term/GO:0006289	110	43	6.76774	6.35367	0	0	BRCA2;BRIP1;CDK7;CUL4A;DDB1;DDB2;EP300;ERCC1;ERCC2;ERCC3;ERCC4;ERCC5;ERCC6;ERCC8;FAN1;FANCC;HMGB1;LIG3;LIG4;MNAT1;NEIL2;NTHL1;PARP1;PCNA;PNKP;POLB;POLD1;POLD2;POLD3;POLK;RAD23B;RAD52;RBBP8;RFC1;RFC2;RPA1;RPA2;SIRT1;SLX4;TP53;XPA;XPC;XRCC1
GO:1904019	epithelial cell apoptotic process	http://amigo.geneontology.org/amigo/term/GO:1904019	99	39	6.09097	6.40292	0	0	ABL1;AKR1C3;BAD;BCL2L1;BID;BOK;CCL2;CD40;CD40LG;CFLAR;E2F1;E2F2;EIF2S1;FASLG;FOXO3;GAS6;GSN;HMOX1;ICAM1;IL11;IL6;JAK2;KDR;KRT18;KRT8;MAP3K5;MTOR;NFE2L2;PDCD4;PDPK1;PIK3CG;PPARGC1A;RB1;SERPINE1;STK4;TERT;TGFBR2;THBS1;TNF
GO:0097327	response to antineoplastic agent	http://amigo.geneontology.org/amigo/term/GO:0097327	94	33	5.78335	5.70604	0	0	ADAM10;ADAM9;ASS1;BLM;BRCA1;CASP9;CDH1;CDK4;CFLAR;CLDN1;CTNNA1;CTNNB1;DAXX;DHFR;EGFR;EGR1;EIF4E;EIF4EBP1;FBXO32;FOXO1;FOXO3;HMOX1;HSF1;ICAM1;MAPK13;PCNA;PRKAA1;PTAFR;RAD51;RPS6KB1;SLC31A1;TGFB1;TIMELESS
GO:0000726	non-recombinational repair	http://amigo.geneontology.org/amigo/term/GO:0000726	81	35	4.98352	7.02315	0	0	ATM;BARD1;BLM;BRCA1;DCLRE1A;DCLRE1B;DCLRE1C;ERCC1;ERCC4;HSF1;KAT5;LIG3;LIG4;MAD2L2;MLH1;MRE11;NBN;PAXIP1;POLM;POLQ;PRKDC;RAD50;RAD52;RBBP8;RIF1;SLX1A;SLX4;TP53BP1;UIMC1;UVRAG;XRCC1;XRCC4;XRCC5;XRCC6;ZBTB7A
GO:0038034	signal transduction in absence of ligand	http://amigo.geneontology.org/amigo/term/GO:0038034	69	34	4.24522	8.009	0	0	AKT1;BAD;BAG3;BAK1;BAX;BCL2;BCL2A1;BCL2L1;BCL2L11;BCL2L2;BOK;CASP2;CASP3;CASP9;CTNNA1;DAPK3;ERBB3;FADD;FOXO3;GSK3B;HSPA1A;HTRA2;IL1A;IL1B;IL7;MCL1;MOAP1;NF1;RET;RIPK1;SNAI2;TERT;TNF;WWOX
GO:0036297	interstrand cross-link repair	http://amigo.geneontology.org/amigo/term/GO:0036297	50	35	3.07625	11.3775	0	0	ATR;ATRIP;DCLRE1A;DCLRE1B;DCLRE1C;EME1;ERCC1;ERCC4;FAAP100;FAAP24;FAN1;FANCA;FANCB;FANCC;FANCD2;FANCE;FANCF;FANCG;FANCI;FANCL;FANCM;MCM8;MCM9;MSH6;MUS81;POLN;RAD51;RAD51D;RPA1;RPA2;SLX1A;SLX4;UBE2T;XPA;XRCC3
GO:1904951	positive regulation of establishment of protein localization	http://amigo.geneontology.org/amigo/term/GO:1904951	437	76	26.8864	2.82671	1.11022e-16	9.25186e-16	ABL1;ADAM9;AKT2;ANKRD1;BAD;BAG3;BAP1;BBC3;BCL2;BID;CASP8;CD274;CDC42;CDH1;CDK5;CHUK;CSF1R;DYNLL1;E2F1;EGFR;ERBB2;EZR;FLNA;GAS6;GOLPH3;GOLPH3L;GSK3B;HDAC3;HIF1A;HMGB1;HSP90AB1;HSPD1;HTRA2;IFNG;IGF1;IL1A;IL1B;IL6;JAK2;LRP1;MAPK1;MAPK11;MAPK14;MAPK3;MAPK8;MDM2;PAK1;PDZK1;PIK3R1;PIK3R2;PINK1;PMAIP1;POSTN;PRKAA1;PRKCD;PTGS2;SFN;SIRT3;SMO;SRC;SREBF2;TGFB1;TGFB2;TGFB3;TLR4;TNF;TP53;TP63;TP73;TWIST1;UBR5…
GO:0090559	regulation of membrane permeability	http://amigo.geneontology.org/amigo/term/GO:0090559	79	30	4.86047	6.17224	1.11022e-16	9.25186e-16	ATF2;BAD;BAK1;BAX;BBC3;BCL2;BCL2L1;BCL2L11;BID;BNIP3;BOK;CASP8;E2F1;GSK3B;HK2;HSPA1A;MAPK8;MOAP1;MT3;MTOR;PMAIP1;SFN;STAT3;TP53;TP63;TP73;YWHAG;YWHAH;YWHAQ;YWHAZ
GO:1903706	regulation of hemopoiesis	http://amigo.geneontology.org/amigo/term/GO:1903706	389	70	23.9332	2.92481	2.22045e-16	1.70034e-15	ABL1;ARNT;AXL;BAD;BMP4;CASP8;CEBPB;CREB1;CSF1;CTNNB1;CUL4A;EP300;ERBB2;ETS1;FADD;FANCA;FANCD2;FOS;FOXO3;FOXP1;GABPA;GAS6;GLI2;HDAC1;HIF1A;HMGB1;HMGB2;HSPA1A;IFNG;IL17A;IL7;IRF1;JAG1;JUN;KAT2B;KMT2B;KMT2C;LGALS3;MALT1;MAPK11;MAPK14;MITF;MTOR;MYC;NF1;NFE2L2;NOTCH1;PIK3R1;PPARGC1B;PRKCA;PRKCB;RB1;RHOA;RIPK1;ROR2;RUNX3;SENP1;SOD1;STAT1;STAT3;STAT5B;TGFB1;TGFBR2;THBS1;TLR4;TNF;TP73;XBP1;YAP1;ZEB1
GO:0062012	regulation of small molecule metabolic process	http://amigo.geneontology.org/amigo/term/GO:0062012	344	65	21.1646	3.07117	2.22045e-16	1.70034e-15	ABCD2;AKR1C3;AKT1;AKT2;ARNT;ATP7A;BAD;BRCA1;CAV1;COX7A2;DKK3;DYRK2;EGF;EGR1;ENO1;FASN;FGF1;FOXO1;GSK3B;HDAC4;HIF1A;HMGB1;HMGCR;IFNG;IGF1;IGF2;IL1B;KAT2B;KIT;LDLR;MTOR;NFKB1;NOS1;NOS2;NOS3;NQO1;NTSR1;PARK7;PARP1;PDK1;PDK4;PFKFB3;PINK1;PMAIP1;PPARGC1A;PRKAA1;PRKAA2;PRKAB2;PTAFR;PTGS2;RHOA;RORC;SIRT1;SLC7A11;SNAI1;SNAI2;SOD1;SRC;SREBF2;STAT3;TGFB1;TIGAR;TNF;TWIST1;ZBTB7A
GO:0001655	urogenital system development	http://amigo.geneontology.org/amigo/term/GO:0001655	326	63	20.0571	3.14103	2.22045e-16	1.70034e-15	ACTA2;APAF1;AQP2;ASS1;BAX;BCL2;BCL2L11;BMP4;CASP9;CD24;CDKN1B;CDKN1C;CFLAR;CTNNB1;EGR1;EMX2;EPCAM;FADD;FGF1;FGF2;FGFR2;GLI1;GLI2;GREM1;HNF1B;HOXB13;HOXB7;ILK;ITGA6;JAG1;LIN28A;MME;MYC;NF1;NID1;NOTCH1;NOTCH3;PAX2;PBX1;PDGFD;PDGFRA;PDGFRB;PODXL;PROM1;PTCH1;PTEN;RET;SIX1;SMAD4;SMO;SOX17;SOX8;SOX9;STAT1;STK11;TGFB1;TGFB2;TGFBR1;TP63;TP73;VEGFA;WWTR1;YAP1
GO:0007159	leukocyte cell-cell adhesion	http://amigo.geneontology.org/amigo/term/GO:0007159	319	62	19.6265	3.159	2.22045e-16	1.70034e-15	AKT1;ASS1;BAD;BLM;BMP4;CASP3;CAV1;CCL2;CCL25;CCL5;CD24;CD274;CD40LG;CD44;CD55;CDC42;CEBPB;CXCL12;ERBB2;ETS1;EZR;FADD;GLI2;GOLPH3;HMGB1;HSPD1;ICAM1;IFNG;IGF1;IGF2;IL1B;IL6;IL6R;IL7;IRF1;ITGA5;ITGB1;KLF4;LCK;LGALS3;MALT1;NT5E;PAK1;PDPK1;PIK3CA;PIK3R1;PRKAR1A;PTAFR;RAC1;RELA;RHOA;RUNX3;S100A9;SRC;STAT5B;TFRC;TGFB1;TGFBR2;TNF;TNFAIP8L2;VCAM1;XBP1
GO:0051348	negative regulation of transferase activity	http://amigo.geneontology.org/amigo/term/GO:0051348	266	56	16.3656	3.4218	2.22045e-16	1.70034e-15	ABL1;AKT1;AKT1S1;APC;BMP4;CASP3;CAV1;CDKN1A;CDKN1B;CDKN1C;CDKN2A;CDKN2C;DUSP1;DUSP6;ERCC4;GADD45A;GGNBP2;GPRC5A;GSK3B;GSTP1;HMGCR;HSPB1;IGF1R;IL1B;ILK;KAT2B;LATS1;MAD2L2;MEN1;MVP;NF1;NF2;NPM1;NUP62;PAQR3;PARK7;PDCD4;PDPK1;PLK1;PPP2CA;PRDX3;PRKAR1A;PRKCD;RB1;RPS7;SERPINB3;SFN;SIRT1;SMPD1;SRC;TP53;TRIB2;TRIM27;UCHL1;WWTR1;YWHAG
GO:0009266	response to temperature stimulus	http://amigo.geneontology.org/amigo/term/GO:0009266	201	48	12.3665	3.88145	2.22045e-16	1.70034e-15	AKT1;AKT1S1;ATM;ATR;BAG3;CASP8;CDKN1A;CRYAB;CXCL10;CXCL12;DAXX;EIF2AK3;EIF2S1;EP300;FGF1;FOS;FOXO1;GCLC;GSK3B;HMOX1;HSF1;HSP90AA1;HSP90AB1;HSPA1A;HSPA5;HSPD1;HTRA2;IGF1;IL1A;MAPK1;MAPK3;MTOR;NF1;NOS1;NOS3;NTSR1;PPARGC1A;PRKAA1;PTGS2;RBM3;RPA1;RPA2;RPS6KB1;SIRT1;SOD1;THBS1;TP53INP1;UCP2
GO:0048017	inositol lipid-mediated signaling	http://amigo.geneontology.org/amigo/term/GO:0048017	165	43	10.1516	4.23578	2.22045e-16	1.70034e-15	AKT1;BECN1;C1QBP;CCL5;CSF1R;EGFR;ERBB2;ERBB3;ERBB4;EZR;GSN;HGF;IGF1;IGF1R;JAK2;KDR;KIT;KLF4;MAPK1;MAPK3;NEDD4;NF1;NTRK3;PDGFD;PDGFRA;PDGFRB;PIK3CA;PIK3CB;PIK3CG;PIK3R1;PIK3R2;PTAFR;PTEN;PTK2;RHOA;RPS6KB1;SIRT1;SLC9A3R1;SOX9;SRC;TGFB2;TNF;TWIST1
GO:0010657	muscle cell apoptotic process	http://amigo.geneontology.org/amigo/term/GO:0010657	70	28	4.30675	6.50143	2.22045e-16	1.70034e-15	AMBRA1;APAF1;ATF4;BAG3;BMPR1A;BNIP3;CAMK2D;CDKN2A;CFLAR;DNMT1;ENG;HMGCR;HMOX1;HSF1;IFNG;IGF1;ILK;JAK2;MAP2K4;MAP3K5;NFE2L2;PDCD4;PDPK1;PTEN;SIRT1;SOD2;STK4;TIGAR
GO:0006298	mismatch repair	http://amigo.geneontology.org/amigo/term/GO:0006298	30	19	1.84575	10.2939	2.22045e-16	1.70034e-15	ABL1;ERCC1;EXO1;HMGB1;MCM9;MLH1;MSH2;MSH3;MSH5;MSH6;MUTYH;PCNA;PMS2;POLD3;RPA1;RPA2;SETD2;TP73;XPC
GO:0045785	positive regulation of cell adhesion	http://amigo.geneontology.org/amigo/term/GO:0045785	392	70	24.1178	2.90242	3.33067e-16	2.50537e-15	ABL1;ADAM9;AKT1;ATM;BAD;BLM;C1QBP;CAV1;CCL2;CCL25;CCL5;CCN1;CD24;CD274;CD40LG;CD44;CD55;CDC42;CSF1;CXCL12;ERBB2;ETS1;FADD;FLNA;FN1;FOXC2;GLI2;GSK3B;HMGB1;HSPD1;ICAM1;IFNG;IGF1;IGF2;IL1B;IL6;IL6R;IL7;ILK;ITGA5;ITGA6;JAK2;KDR;LCK;MALT1;NID1;PAK1;PDPK1;PIK3CA;PIK3R1;PODXL;PRKCA;PTAFR;RAC1;RELA;RET;RHOA;RUNX3;SOX2;SRC;STAT5B;TFRC;TGFB1;TGFB2;TGFBR2;TGM2;TNF;VCAM1;VEGFA;XBP1
GO:0002200	somatic diversification of immune receptors	http://amigo.geneontology.org/amigo/term/GO:0002200	66	27	4.06065	6.64919	3.33067e-16	2.50537e-15	CD40;CD40LG;DCLRE1C;ERCC1;EXO1;HMGB1;HMGB2;HSPD1;LIG3;LIG4;MAD2L2;MLH1;MSH2;MSH6;NBN;PAXIP1;PMS2;POLB;POLM;POLQ;PRKDC;RIF1;STAT6;TFRC;TGFB1;TP53BP1;UNG
GO:0032355	response to estradiol	http://amigo.geneontology.org/amigo/term/GO:0032355	126	37	7.75214	4.77287	4.44089e-16	3.31119e-15	AIFM1;AREG;ASS1;BAD;CASP3;CASP8;CASP9;CCN2;CCNA2;CCND1;CDKN1B;CFLAR;COL1A1;CRYAB;CTNNB1;DUSP1;EGFR;ETS1;EZH2;GGT1;GPX4;GSTP1;HSF1;KAT5;NCOA3;NQO1;PCNA;PDGFRB;POSTN;PPARGC1A;PTCH1;PTEN;PTGS2;RBBP8;STAT3;STAT5B;TGFB1
GO:0043620	regulation of DNA-templated transcription in response to stress	http://amigo.geneontology.org/amigo/term/GO:0043620	78	29	4.79895	6.04299	5.55112e-16	4.103e-15	ARNT;ATF3;ATF4;ATF6;BAG3;CEBPB;CHEK1;DDIT3;EGLN1;EGLN3;EGR1;EP300;HIF1A;HMOX1;HSF1;HSPA1A;HSPA5;JUN;MT3;MUC1;NEDD4;NFE2L2;NOTCH1;RELA;RPS6KA1;RPS6KA3;TP53;VEGFA;VHL
GO:0001503	ossification	http://amigo.geneontology.org/amigo/term/GO:0001503	371	67	22.8258	2.93528	8.88178e-16	6.45258e-15	AKT1;AREG;BCL2;BMP4;BMPR1A;CCN1;CCN2;CEBPB;CLIC1;COL11A1;COL1A1;CSF1;CTNNB1;DKK1;EGFR;EIF2AK3;EPHA2;ERCC2;FASN;FGFR2;GLI1;GLI2;GREM1;HDAC4;HGF;HIF1A;ID1;IGF1;IGF2;IL6;IL6R;ILK;JAG1;JUNB;JUND;MAPK1;MAPK14;MAPK3;MEN1;MMP2;MMP9;NF1;NOTCH1;PBX1;PHB;PPARGC1B;PTCH1;PTGS2;PTK2;RHOA;ROR2;SMO;SNAI1;SNAI2;SOX2;SOX8;SOX9;SPARC;SPP1;TGFB1;TGFB2;TGFB3;TNF;TP63;TWIST1;WWOX;WWTR1
GO:0060537	muscle tissue development	http://amigo.geneontology.org/amigo/term/GO:0060537	371	67	22.8258	2.93528	8.88178e-16	6.45258e-15	ANKRD1;ARID1A;ATF3;ATG5;BCL2;BMP4;BMPR1A;CAV1;CDK5;CFLAR;COL11A1;COL3A1;CREB1;CTNNB1;DKK1;EGLN1;EGR1;ENG;EP300;ERBB3;ERBB4;FGF2;FGFR2;FOS;G6PD;GLI1;GREM1;HDAC4;HMGCR;IGF1;ITGB1;KLF5;MAP2K4;MAPK11;MAPK14;MTOR;NF1;NOTCH1;PAK1;PARP2;PDGFRA;PDGFRB;PIM1;PPARGC1A;PRKAA1;PRKAR1A;PTEN;RB1;RHOA;RPS6KB1;S100B;SAV1;SIX1;SMAD4;SMO;SOX17;SOX8;SOX9;TBX2;TGFB1;TGFB2;TGFBR1;TGFBR2;TP73;TWIST1;VEGFA;YAP1
GO:0042692	muscle cell differentiation	http://amigo.geneontology.org/amigo/term/GO:0042692	338	63	20.7954	3.02951	1.33227e-15	9.59684e-15	ABL1;AKT1;ANKRD1;ARID1A;ATG5;BCL2;BIN1;BMP4;CASP3;CDC42;CDH2;CFLAR;CHUK;CTNNA1;CTNNB1;CXCL10;DKK1;DNMT1;EHD1;ENG;EZH2;FGFR2;G6PD;GDF15;GREM1;HDAC1;HDAC3;HDAC4;HEY1;IGF1;IGF2;ITGB1;KIT;KRAS;KRT8;MAP2K4;MAPK11;MAPK12;MAPK14;MSX1;MTOR;NOS1;NOTCH1;PAK1;PARP2;PDCD4;PDGFRA;PDGFRB;PGK1;PRKAR1A;RB1;SIRT1;SIX1;SMAD4;SMO;SOD2;SOX9;TBX2;TGFB1;UCHL1;VEGFA;XBP1;ZEB1
GO:0061614	pri-miRNA transcription by RNA polymerase II	http://amigo.geneontology.org/amigo/term/GO:0061614	45	22	2.76862	7.94619	1.88738e-15	1.34813e-14	BMP4;BMPR1A;ETS1;FOS;FOSL1;HDAC4;HIF1A;JUN;KLF4;KLF5;RELA;SMAD4;SMARCA4;SOX9;SREBF2;STAT3;TEAD1;TERT;TGFB1;TGFB2;TP53;YY1
GO:0098727	maintenance of cell number	http://amigo.geneontology.org/amigo/term/GO:0098727	146	39	8.98264	4.34171	2.22045e-15	1.57282e-14	ARID1A;BMPR1A;CDH2;CTNNB1;CUL4A;EIF4E;EZH2;FANCC;FANCD2;FGF2;FOXO1;FOXO3;FOXP1;HNF1B;IGF1;IGF2BP1;JAG1;KDM3A;KIT;KLF4;LIG4;LIN28A;NANOG;NCOA3;NOTCH1;PAX2;PBX1;PIWIL2;POU5F1;RIF1;SAV1;SMAD4;SMO;SOX2;SOX9;STAT3;TET1;TP63;YAP1
GO:0042176	regulation of protein catabolic process	http://amigo.geneontology.org/amigo/term/GO:0042176	370	66	22.7642	2.89929	2.77556e-15	1.94977e-14	ADAM9;AKT1;ANXA2;APC;ARIH1;ATG7;AURKA;BARD1;CAV1;CDH1;CDKN1B;CHEK2;CLU;DACT1;DDB1;EGF;EGFR;EGLN1;EZR;FLNA;FOXO1;GCLC;GSK3B;HIPK2;HSP90AA1;HSP90AB1;HSPA1A;IFNG;IL1B;KEAP1;LATS1;LDLR;LRP1;MAD2L2;MAPK9;MDM2;MDM4;NDUFA13;NEDD4;NEDD4L;NFE2L2;NOS2;PARK7;PHB;PINK1;PLK1;PLK2;PML;PTEN;PTK2;PTPN3;RAB7A;RAD23B;RELA;RPS7;SENP1;SMURF2;SOX17;SOX9;TIMP2;TIMP3;TNF;TRIB2;USP13;WWP2;XPO1
GO:0007517	muscle organ development	http://amigo.geneontology.org/amigo/term/GO:0007517	380	67	23.3795	2.86576	3.10862e-15	2.16584e-14	ANKRD1;ASS1;ATF3;BCL2;BMP4;BMPR1A;CAV1;CDK5;CFLAR;COL11A1;COL3A1;COL6A3;CREB1;CRYAB;CTNNB1;CXCL10;DKK1;EGLN1;EGR1;ENG;EP300;ERBB3;ERBB4;FGF2;FGFR2;FOS;G6PD;GLI1;GREM1;HBEGF;HDAC4;HMGCR;IGF1;KLF5;MAPK11;MAPK12;MAPK14;MSX1;MTOR;NF1;NOTCH1;PAK1;PARP2;PIM1;PRKAA1;PTEN;RB1;RHOA;RPS6KB1;S100B;SAV1;SIRT1;SIX1;SMAD4;SMO;SOX17;SOX8;TBX2;TEAD4;TGFB1;TGFB2;TGFBR1;TGFBR2;TP73;TWIST1;XBP1;YAP1
GO:0050900	leukocyte migration	http://amigo.geneontology.org/amigo/term/GO:0050900	419	71	25.779	2.75418	3.66374e-15	2.53185e-14	ADAM10;ADAM17;AKT1;ATP1B1;BSG;C1QBP;CAV1;CCL2;CCL25;CCL5;CD44;COL1A1;CSF1;CXCL10;CXCL12;CXCL8;CXCR4;DOK2;DUSP1;EPCAM;FADD;FN1;FOLR2;GAS6;GOLPH3;GREM1;HMGB1;HMOX1;ICAM1;IL1B;IL6;IL6R;ITGA5;ITGA6;ITGB1;KIT;L1CAM;LCK;LGALS3;MAPK14;MAPK3;MMP9;PDGFD;PIK3CA;PIK3CB;PIK3CG;PIK3R1;PIK3R2;PTAFR;RAC1;RET;RHOA;RIPK3;ROR2;S100A7;S100A9;SERPINE1;SHC1;SLC3A2;SLC7A11;SLC7A5;SRC;STAT5B;TGFB1;TGFB2;THBS1;TNF;TNFRS…
GO:0048863	stem cell differentiation	http://amigo.geneontology.org/amigo/term/GO:0048863	202	46	12.428	3.70131	5.10703e-15	3.50078e-14	ABL1;BMP4;BMPR1A;CDK12;EDNRA;ENG;EPCAM;ERBB4;ERCC2;FGFR2;FN1;FOLR1;GREM1;HIF1A;HNF1B;HOXB4;JAG1;KDM3A;KIT;LIN28A;MAPK1;MAPK3;MSX1;NFE2L2;NOTCH1;NRP2;PAX2;PDGFRA;RET;SETD2;SMAD4;SMO;SNAI2;SOX10;SOX17;SOX8;SOX9;STAT3;TBX2;TGFB2;TP63;TP73;TWIST1;XRCC5;YAP1;ZEB2
GO:0002440	production of molecular mediator of immune response	http://amigo.geneontology.org/amigo/term/GO:0002440	190	44	11.6897	3.76398	1.04361e-14	7.09655e-14	ATG5;CD40;CD40LG;CD55;CUEDC2;ERCC1;EXO1;GAS6;HMOX1;HSPD1;IL1B;IL6;ITM2A;KIT;LIG4;MAD2L2;MALT1;MAP3K7;MAPK14;MAPK3;MLH1;MMP7;MSH2;MSH6;NBN;PAXIP1;PMS2;POLB;POLM;POLQ;PRKDC;RIF1;SIRT1;STAT6;TFRC;TGFB1;TGFB2;TGFB3;TLR4;TNF;TP53BP1;TRAF2;UNG;XBP1
GO:0198738	cell-cell signaling by wnt	http://amigo.geneontology.org/amigo/term/GO:0198738	459	74	28.24	2.6204	1.39888e-14	9.4369e-14	ABL1;APC;AXL;CAV1;CCND1;CCNE1;CD24;CDC42;CDH2;COL1A1;CTNNB1;CUL3;DACT1;DAPK3;DDB1;DDIT3;DKK1;DKK3;DVL2;DVL3;EGF;EGFR;EGR1;FGFR2;FOLR1;FOXO1;FOXO3;FZD8;GLI1;GREM1;GSK3B;HDAC1;HIC1;HNF1B;ILK;KLF4;LATS1;LRP1;MAD2L2;MAP3K7;MAPK14;MET;MITF;NFKB1;NOTCH1;PPP2CA;PRKAA1;PRKAA2;PTEN;RAC1;RBMS3;RHOA;ROR1;ROR2;SFRP5;SLC9A3R1;SMARCA4;SMURF2;SNAI2;SOX10;SOX17;SOX2;SOX9;SRC;STK11;STK4;TERT;TMEM88;UBR5;WWOX;WWTR…
GO:0050867	positive regulation of cell activation	http://amigo.geneontology.org/amigo/term/GO:0050867	310	58	19.0727	3.04099	1.65423e-14	1.10716e-13	AKT1;AXL;BAD;BCL2;BLM;CAV1;CCL2;CCL5;CCN2;CD24;CD274;CD40;CD40LG;CD55;CDC42;FADD;GAS6;GLI2;HMGB1;HSPD1;IFNG;IGF1;IGF2;IL1B;IL6;IL6R;IL7;JAK2;LCK;MAD2L2;MALT1;MLH1;MSH2;MSH6;PAK1;PAXIP1;PDGFRB;PDPK1;PIK3CA;PIK3R1;PTAFR;RAC1;RHOA;RIF1;RPS6KA1;RUNX3;SRC;STAT5B;STAT6;TFRC;TGFB1;TGFBR2;THBS1;TLR4;TP53BP1;UNG;VCAM1;XBP1
GO:0055123	digestive system development	http://amigo.geneontology.org/amigo/term/GO:0055123	142	37	8.73654	4.23508	2.76446e-14	1.83577e-13	ASS1;BCL2;BMP4;CDKN1A;CDKN1C;COL3A1;CTNNB1;CXCL8;DACT1;EGFR;FGFR2;GLI1;GLI2;HIF1A;HNF1B;IGF2;ITGA6;KIT;KLF5;NOTCH1;PDGFRA;RB1;RET;SAV1;SFRP5;SMO;SOX10;SOX17;TBX2;TGFB1;TGFB2;TGFB3;TGFBR2;TIGAR;TNF;TP63;XBP1
GO:0030856	regulation of epithelial cell differentiation	http://amigo.geneontology.org/amigo/term/GO:0030856	138	36	8.49044	4.24006	5.9508e-14	3.92107e-13	BAD;BMP4;CAV1;CCND1;CD24;CDKN1B;CDKN1C;CEBPB;CLOCK;CTNNB1;EZH2;GSK3B;ID1;IFNG;IKBKB;IL1B;JAG1;KEAP1;MAFG;NCOA3;NOTCH1;PAX2;PROM1;PTCH1;SERPINE1;SFN;SMO;SOX9;STAT1;STAT5B;TNF;TP63;WWTR1;YAP1;ZEB1;ZEB2
GO:0007548	sex differentiation	http://amigo.geneontology.org/amigo/term/GO:0007548	266	52	16.3656	3.17739	6.32827e-14	4.13772e-13	AKR1C3;AXL;BAK1;BAX;BCL2;BCL2L1;BCL2L11;BCL2L2;BIK;BMPR1A;BOK;BRCA2;BRIP1;CASP2;CASP3;CCND1;CEBPB;CTNNA1;CTNNB1;ERCC1;FANCA;FANCF;FANCG;FLNA;FOXO3;HMGB2;HSPA5;ICAM1;KDM5A;KIT;KMT2B;MMP19;MSH2;NOS3;PBX1;PDGFRA;PDGFRB;PHB;ROR2;SIRT1;SMAD4;SOD1;SOX8;SOX9;SRC;STAT5B;TGFB2;TGFBR1;TNFSF10;TP63;VEGFA;WDR48
GO:0033044	regulation of chromosome organization	http://amigo.geneontology.org/amigo/term/GO:0033044	329	59	20.2417	2.91477	6.83897e-14	4.40388e-13	APC;ATG5;ATM;ATR;BECN1;BRCA1;CAMK2D;CHEK1;CTNNB1;CUL3;DNMT1;DUSP1;ERCC1;ERCC4;FEN1;IGF2;IL1B;KDM3A;KDM5A;KMT2B;LIG4;MAD2L2;MAPK1;MAPK3;MAPK8;MNAT1;MRE11;MUC1;MYC;NBN;NOS1;PARP1;PAXIP1;PINK1;PIWIL2;PLK1;PML;PNKP;PPARGC1A;RAD50;RB1;RIF1;SIRT1;SLX1A;SLX4;SMAD4;SNAI2;SRC;TET1;TGFB1;TLK1;TOP2A;TRIP13;TWIST1;UBR5;VEGFA;XRCC1;XRCC3;XRCC5
GO:0030522	intracellular receptor signaling pathway	http://amigo.geneontology.org/amigo/term/GO:0030522	284	54	17.4731	3.09047	6.83897e-14	4.40388e-13	ACTN4;AKR1C3;ARID1A;BIRC2;BIRC3;BRCA1;C1QBP;CASP8;CCNE1;CDK7;CLOCK;CTNNB1;DAXX;EP300;EZH2;FOXP1;HDAC1;HSPA1A;JAK2;KAT5;KDM3A;LATS1;MAP3K7;NCOA3;NEDD4;NR1I2;NR4A1;PAK1;PARK7;PARP1;PHB;PIM1;PML;PPARGC1A;PPARGC1B;RB1;RELA;RHOA;RORC;SIRT1;SMARCA4;SNAI2;SRC;STAT3;TAB1;TAB3;TLR4;TP63;TWIST1;UBR5;XIAP;YAP1;YWHAH;ZBTB7A
GO:0042113	B cell activation	http://amigo.geneontology.org/amigo/term/GO:0042113	233	48	14.3353	3.34837	7.61613e-14	4.86745e-13	ABL1;ADAM17;ATM;BAD;BAK1;BAX;BCL2;CASP3;CASP8;CD40;CD40LG;DCLRE1C;EP300;ERCC1;EXO1;HDAC4;HSPD1;IL11;IL6;IL7;ITGB1;ITM2A;KIT;LIG4;LRRC8A;MAD2L2;MALT1;MLH1;MSH2;MSH6;NBN;PAXIP1;PIK3R1;POLM;PRKCB;PRKCD;PRKDC;RIF1;STAT5B;STAT6;TFRC;TGFB1;TLR4;TP53BP1;UNG;VCAM1;XBP1;ZBTB7A
GO:0045927	positive regulation of growth	http://amigo.geneontology.org/amigo/term/GO:0045927	250	50	15.3812	3.25071	7.70495e-14	4.88747e-13	ADAM10;ADAM17;AKT1;BCL2;BMPR1A;CDC42;CREB1;CSF1;CXCL12;EGFR;EIF4G2;ERBB2;ERBB4;EZR;FGF2;FGFR2;FN1;GLI1;HBEGF;HSF1;IGF1;IGF2;IL7;ILK;L1CAM;MAPK14;MTOR;NEDD4L;NOTCH1;NTRK3;PAK1;PARP2;PIM1;PLAA;PRKDC;RHOA;RPS6KA1;RPS6KA3;RPS6KB1;S100A9;SFN;SMO;STAT5B;TBX2;TGFB2;TGFBR1;TGFBR2;TNFRSF12A;VEGFA;YAP1
GO:0031589	cell-substrate adhesion	http://amigo.geneontology.org/amigo/term/GO:0031589	332	59	20.4263	2.88844	1.03251e-13	6.50097e-13	ABL1;ACTN4;ADAM9;AXL;BCL2;BCL2L11;C1QBP;CCL25;CCN1;CCN2;CD44;CDC42;CDK5;CDKN2A;COL1A1;COL3A1;CSF1;CTNNB1;CUZD1;DAPK3;DDR1;FLNA;FN1;GAS6;GREM1;GSK3B;ID1;ILK;ITGA5;ITGA6;ITGB1;ITGB5;ITGB6;ITGB8;JAG1;JAK2;KDR;L1CAM;MEN1;MSLN;NF1;NF2;NID1;NOTCH1;PDPK1;PIK3CB;PIK3R1;POSTN;PTEN;PTK2;PXN;RAC1;RHOA;SERPINE1;SRC;THBS1;TNFRSF12A;VCAM1;VEGFA
GO:0006284	base-excision repair	http://amigo.geneontology.org/amigo/term/GO:0006284	43	20	2.64557	7.5598	1.22569e-13	7.66054e-13	APEX1;ERCC6;FAM168A;FEN1;HMGB1;LIG3;MUTYH;NEIL2;NTHL1;PARP2;POLB;POLD1;POLQ;RECQL4;RPA1;RPA2;TP53;UNG;XPA;XRCC1
GO:0002694	regulation of leukocyte activation	http://amigo.geneontology.org/amigo/term/GO:0002694	481	74	29.5935	2.50055	1.65867e-13	1.0291e-12	ABL1;AKT1;ATM;AXL;BAD;BCL2;BLM;BMP4;CASP3;CAV1;CCL2;CCL5;CD24;CD274;CD40;CD40LG;CD55;CDC42;CEBPB;CTNNB1;ERBB2;FADD;FANCA;FANCD2;GAS6;GLI2;GSN;HMGB1;HMOX1;HSPD1;IFNG;IGF1;IGF2;IL1B;IL6;IL6R;IL7;IRF1;LCK;LDLR;LGALS3;MAD2L2;MALT1;MLH1;MSH2;MSH6;PAK1;PAXIP1;PDPK1;PIK3CA;PIK3R1;PRKAR1A;PTAFR;RAC1;RHOA;RIF1;RIPK3;RUNX3;SOD1;SRC;STAT5B;STAT6;TFRC;TGFB1;TGFBR2;THBS1;TLR4;TNF;TNFAIP8L2;TP53BP1;UNG;VCAM1;X…
GO:0045165	cell fate commitment	http://amigo.geneontology.org/amigo/term/GO:0045165	249	49	15.3197	3.19849	2.62013e-13	1.61385e-12	APC;BCL2;BMP4;BMPR1A;CASP3;CEBPB;CTNNB1;DKK1;ERBB4;FGF2;FGFR2;GLI2;HNF1B;IL6;IL7;ITGB1;JAG1;KLF4;LATS1;LMO4;MCL1;MITF;MTOR;NANOG;NOTCH1;NOTCH3;NTRK3;PAX2;PML;POU5F1;PRKDC;PTCH1;RHOA;ROR2;RORC;SIX1;SMAD4;SMO;SOX1;SOX17;SOX2;SOX8;SOX9;STAT3;STAT6;TBX2;TEAD3;TGFBR1;TLX3
GO:0061008	hepaticobiliary system development	http://amigo.geneontology.org/amigo/term/GO:0061008	140	35	8.61349	4.06339	5.22582e-13	3.19565e-12	ASS1;ATP7A;AURKA;CAD;CCND1;CEBPB;CFLAR;CLDN1;CUL3;E2F7;EGFR;EZH2;GLI1;HGF;HMOX1;HNF1B;IGF2R;JUN;KRAS;MET;NF1;NKX2-8;NOTCH1;PCNA;PIK3CA;PKM;PTCH1;PTPN3;RELA;RPS6KA1;SOX17;SOX9;TGFB1;UCP2;XBP1
GO:0007162	negative regulation of cell adhesion	http://amigo.geneontology.org/amigo/term/GO:0007162	257	49	15.8119	3.09893	9.08829e-13	5.51789e-12	ABL1;ACTN4;ADAM10;AKT1;ARHGDIB;ASS1;BMP4;CASP3;CCL25;CD274;CDH1;CDKN2A;CEBPB;COL1A1;CXCL12;CYP1B1;DUSP1;EPCAM;ERBB2;ERBB3;HMGB1;IRF1;JAG1;JAK2;KLF4;LGALS3;MAD2L2;MEN1;MUC1;NF1;NF2;NOTCH1;PIK3R1;PODXL;POSTN;PRKAR1A;PRKCD;PRKG1;PTEN;PTK2;RHOA;RUNX3;SERPINE1;SNAI2;SRC;TGFB1;TGFBI;THBS1;TNFAIP8L2
GO:0035270	endocrine system development	http://amigo.geneontology.org/amigo/term/GO:0035270	128	33	7.87519	4.19037	9.57012e-13	5.76922e-12	AKT1;BAD;BAK1;BMP4;BMPR1A;CDH1;CDKN1C;CLOCK;CREB1;DKK3;EIF2AK3;ETS1;FOXO1;GLI1;GLI2;GSK3B;HOXB3;IL6;IL6R;MAP2K1;MAPK1;MAPK3;MEN1;MSX1;NF1;PBX1;PDGFRA;PDPK1;SIX1;SMO;SOX2;SOX9;TGFBR1
GO:0051701	interaction with host	http://amigo.geneontology.org/amigo/term/GO:0051701	207	43	12.7357	3.37634	1.14753e-12	6.869e-12	ATG7;AXL;BAD;BCL2L1;BCL2L11;CASP8;CAV1;CD55;CDH1;CHMP2B;CLDN1;CTNNB1;CXCL8;CXCR4;DDB1;EGFR;EPHA2;GAS6;GSN;HIPK2;HSPA1A;ICAM1;ITGA5;ITGB1;ITGB5;ITGB6;LDLR;MET;NEDD4;NTRK3;P4HB;PML;RAB7A;RPSA;SCRIB;SERPINB3;SLC1A5;SRC;TFRC;TGFB1;TRIM27;UVRAG;WWP2
GO:0007249	I-kappaB kinase/NF-kappaB signaling	http://amigo.geneontology.org/amigo/term/GO:0007249	259	49	15.935	3.075	1.22868e-12	7.30337e-12	ABL1;AKT1;BIRC2;BIRC3;CASP8;CD40;CFLAR;CHUK;CTNNB1;FADD;FASLG;FLNA;GJA1;GSTP1;HDAC1;HMOX1;HSPB1;IKBKB;IKBKE;IL1B;MALT1;MAP3K7;MTDH;MYD88;NUP62;PDPK1;PIM2;PINK1;PLK2;PRKCB;RELA;RELB;RHOA;RIPK1;RIPK3;ROR1;S100A4;S100B;SIRT1;SQSTM1;STAT1;TAB1;TAB3;TGM2;TLR4;TNF;TNFRSF10B;TNFSF10;TRAF2
GO:1905475	regulation of protein localization to membrane	http://amigo.geneontology.org/amigo/term/GO:1905475	177	39	10.8899	3.58129	1.87161e-12	1.10477e-11	ADAM10;AKT1;AKT2;BAD;BBC3;BCL2;BCL2L1;BID;CASP8;CDH2;CDK5;E2F1;EGFR;EPHA2;ERBB2;EZR;GSN;IFNG;ITGB1;LGALS3;LRP1;MAPK8;PAK1;PDPK1;PDZK1;PIK3R1;PMAIP1;SFN;SLC7A11;SQSTM1;TGFB1;TNF;TP53;TP63;TP73;YWHAG;YWHAH;YWHAQ;YWHAZ
GO:0043276	anoikis	http://amigo.geneontology.org/amigo/term/GO:0043276	34	17	2.09185	8.12678	1.93701e-12	1.13549e-11	AKT1;BCL2;CAV1;CHEK2;E2F1;ITGA5;ITGB1;MAP3K7;MCL1;MTOR;NOTCH1;PDK4;PIK3CA;PTK2;SNAI2;SRC;STK11
GO:0035265	organ growth	http://amigo.geneontology.org/amigo/term/GO:0035265	170	38	10.4592	3.63315	2.25642e-12	1.31367e-11	AKT1;ANXA2;BCL2;BCL2L11;BMPR1A;COL6A3;DUSP6;ERBB4;FGF2;FGFR2;G6PD;GLI1;IGF1;IL7;LATS1;MAP2K4;MAPK11;MAPK14;MTOR;NOTCH1;PAK1;PARP2;PDGFRB;PIM1;PRKAR1A;PTEN;PTK2;SAV1;SMO;SOD1;SOX9;STK4;TBX2;TGFB2;TGFBR1;TGFBR2;TP73;YAP1
GO:0014812	muscle cell migration	http://amigo.geneontology.org/amigo/term/GO:0014812	79	25	4.86047	5.14353	3.95917e-12	2.27595e-11	APEX1;ATP7A;BCL2;BMPR1A;CCL5;DDR1;GSTP1;HDAC4;IGF1;ILK;LRP1;MDM2;NFE2L2;PAK1;PDGFD;PDGFRB;POSTN;PPARGC1A;PRKG1;RPS6KB1;SERPINE1;SIX1;SMO;SRC;TERT
GO:0034504	protein localization to nucleus	http://amigo.geneontology.org/amigo/term/GO:0034504	267	49	16.4272	2.98286	3.96283e-12	2.27595e-11	AKR1C3;AKT1;BAG3;BARD1;BMP4;CARD10;CDH1;CDK5;COL1A1;EIF2AK3;FLNA;GAS6;GSK3B;HDAC3;HSP90AB1;IFNG;IGF1;JAK2;MAPK1;MAPK14;MDM2;MSX1;MT3;NF1;NF2;NUP62;PARK7;PARP1;PIK3R1;PIK3R2;PLK1;PML;PRKCD;PTGS2;SIRT1;SIX1;SMO;SOX9;SRC;STAT3;STK11;TERT;TGFB1;TNF;TXN;UBR5;XPA;XPO1;ZBTB7A
GO:0002064	epithelial cell development	http://amigo.geneontology.org/amigo/term/GO:0002064	206	42	12.6741	3.31383	4.03488e-12	2.30178e-11	ACTA2;BAD;BMP4;CDKN1A;CLDN1;CLDN3;CLOCK;CTNNB1;E2F4;ENG;EPHA2;EZR;FASN;FAT1;FLNA;GSK3B;HIF1A;HOXB13;ICAM1;ID1;IKBKB;IL1B;JAG1;KLF5;MET;NOTCH1;PALLD;PDPK1;PODXL;RAB25;SCRIB;SFN;SLC9A3R1;SMO;SOD1;SOX8;SOX9;TIGAR;TNF;TP63;VIM;XBP1
GO:0003007	heart morphogenesis	http://amigo.geneontology.org/amigo/term/GO:0003007	250	47	15.3812	3.05567	4.51195e-12	2.55677e-11	ANKRD1;ATF2;BMP4;BMPR1A;CCN1;COL11A1;CTNNB1;DKK1;DVL2;EGLN1;ENG;FGFR2;FOLR1;HEY1;HIF1A;ILK;JAG1;JUN;MDM2;MSX1;MTOR;NEDD4;NOS3;NOTCH1;NRP2;PDCD4;PIM1;PTCH1;PTK2;SAV1;SIX1;SMAD4;SMO;SNAI1;SNAI2;SOX17;SOX9;TAB1;TBX2;TGFB1;TGFB2;TGFB3;TGFBR1;TGFBR2;TWIST1;VEGFA;YAP1
GO:0034976	response to endoplasmic reticulum stress	http://amigo.geneontology.org/amigo/term/GO:0034976	268	49	16.4887	2.97173	4.5699e-12	2.57246e-11	AIFM1;AMFR;APAF1;ATF3;ATF4;ATF6;ATP6V0D1;BAK1;BAX;BBC3;BCL2;BCL2L1;BCL2L11;BOK;CASP4;CAV1;CCL2;CCND1;CEBPB;CLU;CXCL8;DDIT3;DERL1;EIF2AK3;EIF2S1;EP300;ERN1;GSK3B;HSPA1A;HSPA5;ITPR1;JUN;MAP3K5;NFE2L2;P4HB;PARK7;PDIA3;PIK3R1;PIK3R2;PMAIP1;PML;SHC1;SIRT1;THBS1;TNFRSF10B;TP53;TRAF2;USP13;XBP1
GO:0051302	regulation of cell division	http://amigo.geneontology.org/amigo/term/GO:0051302	158	36	9.72094	3.70334	4.72844e-12	2.64419e-11	AURKA;BCL2L1;BECN1;BLM;BRCA2;CDC42;CUL3;E2F7;FGF1;FGF2;FGFR2;IGF2;IL1A;IL1B;KIF20A;MACC1;MYC;NCOA3;NUP62;PDGFD;PDXP;PLK1;POU5F1;PTCH1;RHOA;SETD2;SFN;SOX17;SUSD2;TGFB1;TGFB2;TGFB3;TP63;UVRAG;VEGFA;YBX1
GO:0071887	leukocyte apoptotic process	http://amigo.geneontology.org/amigo/term/GO:0071887	107	29	6.58317	4.40517	5.95302e-12	3.30723e-11	ADAM17;AKT1;AXL;BAK1;BAX;BCL2L11;BIRC7;BLM;BMP4;CASP3;CASP9;CCL5;CD274;CDKN2A;CXCL12;FADD;FASLG;FOXP1;GAS6;HIF1A;IL6;LGALS3;PIK3CB;PTEN;RIPK1;RIPK3;SIRT1;SLC7A11;TP53
GO:0016569	covalent chromatin modification	http://amigo.geneontology.org/amigo/term/GO:0016569	468	69	28.7937	2.39636	8.66884e-12	4.78475e-11	ATF2;ATG5;ATM;AURKA;BAP1;BRCA1;BRCA2;CAMK2D;CCNA2;CDK2;CDK5;CHD4;CHEK1;CLOCK;CTNNB1;DDB1;DDB2;DNMT1;EP300;EZH2;HDAC1;HDAC3;HDAC4;IGF2;IL1B;JAK2;KAT2B;KAT5;KAT8;KDM3A;KDM5A;KMT2B;KMT2C;MAP3K7;MAPK3;MAPK8;MEN1;MT3;MUC1;NCOA3;NEK11;NOS1;PAXIP1;PER2;PHB;PINK1;PIWIL2;POLE3;PPARGC1A;PRKAA1;PRKAA2;PRKCA;PRKCB;PRKCD;RIF1;RNF2;SETD2;SIRT1;SIRT3;SMAD4;SNAI2;TET1;TET2;TGFB1;TWIST1;UBR5;UIMC1;USP22;VEGFA
GO:0061448	connective tissue development	http://amigo.geneontology.org/amigo/term/GO:0061448	265	48	16.3041	2.94404	1.07425e-11	5.89106e-11	ACTA2;ANXA2;ATF2;ATP7A;BMP4;BMPR1A;CCN1;CCN2;CD44;CDK4;CFLAR;COL11A1;COL1A1;COL6A3;CSF1;CTNNB1;EGR1;EIF2AK3;FGF2;GLI2;GREM1;HIF1A;HOXB3;ITGB8;MAPK14;MAPK3;MSX1;NOTCH1;PAXIP1;PDGFD;PDGFRB;PIK3CA;PPARGC1A;RELA;ROR2;RORC;RUNX3;SIRT1;SNAI1;SNAI2;SOX8;SOX9;TGFB1;TGFBI;TGFBR1;TGFBR2;XBP1;ZEB1
GO:0090287	regulation of cellular response to growth factor stimulus	http://amigo.geneontology.org/amigo/term/GO:0090287	256	47	15.7504	2.98405	1.08127e-11	5.89153e-11	ABL1;ADAM17;ARNT;BMP4;CAV1;CCN1;CDKN1C;CFLAR;CTNNB1;DKK1;DKK3;ENG;EP300;FGF1;FGF2;FGFR2;FOLR1;GREM1;HIF1A;HIPK2;HSP90AB1;HSPA1A;HSPA5;IL1B;ILK;ITGA5;MEN1;MSX1;MT3;NEDD4;NOTCH1;PDPK1;PRKCB;SFRP5;SIRT1;SMAD4;SMURF2;STK11;TGFB1;TGFB3;TGFBR1;TGFBR2;THBS1;VEGFA;XIAP;ZBTB7A;ZEB1
GO:0043062	extracellular structure organization	http://amigo.geneontology.org/amigo/term/GO:0043062	400	62	24.61	2.5193	1.21108e-11	6.55678e-11	ABL1;ADAM10;ANXA2;ATP7A;BSG;CCN1;CCN2;CD44;CDH1;CFLAR;COL11A1;COL1A1;COL3A1;COL6A3;CYP1B1;DDR1;ENG;ERCC2;ETS1;FAP;FGF2;FN1;GAS6;GREM1;GSN;ICAM1;ITGA5;ITGA6;ITGB1;ITGB5;ITGB6;ITGB8;KDR;LRP1;MMP10;MMP19;MMP2;MMP20;MMP7;MMP9;NF1;NFKB2;NID1;NOTCH1;P4HB;PDGFRA;POSTN;PRSS1;PTK2;RB1;SERPINE1;SOX9;SPARC;SPP1;TGFB1;TGFB2;TGFBI;TGFBR1;THBS1;TIMP2;TNF;VCAM1
GO:0050878	regulation of body fluid levels	http://amigo.geneontology.org/amigo/term/GO:0050878	483	70	29.7166	2.35559	1.36788e-11	7.35887e-11	ANXA2;AQP2;ATG5;ATP7A;ATP7B;AXL;C1QBP;CAD;CAV1;CCND1;CD40;CD40LG;CDC42;CLDN1;CLDN4;CLIC1;COL1A1;COL3A1;CREB1;DDR1;EHD1;ERBB4;FAP;FLNA;GAS6;HDAC1;HIF1A;HK2;HSPB1;IL6;ILK;IRF1;ITPR1;JAK2;KRT1;LCK;MAFG;MAPK1;MAPK3;MET;NFE2L2;NOS3;PDGFRA;PDPK1;PIK3CA;PIK3CB;PIK3CG;PIK3R1;PRKAR1A;PRKCA;PRKCB;PRKCD;PRKG1;RAC1;RAD51B;RAD51C;SERPINB2;SERPINE1;SFN;SLC22A2;SLC7A11;SRC;STAT5A;STAT5B;THBS1;TLR4;TP63;VEGFA;XB…
GO:0007006	mitochondrial membrane organization	http://amigo.geneontology.org/amigo/term/GO:0007006	126	31	7.75214	3.99889	1.75603e-11	9.38757e-11	ATF2;BAD;BAK1;BAX;BBC3;BCL2;BCL2L1;BCL2L11;BID;BNIP3;BOK;CASP8;E2F1;GSK3B;HK2;HSP90AA1;HSPA1A;MAPK8;MOAP1;NDUFA13;PINK1;PMAIP1;SFN;STAT3;TP53;TP63;TP73;YWHAG;YWHAH;YWHAQ;YWHAZ
GO:0048144	fibroblast proliferation	http://amigo.geneontology.org/amigo/term/GO:0048144	84	25	5.1681	4.83737	1.81564e-11	9.64557e-11	ANXA2;BAX;CCNA2;CDK4;CDKN1A;CREB1;CTNNB1;E2F1;EGFR;FN1;GAS6;GSTP1;IGF1;JUN;LIG4;MYC;NF1;PDGFD;PDGFRA;PDGFRB;PML;PRKDC;TGFB1;TP53;TP53INP1
GO:0090305	nucleic acid phosphodiester bond hydrolysis	http://amigo.geneontology.org/amigo/term/GO:0090305	288	50	17.7192	2.8218	1.99862e-11	1.05517e-10	AIFM1;APAF1;APEX1;BAX;CASP3;CUL4A;DCLRE1A;DCLRE1B;DCLRE1C;DDB1;DDB2;DICER1;EME1;ENPP2;ERCC1;ERCC2;ERCC3;ERCC4;ERCC5;ERN1;EXO1;FAN1;FANCM;FEN1;HMGB1;HMGB2;HSF1;MRE11;MUS81;NTHL1;PARP1;PCNA;PIWIL2;PMS2;PNKP;POLD1;POLD2;POLD3;POLK;RAD50;RBBP8;REV3L;RFC1;RFC2;RNASET2;RPA1;RPA2;RPSA;SLX1A;XPA
GO:0060326	cell chemotaxis	http://amigo.geneontology.org/amigo/term/GO:0060326	289	50	17.7807	2.81204	2.27738e-11	1.19492e-10	ABCC1;ADAM10;ADAM17;C1QBP;CCL2;CCL25;CCL5;CCR9;CSF1;CXCL10;CXCL12;CXCL8;CXCR4;DUSP1;EPHA2;FGF1;FGF2;FOLR2;GAS6;GREM1;GSTP1;HBEGF;HGF;HMGB1;HMGB2;HSPB1;IL1B;IL6;IL6R;KDR;KIT;LGALS3;MAPK14;MAPK3;MET;NOTCH1;NR4A1;PDGFD;PDGFRA;PDGFRB;PIK3CG;PRKCD;RAC1;S100A7;S100A9;SERPINE1;TGFB2;THBS1;VCAM1;VEGFA
GO:0043254	regulation of protein complex assembly	http://amigo.geneontology.org/amigo/term/GO:0043254	447	66	27.5017	2.39986	2.35221e-11	1.22661e-10	ABL1;ATM;ATR;BAX;BCL2L11;BID;BIK;BIN1;BIRC2;CDC42;CDKN1B;CLU;CREB1;CRYAB;CTNNB1;CUL4A;DACT1;DDB1;DDB2;DKK1;EP300;ERCC1;ERCC2;ERCC3;ERCC4;ERCC5;FOSL1;GSK3B;GSN;HMGB1;HNF1B;HSP90AA1;HSPA1A;ICAM1;IFNG;JUN;LATS1;LMO4;MAPK9;MET;MITF;MTOR;NAV3;PAK1;PARK7;PARP1;PAXIP1;PINK1;PMAIP1;PRKAA1;PRKAA2;PRKCD;RAC1;RB1;RHOA;RPA1;RPA2;SRC;TGFB1;TLR4;TNF;TP53;TRIM27;TWIST1;VEGFA;XPA
GO:0048010	vascular endothelial growth factor receptor signaling pathway	http://amigo.geneontology.org/amigo/term/GO:0048010	87	25	5.35267	4.67057	4.26033e-11	2.2081e-10	ARNT;AXL;CDC42;FLT4;HIF1A;HSP90AA1;HSPB1;IL1B;ITGA5;KDR;MAPK14;MT3;NEDD4;NRP2;PIK3CA;PIK3CB;PIK3R1;PIK3R2;PRKCB;PTK2;PXN;RAC1;RHOA;SRC;VEGFA
GO:0045926	negative regulation of growth	http://amigo.geneontology.org/amigo/term/GO:0045926	250	45	15.3812	2.92564	5.9565e-11	3.0685e-10	BCL2;BMP4;CDK5;CDKN1A;CDKN1B;CDKN2A;CDKN2C;CRYAB;ENO1;G6PD;GDF15;GJA1;GREM1;HIF1A;HSPA1A;MAPK11;MSX1;MT1A;MT2A;MT3;NDUFA13;NOTCH1;PAK1;PHB;PML;PPP2CA;PTCH1;PTEN;PTK2;SAV1;SIRT1;SMAD4;SMARCA2;SMARCA4;SOX17;SPP1;SQSTM1;STK11;STK4;TGFB1;TGFB2;TGFBR2;TNF;TP53;TP73
GO:0030323	respiratory tube development	http://amigo.geneontology.org/amigo/term/GO:0030323	172	36	10.5823	3.40191	6.39533e-11	3.27472e-10	ATP7A;BMP4;BMPR1A;CCN2;CREB1;CTNNB1;EGFR;EIF4E;EP300;FGF1;FGFR2;FLT4;GLI1;GLI2;HMGB1;ID1;KRAS;MAP2K1;MAPK1;MAPK3;NKX2-8;NOS3;NOTCH1;PDGFRA;PDGFRB;SAV1;SLC7A11;SOX9;SPARC;TAB1;TGFB3;TGFBR2;TIMELESS;TNF;VEGFA;YAP1
GO:1904029	regulation of cyclin-dependent protein kinase activity	http://amigo.geneontology.org/amigo/term/GO:1904029	96	26	5.9064	4.40201	7.53817e-11	3.83679e-10	APC;BLM;CASP3;CCNA2;CCND1;CCNE1;CCNI;CDC37;CDK4;CDK7;CDKN1A;CDKN1B;CDKN1C;CDKN2A;CDKN2C;DIRAS3;GADD45A;HSP90AB1;KAT2B;LATS1;MEN1;MNAT1;PLK1;PTEN;SFN;SRC
GO:0048285	organelle fission	http://amigo.geneontology.org/amigo/term/GO:0048285	459	66	28.24	2.33711	7.63167e-11	3.86126e-10	ABRAXAS2;APC;ATM;AURKA;BECN1;BLM;BMP4;BNIP3;BRCA2;BRIP1;CCNA2;CCND1;CCNE1;CCNI;CDKN1B;CDKN1C;CHEK1;CHEK2;CHMP2B;CUL3;DAPK3;DUSP1;EGF;EME1;ERCC4;FANCA;FANCD2;FANCM;FLNA;HSF1;HSPA1A;IGF1;IGF2;IL1A;IL1B;KDR;MAD2L2;MLH1;MRE11;MSH3;MSH5;MSX1;MUS81;NUP62;PDGFRB;PDXP;PIM2;PINK1;PIWIL2;PLK1;PPARGC1A;PRKAR1A;RAD50;RAD51;RAD51B;RAD51C;RAD51D;RB1;RHOA;RPA2;SLX4;TGFB1;TOP2A;TRIP13;UBE2S;XRCC3
GO:0097194	execution phase of apoptosis	http://amigo.geneontology.org/amigo/term/GO:0097194	83	24	5.10657	4.69983	9.03153e-11	4.54249e-10	ACVR1C;AIFM1;AKT1;APAF1;BAX;BBC3;BCL2L1;BOK;CASP12;CASP2;CASP3;CASP4;CASP6;CASP7;CASP8;DICER1;FAP;FEN1;HMGB1;HMGB2;HSF1;HTRA2;TOP2A;TP53
GO:0051271	negative regulation of cellular component movement	http://amigo.geneontology.org/amigo/term/GO:0051271	301	50	18.519	2.69993	1.03296e-10	5.16482e-10	ABHD2;ACTN4;ACVR1C;AKT1;APEX1;ARHGDIB;BCL2;BIN1;BMPR1A;CARD10;CCL2;CCL25;CDH1;CDKN1B;COL3A1;CTNNA1;CXCL12;CYP1B1;DUSP1;ENG;ERBB4;FGF2;FOXO3;GREM1;GSTP1;HMGB1;HMOX1;IL24;ILK;JAG1;KLF4;LRP1;MITF;NAV3;NF1;NF2;NFE2L2;NOTCH1;PPARGC1A;PRKG1;PTEN;RHOA;SCAI;SERPINE1;SLC9A3R1;STAT3;TGFB1;THBS1;TIE1;TP53INP1
GO:0060541	respiratory system development	http://amigo.geneontology.org/amigo/term/GO:0060541	193	38	11.8743	3.20018	1.26733e-10	6.2996e-10	ASS1;ATP7A;BMP4;BMPR1A;CCN2;CREB1;CTNNB1;EGFR;EIF4E;EP300;FGF1;FGFR2;FLT4;GLI1;GLI2;HMGB1;ID1;KRAS;MAP2K1;MAPK1;MAPK3;NKX2-8;NOS3;NOTCH1;PDGFRA;PDGFRB;SAV1;SIX1;SLC7A11;SOX9;SPARC;TAB1;TGFB3;TGFBR2;TIMELESS;TNF;VEGFA;YAP1
GO:0070585	protein localization to mitochondrion	http://amigo.geneontology.org/amigo/term/GO:0070585	137	31	8.42892	3.67781	1.74026e-10	8.60011e-10	AKT1;BAD;BAG3;BAP1;BAX;BBC3;BCL2;BCL2L11;BID;CASP8;DDIT3;E2F1;HK2;HSP90AA1;HSPD1;HTRA2;MAPK8;MOAP1;NDUFA13;PINK1;PMAIP1;PRKAA1;SFN;SREBF2;TP53;TP63;TP73;YWHAG;YWHAH;YWHAQ;YWHAZ
GO:0035148	tube formation	http://amigo.geneontology.org/amigo/term/GO:0035148	145	32	8.92112	3.58699	1.7611e-10	8.65279e-10	ABL1;APAF1;ARID1A;BCL2L11;BMP4;CTNNB1;DVL2;DVL3;FGFR2;FOLR1;GREM1;HIF1A;HNF1B;LMO4;NOTCH1;PAX2;PODXL;PTCH1;RET;RPS7;SCRIB;SETD2;SIX1;SOX8;SOX9;STK4;TGFB1;TGFB2;TGM2;TWIST1;VEGFA;ZEB2
GO:0030900	forebrain development	http://amigo.geneontology.org/amigo/term/GO:0030900	375	57	23.0719	2.47054	1.82219e-10	8.90149e-10	ANXA3;APAF1;ARID1A;ATP7A;AXL;BAD;BAX;BCL2A1;BMP4;BMPR1A;BNIP3;CASP3;CDH1;CDH2;CDK5;COL3A1;CREB1;CSF1R;CTNNB1;CXCL12;DKK1;E2F1;EGFR;EMX2;ERBB4;ETS1;EZH2;FGFR2;FLNA;GLI1;GLI2;GSK3B;HDAC1;HIF1A;HTRA2;IGF2BP1;KRAS;LRP1;MSX1;NF1;NF2;NOTCH1;NOTCH3;NRP2;PPARGC1A;PRKG1;PTEN;RHOA;SETD2;SLC2A1;SLC7A11;SMO;SOX1;SOX2;SRC;XRCC1;ZEB2
GO:0048880	sensory system development	http://amigo.geneontology.org/amigo/term/GO:0048880	355	55	21.8414	2.51816	1.84404e-10	8.95678e-10	ABCB5;ARID1A;ATF6;BAK1;BAX;BCL2;BMP4;CASP2;CDK4;CDKN1B;CDKN1C;CRYAB;CTNNB1;CYP1B1;EGFR;EPHA2;FASLG;FAT1;HDAC1;HIF1A;HIPK2;HMGB1;JAG1;JUN;KLF4;MITF;NES;NF1;NF2;NTRK3;PAX2;PDGFRA;PDGFRB;PROM1;RAB18;RET;RHOJ;SLC7A11;SMARCA4;SOX1;SOX2;SOX8;SOX9;STAT3;TBX2;TGFB1;TGFB2;TGFBR1;TGFBR2;TWIST1;VEGFA;VIM;YY1;ZEB1;ZEB2
GO:0048771	tissue remodeling	http://amigo.geneontology.org/amigo/term/GO:0048771	154	33	9.47484	3.48291	2.08784e-10	1.00833e-09	ATG5;ATP7A;AXL;BAK1;BAX;CAPN1;CAV1;CSF1R;CTNNB1;EGFR;EPHA2;FLT4;GREM1;HIF1A;HMGB1;IL1A;IL6;IL7;JAG1;MDM2;MITF;NF1;NOS3;PDK4;PPARGC1B;PRKCA;RAC1;SPP1;SRC;TFRC;TGFB1;TGFB3;TGM2
GO:0009743	response to carbohydrate	http://amigo.geneontology.org/amigo/term/GO:0009743	225	41	13.8431	2.96176	2.89575e-10	1.39061e-09	ACVR1C;ATG7;BAD;CASP3;CCN2;CDKN1B;DYNLL1;EGR1;ERCC1;ERN1;FOXO3;GAS6;GCLC;GCLM;GSTP1;HIF1A;HMGCR;HNF1B;ICAM1;IL1B;LIN28A;MAP2K4;MAPK13;MEN1;PAX2;PIK3CA;PPARGC1A;PRKAA1;PRKAA2;PRKCB;PTEN;PTGS2;RHOA;RPS6KB1;SMARCA4;SPARC;TGFB1;TGFBR2;THBS1;UCP2;XBP1
GO:1903320	regulation of protein modification by small protein conjugation or removal	http://amigo.geneontology.org/amigo/term/GO:1903320	217	40	13.3509	2.99605	3.34196e-10	1.59588e-09	ABL1;AKT1;ARNT;ATG5;BIRC2;BIRC3;BRCA1;CAV1;CDK5;CTNNB1;CUL3;DAXX;DERL1;EGR1;FANCI;FANCM;GCLC;HDAC4;HSP90AA1;HSP90AB1;HSPA1A;HSPA5;MAD2L2;MALT1;MAPK9;MTOR;PARK7;PAXIP1;PER2;PINK1;PLAA;PLK1;PTEN;RELA;RPS7;TGFBR1;UBE2S;UBR5;WDR48;XIAP
GO:0009895	negative regulation of catabolic process	http://amigo.geneontology.org/amigo/term/GO:0009895	282	47	17.35	2.70893	3.37983e-10	1.60495e-09	AKT1;ANXA2;ATG7;BCL2;BECN1;E2F1;EGFR;EIF4E;EIF4G2;FLNA;HDAC4;HGF;HIPK2;HMOX1;HSP90AB1;HTRA2;IGF2BP1;IL1B;MAD2L2;MAPK14;MCL1;MDM4;MET;MT3;MTOR;MYD88;NOS2;PARK7;PHB;PIK3CA;PIK3CG;PINK1;PML;PPARGC1A;PRKAA1;PTK2;PTPN3;RELA;RPS7;SENP1;STAT3;TAB3;TIGAR;TIMP2;TIMP3;TNF;YBX1
GO:0070265	necrotic cell death	http://amigo.geneontology.org/amigo/term/GO:0070265	50	18	3.07625	5.85128	3.74475e-10	1.75163e-09	BAX;BIRC2;BIRC3;BNIP3;BOK;CASP8;CAV1;CFLAR;FADD;FAS;FASLG;MAP3K5;MT3;RIPK1;RIPK3;TLR4;TNF;TRAF2
GO:0035051	cardiocyte differentiation	http://amigo.geneontology.org/amigo/term/GO:0035051	141	31	8.67502	3.57348	3.75056e-10	1.75163e-09	ANXA2;ARID1A;ATG5;BMP4;DKK1;EGFR;ENG;FOLR1;G6PD;GREM1;IGF1;ITGB1;JAG1;MAP2K4;MAPK1;MAPK3;MTOR;NOTCH1;PAK1;PARP2;PDCD4;PDGFRA;PDGFRB;SMAD4;SOX17;TBX2;TGFB1;TGFB2;TWIST1;VCAM1;VEGFA
GO:0038127	ERBB signaling pathway	http://amigo.geneontology.org/amigo/term/GO:0038127	141	31	8.67502	3.57348	3.75056e-10	1.75163e-09	ABL1;ADAM17;AKT1;AREG;CDC37;CDC42;EGF;EGFR;ERBB2;ERBB3;ERBB4;FAM83B;FASLG;GPRC5A;HBEGF;HSP90AA1;MAPK1;MMP9;MVP;NUP62;PDPK1;PIK3CA;PIK3R1;PRKCA;PTK2;PTPN3;RAB7A;SHC1;SOX9;SRC;TGFB1
GO:0044706	multi-multicellular organism process	http://amigo.geneontology.org/amigo/term/GO:0044706	218	40	13.4124	2.98231	3.85673e-10	1.79138e-09	ACVR1C;AKT1;ARHGDIB;ARID1A;BCL2;BSG;C1QBP;CAD;CLDN4;DDR1;DSG1;ETS1;FOS;FOSB;FOSL1;HSF1;IL1B;ITGA5;JUNB;KRAS;LNPEP;MEN1;MMP2;MMP7;MMP9;MTOR;PRDX3;PTAFR;PTGS2;SLC2A1;SMURF2;SOD1;SPP1;STAT5B;TEAD3;TGFB1;TGFB3;TGFBR2;TRO;UCP2
GO:0032103	positive regulation of response to external stimulus	http://amigo.geneontology.org/amigo/term/GO:0032103	293	48	18.0268	2.6627	4.00051e-10	1.84806e-09	ADAM10;ADAM17;C1QBP;CCL5;CEBPB;CLOCK;CSF1;CXCL10;CXCL12;CXCL8;EGFR;ETS1;FGF2;GAS6;HMGB1;HSPB1;HSPD1;IL1B;IL6;IL6R;JAK2;KDR;LDLR;MAPK13;MAPK14;MAPK3;MET;MYD88;NTRK3;PARK7;PDCD4;PDGFD;PDGFRB;PIK3CG;PRKCA;PTGER3;PTGS2;RAC1;S100A7;S100A9;SERPINE1;STAT5B;TGFB1;TGM2;THBS1;TLR4;TNF;VEGFA
GO:0070555	response to interleukin-1	http://amigo.geneontology.org/amigo/term/GO:0070555	150	32	9.22874	3.46743	4.42499e-10	2.0331e-09	ANKRD1;CCL2;CCL25;CCL5;CD40;CEBPB;CHUK;CXCL8;EGR1;ETS1;GCLC;HDAC4;HIF1A;ICAM1;IKBKB;IL1A;IL1B;IL6;MAP3K7;MAPK11;MAPK13;MAPK3;MYD88;NFKB1;PRKCA;RELA;SOX9;SQSTM1;SRC;TAB1;TAB3;YY1
GO:0031349	positive regulation of defense response	http://amigo.geneontology.org/amigo/term/GO:0031349	427	61	26.2712	2.32194	5.33331e-10	2.43727e-09	BIRC2;BIRC3;C1QBP;CASP8;CAV1;CCL5;CEBPB;CHUK;CLOCK;EGFR;EP300;ETS1;FADD;HMGB1;HMGB2;HSPA1A;HSPD1;IKBKB;IKBKE;IL1B;IL6;IRF1;JAK2;KRAS;LDLR;MALT1;MAP3K1;MAP3K7;MAPK13;MAPK3;MUC1;MUC16;MUC5B;MYD88;NFKB1;NRAS;PAK1;PARK7;PDCD4;PDPK1;PIK3CG;PRKCD;PRKDC;PTGER3;PTGS2;RELA;RELB;RIPK1;RPS6KA3;S100A9;SERPINE1;SRC;STAT5B;TAB1;TAB3;TGM2;TLR4;TNF;XIAP;XRCC5;XRCC6
GO:0051321	meiotic cell cycle	http://amigo.geneontology.org/amigo/term/GO:0051321	248	43	15.2582	2.81816	5.43434e-10	2.47015e-09	ATM;AURKA;BLM;BRCA2;BRIP1;CCNE1;CDK2;DUSP1;EME1;ERCC1;ERCC4;EXO1;FANCA;FANCD2;FANCM;HSF1;MLH1;MRE11;MSH3;MSH5;MSH6;MSX1;MUS81;NBN;PIM2;PIWIL2;PLK1;PPP2CA;PRKAR1A;RAD50;RAD51;RAD51B;RAD51C;RAD51D;RAD54L;RBBP8;RPA1;RPA2;SLX4;TOP2A;TOP3A;TRIP13;XRCC2
GO:0010608	posttranscriptional regulation of gene expression	http://amigo.geneontology.org/amigo/term/GO:0010608	486	66	29.9011	2.20727	8.9248e-10	4.03515e-09	AKT1;AKT2;APEX1;ATF4;ATG14;BMP4;C1QBP;CAV1;CCL5;CDC37;CDK4;DAPK1;DAPK3;DHFR;DICER1;E2F1;EGFR;EIF2AK3;EIF2S1;EIF4E;EIF4EBP1;EIF4G2;ERBB2;FOXO3;HSPA1A;HSPB1;IGF2BP1;IGF2BP3;IL6;LIN28A;LIN28B;MAP2K1;MAPK1;MAPK14;MAPK3;MTOR;MYD88;NPM1;PER2;PINK1;PIWIL2;POU5F1;PRKCA;PRKCD;PRKRA;PTAFR;RBM3;RBMS3;RHOA;RPS4X;RPS6KA1;RPS6KA3;RPS6KB1;RPS6KB2;STAT3;TERT;TGFB1;THBS1;TNF;TP53;TRAP1;VIM;XPO1;YBX1;YTHDF1;YWHAZ
GO:0010639	negative regulation of organelle organization	http://amigo.geneontology.org/amigo/term/GO:0010639	371	55	22.8258	2.40956	9.8476e-10	4.42881e-09	AKT1;APC;ATG5;ATG7;ATM;BAG3;BCL2L1;BECN1;BMP4;BNIP3;BOK;BRCA1;CHEK1;CLU;DNMT1;DUSP1;ERCC1;ERCC4;GSN;HGF;HSPA1A;HTRA2;IGF1;KAT2B;KDM3A;KDM5A;LIG3;MAD2L2;MET;MNAT1;NAV3;NBN;NPM1;PARP1;PINK1;PLK1;PPARGC1A;PRKAR1A;PRKCD;RAB7A;RAD50;SIRT1;SLX1A;SLX4;SMAD4;SRC;TET1;TIGAR;TOP2A;TRIP13;TWIST1;UBR5;XRCC1;XRCC3;XRCC5
GO:0002285	lymphocyte activation involved in immune response	http://amigo.geneontology.org/amigo/term/GO:0002285	172	34	10.5823	3.21291	1.07421e-09	4.80569e-09	ABL1;ATP7A;CD40;CD40LG;ERCC1;EXO1;FOXP1;HMGB1;HSPD1;ICAM1;IFNG;IL6;ITM2A;LGALS3;LIG4;MAD2L2;MALT1;MLH1;MSH2;MSH6;MTOR;NBN;PAXIP1;RELB;RIF1;RORC;STAT3;STAT6;TFRC;TGFB1;TLR4;TP53BP1;UNG;XBP1
GO:2001057	reactive nitrogen species metabolic process	http://amigo.geneontology.org/amigo/term/GO:2001057	72	21	4.4298	4.74062	1.13561e-09	5.05376e-09	AKT1;ASS1;CAV1;CLU;CYP1B1;HSP90AA1;HSP90AB1;ICAM1;IFNG;IL1B;JAK2;KLF4;MTOR;NOS1;NOS2;NOS3;NQO1;PTGS2;RAC1;TLR4;TNF
GO:0040013	negative regulation of locomotion	http://amigo.geneontology.org/amigo/term/GO:0040013	314	49	19.3188	2.53638	1.44145e-09	6.38143e-09	ABHD2;ACVR1C;AKT1;APEX1;ARHGDIB;BCL2;BMPR1A;CARD10;CCL2;CCL25;CDH1;COL3A1;CTNNA1;CXCL12;CYP1B1;DUSP1;ENG;ERBB4;FGF2;FOXO3;GREM1;GSTP1;HMGB1;HMOX1;IL24;ILK;JAG1;KLF4;LRP1;MITF;NAV3;NF1;NF2;NFE2L2;NOTCH1;PML;PPARGC1A;PRKG1;PTEN;RHOA;SCAI;SERPINE1;SLC9A3R1;STAT3;TGFB1;THBS1;TIE1;TP53INP1;TRIM27
GO:0006839	mitochondrial transport	http://amigo.geneontology.org/amigo/term/GO:0006839	237	41	14.5814	2.8118	1.47254e-09	6.48526e-09	ATF2;BAD;BAG3;BAK1;BAP1;BAX;BBC3;BCL2;BCL2L1;BCL2L11;BID;BNIP3;BOK;CASP8;CPT2;E2F1;GSK3B;HK2;HSP90AA1;HSPA1A;HSPD1;HTRA2;MAPK8;MICU1;MOAP1;NDUFA13;PINK1;PMAIP1;PRKAA1;SFN;SLC25A1;SREBF2;STAT3;TP53;TP63;TP73;UCP2;YWHAG;YWHAH;YWHAQ;YWHAZ
GO:0070849	response to epidermal growth factor	http://amigo.geneontology.org/amigo/term/GO:0070849	48	17	2.9532	5.75647	1.55134e-09	6.79713e-09	AKT1;BECN1;CAD;CFLAR;COL1A1;EGFR;ERBB2;ERBB4;GSTP1;ID1;MAPK1;MAPK3;PAX2;PDPK1;SNAI2;SOX9;STAT5B
GO:0033627	cell adhesion mediated by integrin	http://amigo.geneontology.org/amigo/term/GO:0033627	67	20	4.12217	4.85181	1.79751e-09	7.8353e-09	ADAM17;ADAM9;CCL5;CYP1B1;EPHA2;FOXC2;ICAM1;ITGA5;ITGB1;ITGB5;ITGB6;ITGB8;MUC1;PIK3CG;PODXL;PTK2;RET;SERPINE1;SNAI2;TGFB2
GO:1990845	adaptive thermogenesis	http://amigo.geneontology.org/amigo/term/GO:1990845	150	31	9.22874	3.35907	1.88522e-09	8.17569e-09	ADAM17;ALDH1A1;APC;ATF4;CAV1;CEBPB;CPT2;CXCR4;DDIT3;FH;FOXC2;GJA1;HDAC3;HSF1;ID1;IGF1R;JAK2;KDM3A;LNPEP;NOTCH1;PER2;PPARGC1A;PPARGC1B;PRKAB1;PRKAB2;RB1;STAT6;STK11;TLR4;UCP2;VEGFA
GO:0042476	odontogenesis	http://amigo.geneontology.org/amigo/term/GO:0042476	126	28	7.75214	3.6119	2.05407e-09	8.86273e-09	ATF2;BAX;BCL2L11;BMP4;BMPR1A;BSG;COL1A1;CSF1;CTNNA1;CTNNB1;FGFR2;FOXO1;GLI2;HDAC1;ITGA6;MMP20;MSX1;NF2;PDGFRA;RHOA;SERPINE1;SMO;STIM1;TGFB1;TGFB2;TGFB3;TP63;TWIST1
GO:0010721	negative regulation of cell development	http://amigo.geneontology.org/amigo/term/GO:0010721	319	49	19.6265	2.49663	2.47944e-09	1.0644e-08	ACTN4;BCL2;BMPR1A;CDK5;COL3A1;CTNNA1;CTNNB1;DICER1;EIF4E;ERBB4;FOXO3;G6PD;GSK3B;ID1;IGF1;IL1B;IL6;JAG1;LDLR;LIN28A;LRP1;MDM2;MT3;NF1;NOTCH1;NOTCH3;NTRK3;PAK1;PAQR3;PBX1;PLK2;POSTN;PTEN;PTK2;RHOA;SMAD4;SOX10;SOX2;SOX8;SOX9;SPP1;STAT3;TERT;TGFB1;TLX3;TNF;TP73;VIM;YWHAH
GO:0014074	response to purine-containing compound	http://amigo.geneontology.org/amigo/term/GO:0014074	152	31	9.35179	3.31487	2.64648e-09	1.12475e-08	APEX1;AREG;ASS1;BIRC2;BSG;CAD;COL1A1;DUSP1;EZR;FOS;FOSB;FOSL1;HSPA5;HSPD1;IL1B;JUN;JUNB;JUND;MMP19;PDXP;PIK3CG;PPARGC1A;PPARGC1B;PRKAA1;PTAFR;PTEN;PTGS2;RELA;SOD1;SPARC;STAT1
GO:1903034	regulation of response to wounding	http://amigo.geneontology.org/amigo/term/GO:1903034	152	31	9.35179	3.31487	2.64648e-09	1.12475e-08	ANXA2;ATP7A;CAV1;CDKN1A;CDKN1B;FAP;FGF2;FOXC2;HBEGF;HMGB1;HMGCR;KLF4;KRT1;MAP2K1;MTOR;NFE2L2;NOS3;NTRK3;PDGFRA;PRKCA;PRKCD;PRKG1;PTEN;SERPINB2;SERPINE1;SPP1;TGFBR2;THBS1;TLR4;TNFRSF12A;XBP1
GO:0034405	response to fluid shear stress	http://amigo.geneontology.org/amigo/term/GO:0034405	33	14	2.03032	6.89545	2.74919e-09	1.16259e-08	ADAM9;AKT1;ASS1;ETS1;HDAC3;KLF4;NFE2L2;NOS3;PDGFRB;PTGS2;SRC;SREBF2;TGFB1;TGFB3
GO:0050727	regulation of inflammatory response	http://amigo.geneontology.org/amigo/term/GO:0050727	361	53	22.2105	2.38626	2.83347e-09	1.1923e-08	ABCD2;ATM;BAP1;BIRC2;BIRC3;C1QBP;CCL5;CD55;CEBPB;CLOCK;CLU;CUEDC2;DUOXA1;EGFR;ETS1;FANCA;FANCD2;FOXP1;GGT1;GPX4;GSTP1;HGF;HSPD1;IL1B;IL6;JAK2;KLF4;KRT1;LDLR;MAPK13;MAPK14;MMP9;MYD88;NFKB1;NOS2;NT5E;PARK7;PDCD4;PHB;PIK3CG;PRKCD;PTGER3;PTGS2;RB1;RELA;S100A9;SERPINE1;STAT5B;TGM2;TLR4;TNF;TNFAIP8L2;XIAP
GO:0006109	regulation of carbohydrate metabolic process	http://amigo.geneontology.org/amigo/term/GO:0006109	161	32	9.90552	3.23052	2.88124e-09	1.20397e-08	AKT1;AKT2;ARNT;BAD;DYRK2;EGF;FOXO1;GSK3B;HDAC4;HIF1A;HMGB1;IGF1;IGF2;KAT2B;MTOR;NFKB1;NTSR1;PDK1;PDK4;PFKFB3;PMAIP1;PPARGC1A;PRKAA1;PRKAA2;PTAFR;RORC;SIRT1;SRC;STAT3;TGFB1;TIGAR;ZBTB7A
GO:0002250	adaptive immune response	http://amigo.geneontology.org/amigo/term/GO:0002250	382	55	23.5025	2.34017	2.90368e-09	1.20397e-08	ADAM17;C1QBP;CD274;CD40;CD40LG;CD55;CD8A;CD8B;CLU;DCLRE1C;ERCC1;EXO1;FADD;HMGB1;HSPD1;ICAM1;IFNG;IL1B;IL6;IL6R;IRF1;JAG1;JAK2;LIG4;MAD2L2;MALT1;MAP3K7;MLH1;MSH2;MSH6;MTOR;NBN;NEDD4;NFKB2;ORAI1;PAXIP1;PIK3CG;PRKCB;PRKCD;RELB;RIF1;RIPK3;RORC;SIRT1;STAT3;STAT6;TAP1;TFRC;TGFB1;TLR4;TNF;TP53BP1;TRAF2;TRIM27;UNG
GO:0019216	regulation of lipid metabolic process	http://amigo.geneontology.org/amigo/term/GO:0019216	382	55	23.5025	2.34017	2.90368e-09	1.20397e-08	ABCD2;AKR1C3;AKT1;AKT2;AMBRA1;ANKRD1;ATG14;ATP1A1;BRCA1;CAV1;CCN1;CDK4;CPT2;CREB1;DKK3;EGR1;FASN;FGF1;FGF2;HDAC3;HMGCR;IFNG;IL1B;KIT;KLF4;LDLR;MTOR;NFKB1;PDGFRA;PDGFRB;PDK1;PDK4;PIK3CG;PIK3R1;PIK3R2;PPARGC1A;PRKAA1;PRKAA2;PRKAB2;PRKCD;PTGS2;PTK2;RB1;RORC;SIRT1;SNAI1;SNAI2;SOD1;SRC;SREBF2;STAT5B;TGFB1;TNF;TWIST1;TXNRD1
GO:0038061	NIK/NF-kappaB signaling	http://amigo.geneontology.org/amigo/term/GO:0038061	120	27	7.38299	3.65705	2.98086e-09	1.22997e-08	ACTN4;AKT1;BIRC2;BIRC3;CARD10;CHUK;DICER1;EGFR;EZR;GREM1;HMGB1;IKBKE;IL1B;ILK;MALT1;MAP3K7;NFKB2;PDCD4;RELA;RELB;RHOA;RIPK3;TLR4;TNF;TNFRSF10A;TNFRSF10B;TRAF2
GO:0003170	heart valve development	http://amigo.geneontology.org/amigo/term/GO:0003170	56	18	3.4454	5.22436	3.0977e-09	1.272e-08	BMP4;BMPR1A;CCN1;HEY1;JAG1;MDM2;MTOR;NOS3;NOTCH1;RB1;SMAD4;SNAI1;SNAI2;SOX9;TGFB1;TGFB2;TGFBR2;TWIST1
GO:0046683	response to organophosphorus	http://amigo.geneontology.org/amigo/term/GO:0046683	138	29	8.49044	3.4156	4.18628e-09	1.71074e-08	AKR1C1;APEX1;AREG;ASS1;BIRC2;BSG;COL1A1;DUSP1;EZR;FOS;FOSB;FOSL1;HSPA5;HSPD1;IL1B;JUN;JUNB;JUND;MMP19;PDXP;PIK3CG;PPARGC1B;PTAFR;PTEN;PTGS2;RELA;SOD1;SPARC;STAT1
GO:0006301	postreplication repair	http://amigo.geneontology.org/amigo/term/GO:0006301	51	17	3.13777	5.41786	4.52975e-09	1.84224e-08	BRCA1;MAD2L2;MSH2;PCLAF;PCNA;POLD1;POLD2;POLD3;POLH;POLK;POLN;REV1;REV3L;RFC1;RFC2;RPA1;RPA2
GO:0043279	response to alkaloid	http://amigo.geneontology.org/amigo/term/GO:0043279	107	25	6.58317	3.79756	5.02554e-09	2.03415e-08	ATG7;BCL2L1;BLM;CAD;CASP3;CASP6;CASP7;CCNA2;CDK5;FADD;FOSB;HSP90AB1;HSPA5;HSPD1;ICAM1;MAP1LC3A;MDM2;MTOR;PEA15;PPARGC1A;PPP2R2A;PRKAA1;RAD51;RELA;SMPD1
GO:0002764	immune response-regulating signaling pathway	http://amigo.geneontology.org/amigo/term/GO:0002764	485	64	29.8396	2.1448	5.15424e-09	2.07443e-08	ABL1;BAX;BCL2;BIRC2;BIRC3;C1QBP;CASP8;CAV1;CD24;CD40;CDC42;CHUK;EP300;EZR;FADD;FOS;HMGB1;HSP90AA1;HSP90AB1;HSPA1A;HSPD1;IKBKB;IKBKE;IRF1;JUN;KIT;KRAS;LCK;LGALS3;MALT1;MAP3K1;MAP3K7;MAPK1;MAPK3;MAPK8;MAPK9;MUC1;MUC16;MUC5B;MYD88;NFKB1;NRAS;PAK1;PDPK1;PIK3CA;PIK3CB;PIK3R1;PIK3R2;PRKCB;PRKCD;PTK2;RAC1;RELA;RELB;RIPK1;RPS6KA3;S100A9;SHC1;SRC;STK11;TAB1;TAB3;TLR4;XIAP
GO:0050817	coagulation	http://amigo.geneontology.org/amigo/term/GO:0050817	326	49	20.0571	2.44302	5.17386e-09	2.07443e-08	ANXA2;AXL;C1QBP;CAV1;CD40;CD40LG;CDC42;CLIC1;COL1A1;COL3A1;EHD1;FAP;FLNA;GAS6;HDAC1;HSPB1;IL6;ILK;IRF1;ITPR1;JAK2;KRT1;LCK;MAFG;MAPK1;MAPK3;NFE2L2;NOS3;PDGFRA;PDPK1;PIK3CA;PIK3CB;PIK3CG;PIK3R1;PRKAR1A;PRKCA;PRKCB;PRKCD;PRKG1;RAC1;RAD51B;RAD51C;SERPINB2;SERPINE1;SLC7A11;SRC;THBS1;TLR4;YWHAZ
GO:0097696	STAT cascade	http://amigo.geneontology.org/amigo/term/GO:0097696	148	30	9.10569	3.29464	5.54903e-09	2.2144e-08	CAV1;CCL2;CCL5;CD40;CSF1R;CYP1B1;EGF;ERBB4;ERCC6;GGNBP2;HSF1;IFNG;IGF1;IL24;IL6;IL6R;JAK2;KIT;MGAT5;NF2;NOTCH1;PPP2CA;RET;STAT1;STAT3;STAT5A;STAT5B;TNF;VEGFA;VHL
GO:0002931	response to ischemia	http://amigo.geneontology.org/amigo/term/GO:0002931	41	15	2.52252	5.94643	8.55586e-09	3.39836e-08	ABRAXAS2;AIFM1;BCL2;CASP9;CAV1;EGR1;HK2;HSPD1;MAP3K5;PER2;PINK1;PPARGC1A;SQSTM1;TIGAR;UCHL1
GO:0070661	leukocyte proliferation	http://amigo.geneontology.org/amigo/term/GO:0070661	281	44	17.2885	2.54504	9.01001e-09	3.5621e-08	ABL1;ATM;BAX;BCL2;BLM;BMP4;CASP3;CCL5;CD24;CD274;CD40;CD40LG;CD55;CEBPB;CLU;CSF1;CTNNB1;ERBB2;FADD;GREM1;GSTP1;HMGB1;HSPD1;IGF1;IGF2;IL1B;IL6;IL6R;IL7;IRF1;KIT;LGALS3;MALT1;PIK3CG;PRKAR1A;PRKCD;PSMB10;RIPK3;STAT5B;TFRC;TGFB1;TGFBR2;TLR4;VCAM1
GO:0034248	regulation of cellular amide metabolic process	http://amigo.geneontology.org/amigo/term/GO:0034248	385	54	23.6871	2.27972	1.02925e-08	4.05029e-08	AKT1;AKT2;ATF4;BIN1;C1QBP;CASP3;CCL5;CCN1;CDK4;CLU;DAPK1;DAPK3;DHFR;EIF2AK3;EIF2S1;EIF4E;EIF4EBP1;EIF4G2;ERBB2;FOXO3;HSPB1;IGF2BP1;IGF2BP3;IL6;LIN28A;MAPK1;MAPK3;MTOR;NFE2L2;NPM1;PDK1;PDK4;PER2;PINK1;PIWIL2;PRKAA1;PRKCD;PTAFR;RBM3;RBMS3;RHOA;RPS4X;RPS6KA1;RPS6KA3;RPS6KB1;RPS6KB2;SLC7A11;STAT3;THBS1;TIGAR;TNF;TRAP1;VIM;YTHDF1
GO:0060560	developmental growth involved in morphogenesis	http://amigo.geneontology.org/amigo/term/GO:0060560	225	38	13.8431	2.74505	1.16126e-08	4.54871e-08	ABL1;AREG;AURKA;BMP4;CDK5;CSF1;CTNNB1;CXCL12;DDR1;FGF1;FGFR2;FN1;GSK3B;HNF1B;HSP90AA1;HSP90AB1;ILK;ITGB1;L1CAM;MT3;NEDD4L;NOTCH1;NRP2;NTRK3;PAK1;PLAA;POSTN;SIX1;SOX9;SPP1;STK11;TBX2;TGFB1;TGFBR2;TNFRSF12A;VEGFA;YAP1;ZEB2
GO:0035966	response to topologically incorrect protein	http://amigo.geneontology.org/amigo/term/GO:0035966	188	34	11.5667	2.93947	1.17431e-08	4.57875e-08	AMFR;ATF3;ATF4;ATF6;ATP6V0D1;BAG3;BAK1;BAX;BCL2L11;BOK;CCL2;CCND1;CLU;CUL3;CXCL8;DAXX;DDIT3;DERL1;EIF2AK3;EIF2S1;EP300;ERN1;HSF1;HSP90AA1;HSP90AB1;HSPA1A;HSPA5;HSPB1;HSPD1;NFE2L2;PIK3R1;SHC1;THBS1;XBP1
GO:0007492	endoderm development	http://amigo.geneontology.org/amigo/term/GO:0007492	74	20	4.55285	4.39286	1.21013e-08	4.69685e-08	BMP4;BMPR1A;COL11A1;CTNNB1;DKK1;FN1;HDAC1;HNF1B;ITGA5;ITGB5;MMP2;MMP9;NANOG;NOTCH1;POU5F1;SETD2;SMAD4;SOX17;SOX2;TGFB1
GO:0019058	viral life cycle	http://amigo.geneontology.org/amigo/term/GO:0019058	285	44	17.5346	2.50932	1.39453e-08	5.36358e-08	ANXA2;ATG5;AXL;BCL2;CAV1;CCL2;CCL5;CD55;CDC42;CHMP2B;CLDN1;CXCL8;CXCR4;DDB1;EGFR;EPHA2;GAS6;GSN;HSP90AB1;HSPA1A;ICAM1;ITGA5;ITGB1;ITGB5;ITGB6;LAMTOR5;LDLR;NEDD4L;NOTCH1;P4HB;PML;RAB7A;RPSA;SERPINB3;SLC1A5;SRPK1;SRPK2;TFRC;TNF;TOP2A;TRIM27;UVRAG;WWP2;XPO1
GO:0034330	cell junction organization	http://amigo.geneontology.org/amigo/term/GO:0034330	285	44	17.5346	2.50932	1.39453e-08	5.36358e-08	ABL1;ACTN4;APC;BCL2;CAV1;CDC42;CDH1;CDH2;CLDN1;CLDN3;CSF1R;CTNNA1;CTNNB1;DAPK3;DSG1;EPHA2;FLNA;FN1;GJA1;GREM1;IKBKB;ILK;ITGA5;ITGA6;KDR;KRT5;MTDH;NF2;PDPK1;PRKCA;PTEN;PTK2;RAC1;RHOA;SNAI1;SNAI2;SRC;TGFB1;TGFB2;TGFB3;TGFBR1;THBS1;TNF;VEGFA
GO:0001570	vasculogenesis	http://amigo.geneontology.org/amigo/term/GO:0001570	75	20	4.61437	4.33428	1.55597e-08	5.95755e-08	CAV1;CTNNB1;ENG;EPHA2;HEY1;ITGB8;JUNB;KDR;NOTCH1;PAXIP1;PDGFRB;PTK2;SETD2;SMO;SOX17;TGFB1;TGFBR2;TIE1;VEGFA;YAP1
GO:0060359	response to ammonium ion	http://amigo.geneontology.org/amigo/term/GO:0060359	130	27	7.99824	3.37574	1.86198e-08	7.08094e-08	ABL1;ASS1;ATF4;ATG7;CASP3;CASP6;CASP7;CCNA2;CDK5;FADD;FOSB;GABPA;HSP90AB1;HSPA5;HSPD1;ID1;MAP1LC3A;MAPK1;MAPK3;MDM2;MTOR;PEA15;PPP2R2A;PTAFR;RELA;RGS10;SMPD1
GO:0061564	axon development	http://amigo.geneontology.org/amigo/term/GO:0061564	490	63	30.1472	2.08974	1.86604e-08	7.08094e-08	ABL1;BCL2;BSG;CASP3;CDH2;CDK5;CREB1;CSF1R;CTNNA1;CXCL12;CXCR4;DDR1;DHFR;DOK2;ERBB2;EZR;FGFR2;FN1;FOLR1;GFRA1;GLI2;GSK3B;HSP90AA1;HSP90AB1;ILK;ITGB1;JAK2;JUN;KLF4;L1CAM;MAP2K1;MAPK1;MAPK3;MT3;NKX2-8;NOTCH1;NRP2;NTRK3;PAK1;PALLD;PAX2;PIK3CA;PIK3CB;PIK3R1;PRKCA;PTCH1;PTEN;PTK2;RAB8A;RET;RHOA;S100B;SHC1;SMAD4;SMO;SPP1;SRC;STK11;TNFRSF12A;TUBB3;UCHL1;VEGFA;ZEB2
GO:0051051	negative regulation of transport	http://amigo.geneontology.org/amigo/term/GO:0051051	458	60	28.1784	2.12929	2.06501e-08	7.80115e-08	ACVR1C;AKT1;AKT2;ANXA4;ARL6IP5;ATF4;ATG5;ATP7A;BAG3;BARD1;BCL2;BIN1;BOK;CAMK2D;CAV1;CDK5;CRYAB;EGF;ERBB3;EZR;FN1;GAS6;HMGB1;HMGCR;HMOX1;HSPA1A;ICAM1;IL11;IL1B;LGALS3;MMP9;MTOR;NEDD4;NEDD4L;NF1;NFKB1;NOS1;NOS3;NOTCH1;NTSR1;PARK7;PEA15;PML;PRKCB;PTEN;PTGER3;PTGS2;RAB7A;RAC1;SLC9A3R1;SREBF2;TGFB1;THBS1;TNF;TRIM27;TWIST1;TXN;UCP2;WWP2;YWHAQ
GO:0006352	DNA-templated transcription, initiation	http://amigo.geneontology.org/amigo/term/GO:0006352	231	38	14.2123	2.67375	2.4213e-08	9.10666e-08	BAX;CCN2;CCND1;CDK4;CDK7;CDKN1A;CREB1;CTNNB1;E2F2;ERCC2;ERCC3;FOSL1;HMGB1;HNF1B;JUN;KAT2B;MAPK3;MITF;MNAT1;NOTCH1;NOTCH3;NR1I2;NR4A1;PAXIP1;PPARGC1A;PPM1D;PTEN;RORC;SMARCA4;SOX9;TEAD1;TEAD3;TEAD4;TFAM;TP53;TWIST1;WWTR1;YAP1
GO:0050920	regulation of chemotaxis	http://amigo.geneontology.org/amigo/term/GO:0050920	205	35	12.6126	2.775	3.30505e-08	1.23757e-07	ADAM10;ADAM17;C1QBP;CCL2;CCL5;CSF1;CXCL10;CXCL12;CXCL8;CXCR4;DUSP1;FGF1;FGF2;GAS6;GREM1;GSTP1;HMGB1;HSPB1;IL6;IL6R;KDR;MAPK14;MAPK3;MET;NOTCH1;NTRK3;PDGFD;PDGFRA;PDGFRB;RAC1;S100A7;SERPINE1;TGFB1;THBS1;VEGFA
GO:0003158	endothelium development	http://amigo.geneontology.org/amigo/term/GO:0003158	117	25	7.19842	3.47298	3.44211e-08	1.28324e-07	ANXA2;BMP4;CLDN1;CTNNB1;CXCL10;ENG;EZR;FASN;FGF1;FOXP1;HEY1;ICAM1;ID1;IKBKB;IL1B;JAG1;KDR;MET;NOTCH1;RHOA;SLC40A1;SMAD4;SOX17;TNF;ZEB1
GO:0042769	DNA damage response, detection of DNA damage	http://amigo.geneontology.org/amigo/term/GO:0042769	39	14	2.39947	5.83461	3.57683e-08	1.32765e-07	CUL4A;DDB1;PARP1;PCNA;PNKP;POLD1;POLD2;POLD3;RFC1;RFC2;RPA1;RPA2;USP1;WDR48
GO:0006984	ER-nucleus signaling pathway	http://amigo.geneontology.org/amigo/term/GO:0006984	45	15	2.76862	5.41786	3.68642e-08	1.36237e-07	ATF3;ATF4;ATF6;BCL2L11;BOK;CCL2;CXCL8;DDIT3;EIF2AK3;EIF2S1;GSK3B;HSPA5;NFE2L2;TP53;XBP1
GO:0032602	chemokine production	http://amigo.geneontology.org/amigo/term/GO:0032602	79	20	4.86047	4.11483	4.06071e-08	1.4942e-07	ADAM17;CSF1R;EGR1;EPHA2;FOXP1;GSTP1;HIF1A;HMGB1;HMOX1;IL1B;IL6;IL6R;IL7;KLF4;POSTN;S100A9;SNAI2;TLR4;TNF;TWIST1
GO:0009755	hormone-mediated signaling pathway	http://amigo.geneontology.org/amigo/term/GO:0009755	237	38	14.5814	2.60606	4.8968e-08	1.79409e-07	ABHD2;ARID1A;BMP4;BRCA1;CCNE1;CDK7;CLOCK;CTNNB1;DAXX;EP300;FOXP1;HDAC1;JAK2;KAT5;KDM3A;LATS1;NCOA3;NEDD4;NR1I2;NR4A1;NUP62;PAK1;PARK7;PARP1;PHB;PPARGC1A;PPARGC1B;RB1;RHOA;RORC;SIRT1;SMARCA4;SRC;TP63;UBR5;YAP1;YWHAH;ZBTB7A
GO:0018205	peptidyl-lysine modification	http://amigo.geneontology.org/amigo/term/GO:0018205	360	50	22.149	2.25744	5.01683e-08	1.82714e-07	ARNT;ATF2;ATG5;ATP7A;BRCA1;BRCA2;CHEK1;CLOCK;CTNNB1;DNMT1;EGR1;EP300;EZH2;HDAC4;IL1B;KAT2B;KAT5;KAT8;KDM3A;KMT2B;KMT2C;MAP3K7;MAPK3;MDM2;MEN1;MUC1;NCOA3;NOS1;PARK7;PAXIP1;PIWIL2;PML;POLE3;PPARGC1A;PRKAA1;PRKAA2;RELA;RIF1;SENP1;SETD2;SIRT1;SIRT3;SMAD4;SNAI2;TET2;TGFB1;TGM2;TRIM27;TWIST1;USP22
GO:0050769	positive regulation of neurogenesis	http://amigo.geneontology.org/amigo/term/GO:0050769	447	58	27.5017	2.10896	5.03001e-08	1.82714e-07	ANKRD1;BCL2;BIN1;BMP4;CFLAR;CSF1;CTNNB1;CXCL12;CXCR4;DICER1;DKK1;DUOXA1;DVL2;DVL3;E2F1;EP300;EZH2;FLNA;FN1;GLI2;HDAC1;HGF;HIF1A;HSPA5;IL1B;IL6;ILK;KIT;L1CAM;LIG4;LIN28A;MAP2K1;MTOR;NEDD4L;NFE2L2;NOTCH1;NTRK3;PAK1;PLAA;PTEN;RELA;RET;RHOA;S100A9;SMO;SOX10;SOX8;STK11;TGFB1;TIMP2;TNF;TNFRSF12A;TP73;VEGFA;XRCC2;XRCC5;ZEB1;ZEB2
GO:0060759	regulation of response to cytokine stimulus	http://amigo.geneontology.org/amigo/term/GO:0060759	163	30	10.0286	2.99145	5.63132e-08	2.03686e-07	ADAM17;AXL;BIRC2;BIRC3;CASP4;CASP8;CAV1;CCL5;CD24;CDC37;CHUK;CSF1;FADD;GAS6;GSTP1;HIF1A;HSP90AB1;HSPA1A;IFNG;IKBKB;IL6;IL7;JAK2;KLF4;RIPK1;SCRIB;STAT1;TLR4;TNF;TRAF2
GO:0045444	fat cell differentiation	http://amigo.geneontology.org/amigo/term/GO:0045444	210	35	12.9202	2.70893	6.17073e-08	2.22251e-07	AKT1;AKT2;ATF2;BNIP3;CCND1;CEBPB;CREB1;DDIT3;E2F1;EP300;FOXO1;IL11;IL6;ITGA6;JAG1;KLF4;KLF5;MAPK14;MTOR;NR4A1;PER2;PPARGC1A;PTGS2;RORC;SAV1;SIRT1;SNAI2;SOX8;STK4;TGFB1;TNF;TRIB2;WWTR1;XBP1;ZBTB7A
GO:0035264	multicellular organism growth	http://amigo.geneontology.org/amigo/term/GO:0035264	147	28	9.04417	3.09592	7.29015e-08	2.61461e-07	BCL2;CDK4;CDKN1C;CREB1;CSF1;ERCC1;ERCC2;ERCC6;EZR;FGFR2;GDF15;HSF1;HTRA2;IGF1;IGF2;MTOR;PALB2;PIK3CA;PTCH1;SMO;SOD1;STAT3;STAT5A;STAT5B;WDR48;WWTR1;XPA;XRCC2
GO:0007369	gastrulation	http://amigo.geneontology.org/amigo/term/GO:0007369	175	31	10.7669	2.8792	8.45733e-08	3.02048e-07	ARID1A;BMP4;BMPR1A;COL11A1;CTNNB1;CUL3;DKK1;DVL2;EPHA2;FGFR2;FN1;HNF1B;ITGA5;ITGB1;ITGB5;KLF4;MMP2;MMP9;NANOG;NF2;PAX2;POU5F1;PRKAR1A;RNF2;SETD2;SMAD4;SNAI1;SOX17;SOX2;TGFBR2;TXNRD1
GO:0044839	cell cycle G2/M phase transition	http://amigo.geneontology.org/amigo/term/GO:0044839	213	35	13.1048	2.67077	8.87291e-08	3.15564e-07	ABCB1;ATM;AURKA;BLM;BRCA1;CCNA2;CCND1;CDC7;CDK2;CDK4;CDKN1A;CHEK1;CHEK2;DYNLL1;FOXM1;HSP90AA1;LATS1;MELK;MRE11;MSH6;NBN;NES;NPM1;PAXIP1;PBX1;PLK1;PPM1D;PPP2R2A;RAD51B;RAD51C;RECQL4;TOPBP1;TP53;UIMC1;YWHAG
GO:0048645	animal organ formation	http://amigo.geneontology.org/amigo/term/GO:0048645	61	17	3.75302	4.52968	9.17697e-08	3.25018e-07	BMP4;BMPR1A;CTNNB1;DKK1;FGF1;FGFR2;FOLR1;GLI2;MAP2K1;MAPK1;MAPK3;PAX2;PIM1;SIX1;SOX17;TGFBR2;TP63
GO:0007219	Notch signaling pathway	http://amigo.geneontology.org/amigo/term/GO:0007219	185	32	11.3821	2.81143	9.33888e-08	3.2938e-07	ADAM10;ADAM17;AKT1;ANXA4;BHLHE40;CDKN1B;EGF;EGFR;EP300;HEY1;HNF1B;JAG1;KAT2B;KIT;MYC;NOTCH1;NOTCH3;PBX1;POSTN;SNAI1;SNAI2;SOX9;STAT1;STAT3;TBX2;TGFB1;TGFB2;TGFBR2;TP63;WWP2;YBX1;ZBTB7A
GO:0006970	response to osmotic stress	http://amigo.geneontology.org/amigo/term/GO:0006970	76	19	4.6759	4.06339	1.09937e-07	3.86143e-07	ABCB1;ATF2;BAD;BAX;CASP3;CLDN1;EGFR;HSP90AB1;KCNMA1;LRRC8A;LRRC8D;MAPK13;PDPK1;PTGS2;RELB;SLC2A1;TNF;XRCC5;XRCC6
GO:0001818	negative regulation of cytokine production	http://amigo.geneontology.org/amigo/term/GO:0001818	256	39	15.7504	2.47613	1.33158e-07	4.65065e-07	ABCD2;ANXA4;AXL;C1QBP;CD24;CD274;CUEDC2;DICER1;EPHA2;EZR;FN1;GAS6;GSTP1;HGF;HMGB1;HMOX1;HSF1;HSP90AB1;IFNG;IKBKE;IL6;KAT5;KLF4;NAV3;NFKB1;PDCD4;PML;RAC1;RELB;TGFB1;TGFB2;TGFB3;THBS1;TLR4;TNF;TRIB2;TRIM27;TWIST1;YY1
GO:0035272	exocrine system development	http://amigo.geneontology.org/amigo/term/GO:0035272	49	15	3.01472	4.97558	1.33501e-07	4.65065e-07	CDC42;EGFR;FGFR2;HGF;IGF2;POLB;SNAI2;SOX10;SOX9;TGFB1;TGFB2;TGFB3;TGM2;TNF;XBP1
GO:0051961	negative regulation of nervous system development	http://amigo.geneontology.org/amigo/term/GO:0051961	297	43	18.2729	2.35321	1.34564e-07	4.66853e-07	BMPR1A;CDK5;COL3A1;CTNNA1;CTNNB1;DICER1;EIF2AK3;EIF4E;ERBB4;FOXO3;GSK3B;ID1;IL1B;IL6;JAG1;LDLR;LIN28A;LRP1;MDM2;MT3;NF1;NOTCH1;NOTCH3;NTRK3;PAQR3;PBX1;PLK2;PTEN;PTK2;RHOA;SOX10;SOX2;SOX8;SOX9;SPP1;STAT3;TERT;TGFB1;TLX3;TNF;TP73;VIM;YWHAH
GO:0031016	pancreas development	http://amigo.geneontology.org/amigo/term/GO:0031016	77	19	4.73742	4.01062	1.37642e-07	4.75594e-07	AKT1;BAD;BAK1;BMP4;CLOCK;CTNNB1;EIF2AK3;FOXO1;GSK3B;HNF1B;IGF2;IL6;IL6R;MEN1;MSLN;PDPK1;SMO;SOX9;XBP1
GO:1901522	positive regulation of transcription from RNA polymerase II promoter involved in cellular response to chemical stimulus	http://amigo.geneontology.org/amigo/term/GO:1901522	21	10	1.29202	7.73979	1.40055e-07	4.81972e-07	ATF4;EP300;HIF1A;MT3;NFE2L2;NOTCH1;RELA;SMAD4;VEGFA;XBP1
GO:0009615	response to virus	http://amigo.geneontology.org/amigo/term/GO:0009615	319	45	19.6265	2.29282	1.49065e-07	5.10909e-07	ACTA2;ATG7;BAD;BCL2;BCL2L1;BCL2L11;BECN1;BIRC2;BIRC3;BNIP3;C1QBP;CCL5;CD40;CHUK;CLU;CXCL10;CXCL12;CXCR4;ENO1;ERCC6;FADD;FLNA;FOSL1;HSPB1;IFNG;IKBKB;IKBKE;IL1B;IL6;IRF1;LAMTOR5;MAPK11;MAPK14;PIM2;PMAIP1;PML;PRKRA;RELA;SETD2;SLFN11;SRC;STAT1;TNF;TPT1;URI1
GO:0045445	myoblast differentiation	http://amigo.geneontology.org/amigo/term/GO:0045445	85	20	5.22962	3.82437	1.5116e-07	5.16009e-07	ANKRD1;BMP4;CXCL10;DDIT3;GREM1;HMGCR;IGF1;ILK;JAG1;MAP3K5;MAPK12;MAPK14;MBNL1;NOTCH1;RB1;SOX8;SOX9;TBX2;TGFB1;TNF
GO:0002065	columnar/cuboidal epithelial cell differentiation	http://amigo.geneontology.org/amigo/term/GO:0002065	109	23	6.70622	3.42965	1.54191e-07	5.2425e-07	ABL1;BAD;BMP4;CDH2;CDKN1A;CEBPB;CLOCK;FGFR2;GSK3B;HIF1A;JAG1;KLF5;MEN1;NOTCH1;PDPK1;SAV1;SCRIB;SERPINE1;SLC9A3R1;SMO;SOD1;TIGAR;TP63
GO:0051235	maintenance of location	http://amigo.geneontology.org/amigo/term/GO:0051235	309	44	19.0112	2.31442	1.56298e-07	5.29297e-07	ABL1;ACVR1C;AKT1;ATG5;ATP7B;BARD1;BAX;CAMK2D;CAV1;CDK5;CXCL10;DDIT3;EHD1;EZR;FASLG;FGF2;FLNA;GOLPH3;GSN;HK2;HSPA5;IKBKE;IL1B;IL6;ITPR1;KEAP1;LATS1;LCK;NFKB1;NOS1;NTSR1;PARK7;PDPK1;PINK1;PML;S100A7;S100A9;SIRT1;SREBF2;STAT5B;TGFB1;TNF;TXN;UVRAG
GO:0051193	regulation of cofactor metabolic process	http://amigo.geneontology.org/amigo/term/GO:0051193	78	19	4.79895	3.9592	1.71611e-07	5.78846e-07	ARNT;DUOXA1;HDAC4;HIF1A;IGF1;MT3;NFE2L2;PDK1;PDK4;PFKFB3;PINK1;PPARGC1A;PRKAA1;PRKAA2;RAC1;SLC7A11;STAT3;TIGAR;ZBTB7A
GO:0090596	sensory organ morphogenesis	http://amigo.geneontology.org/amigo/term/GO:0090596	250	38	15.3812	2.47054	2.04422e-07	6.86792e-07	ARID1A;BAK1;BAX;BCL2;BMP4;COL11A1;CTNNB1;DVL2;EPHA2;FASLG;FAT1;FGFR2;GLI2;HDAC1;HIF1A;HIPK2;JAG1;MAPK1;MAPK3;MSX1;NF1;PAX2;PRKRA;PROM1;ROR2;SCRIB;SIX1;SLC9A3R1;SOD1;SOX1;SOX8;SOX9;STAT3;TBX2;TWIST1;VEGFA;YY1;ZEB1
GO:0008544	epidermis development	http://amigo.geneontology.org/amigo/term/GO:0008544	455	57	27.9939	2.03616	2.19592e-07	7.34853e-07	ADAM9;AKR1C3;ATP7A;BCL2;BMP4;CAPN1;CAPNS1;CASP14;CASP3;CCN2;CTNNB1;DKK1;DSG1;EGFR;EPHA2;ERCC2;ERCC3;EZH2;FGFR2;GLI1;HDAC1;HOXB13;JAG1;KEAP1;KLF4;KRT1;KRT10;KRT18;KRT5;KRT8;LATS1;MAFG;MAP2K1;NCOA3;NF1;NOTCH1;PALLD;PPL;PTCH1;RELA;S100A7;SAV1;SCRIB;SFN;SLC9A3R1;SMAD4;SMO;SNAI1;SOD1;SOX9;STK4;TGFB2;TGM3;TNF;TP63;UGCG;YAP1
GO:0032386	regulation of intracellular transport	http://amigo.geneontology.org/amigo/term/GO:0032386	422	54	25.9635	2.07984	2.31567e-07	7.71888e-07	AKT2;ANXA2;BAG3;BAP1;BARD1;BMP4;CDC42;CDH1;CDK5;CRYAB;EHD1;ERBB2;EZR;FLNA;GAS6;GSK3B;HDAC3;HMOX1;HSP90AB1;HTRA2;IFNG;IGF1;IL1B;JAK2;MAP2K1;MAPK1;MAPK14;MAPK3;MDM2;NEDD4;NF1;NUP62;PAK1;PARK7;PDPK1;PDZK1;PIK3R1;PIK3R2;PINK1;PRKAA1;PRKCB;PRKCD;PTGS2;SETD2;SFN;SIRT1;SMO;SRC;SREBF2;TGFB1;TP53;TXN;UBR5;XPO1
GO:0061311	cell surface receptor signaling pathway involved in heart development	http://amigo.geneontology.org/amigo/term/GO:0061311	27	11	1.66117	6.62182	2.35789e-07	7.82893e-07	BMP4;BMPR1A;CTNNB1;DKK1;HEY1;JAG1;MSX1;NOTCH1;SNAI1;SOX17;TGFB1
GO:0043583	ear development	http://amigo.geneontology.org/amigo/term/GO:0043583	212	34	13.0433	2.6067	2.45835e-07	8.13073e-07	ATG5;BCL2;BCL2L11;BMP4;CCNA2;CDKN1B;COL11A1;DDR1;DVL2;FGFR2;GLI2;JAG1;MAPK1;MAPK3;MSX1;NOTCH1;NTRK3;PAX2;PDGFRB;PRKRA;ROR1;ROR2;SCRIB;SIX1;SLC9A3R1;SOD1;SOX2;SOX9;SPARC;TGFB1;TGFB2;TGFB3;TWIST1;ZEB1
GO:0003012	muscle system process	http://amigo.geneontology.org/amigo/term/GO:0003012	423	54	26.0251	2.07492	2.50129e-07	8.24068e-07	ACTA2;ALDOA;ATP1A1;ATP1B1;BECN1;BIN1;CAMK2D;CAV1;CCN2;CFLAR;CHUK;CRYAB;DAPK3;EDNRA;ENO1;EZH2;FLNA;FOXO1;G6PD;GJA1;GSN;HDAC4;HMOX1;IGF1;IL1B;ITGB5;KCNMA1;KIT;KLF4;MAP2K3;MAP2K4;MTOR;NEDD4L;NOS1;NOS3;NOTCH1;PAK1;PARP1;PARP2;PIK3CA;PIK3CG;PPARGC1A;PRKCA;PRKG1;PTAFR;PTGER3;PTGS2;PTK2;PXN;RHOA;RPS6KB1;SMAD4;SOD1;VIM
GO:0045861	negative regulation of proteolysis	http://amigo.geneontology.org/amigo/term/GO:0045861	336	46	20.6724	2.22519	2.64249e-07	8.67225e-07	AKT1;BEX3;BIN1;BIRC2;BIRC3;BIRC5;BIRC7;CD44;CD55;CDK5;CFLAR;CLN3;COL6A3;CRYAB;GAS6;HGF;HIPK2;HSP90AB1;KLF4;LAMTOR5;MDM2;MMP9;MT3;PARK7;PAX2;PML;PRDX3;PTGS2;PTPN3;RPS6KA1;RPS6KA3;RPS7;SENP1;SERPINB2;SERPINB3;SERPINE1;SFN;SPINK7;SRC;THBS1;TIMP2;TIMP3;TNFAIP8;VEGFA;WFDC2;XIAP
GO:0045088	regulation of innate immune response	http://amigo.geneontology.org/amigo/term/GO:0045088	369	49	22.7027	2.15833	2.76465e-07	9.03827e-07	BIRC2;BIRC3;C1QBP;CASP8;CAV1;CCL5;CDC37;CHUK;EP300;FADD;HMGB1;HMGB2;HSP90AB1;HSPA1A;HSPD1;IFNG;IKBKB;IKBKE;IRF1;JAK2;KRAS;MALT1;MAP3K1;MAP3K7;MUC1;MUC16;MUC5B;MYD88;NFKB1;NRAS;PAK1;PDPK1;PRKCD;PRKDC;RELA;RELB;RIPK1;RPS6KA3;S100A9;SCRIB;SRC;STAT1;STAT5B;TAB1;TAB3;TLR4;XIAP;XRCC5;XRCC6
GO:0032606	type I interferon production	http://amigo.geneontology.org/amigo/term/GO:0032606	113	23	6.95232	3.30825	3.0696e-07	9.95863e-07	CHUK;CTNNB1;EP300;HMGB1;HMGB2;HSPD1;IKBKE;IRF1;LRRFIP1;MRE11;MYD88;NFKB1;NFKB2;PRKDC;RELA;RELB;SETD2;STAT1;STAT6;TLR4;XRCC5;XRCC6;YY1
GO:0042303	molting cycle	http://amigo.geneontology.org/amigo/term/GO:0042303	113	23	6.95232	3.30825	3.0696e-07	9.95863e-07	ATP7A;BCL2;CLOCK;CTNNB1;DKK1;EGFR;ERCC2;FGFR2;HDAC1;NF1;NOTCH1;PTGS2;RELA;SAV1;SMAD4;SMO;SNAI1;SOX9;TERT;TGFB2;TGM3;TNF;TP63
GO:0035924	cellular response to vascular endothelial growth factor stimulus	http://amigo.geneontology.org/amigo/term/GO:0035924	52	15	3.1993	4.68853	3.19035e-07	1.0311e-06	AKT1;ERN1;FLT4;HSPB1;KDR;MAP2K3;MAPK14;NOTCH1;NR4A1;NRP2;PDGFRA;PDGFRB;RELA;VCAM1;VEGFA
GO:0070646	protein modification by small protein removal	http://amigo.geneontology.org/amigo/term/GO:0070646	288	41	17.7192	2.31388	4.16114e-07	1.33976e-06	ABRAXAS2;APC;BAP1;BARD1;BECN1;BIRC2;BIRC3;BRCA1;CCNA2;DDB2;HIF1A;KEAP1;MAP3K7;MDM2;MDM4;MYC;NEDD8;PARK7;POLB;PSMB10;PSMB9;PTEN;RAD23B;RHOA;RIPK1;SENP1;SMAD4;SMURF2;TAB1;TGFBR1;TP53;TRAF2;UCHL1;UIMC1;USP1;USP13;USP22;USP35;USP37;WDR48;YY1
GO:0032615	interleukin-12 production	http://amigo.geneontology.org/amigo/term/GO:0032615	53	15	3.26082	4.60007	4.19891e-07	1.34682e-06	C1QBP;CD40;CD40LG;FOXP1;HMGB1;HSPD1;IFNG;IRF1;MAPK11;MAPK14;NFKB1;PRKCD;RELA;THBS1;TLR4
GO:0010573	vascular endothelial growth factor production	http://amigo.geneontology.org/amigo/term/GO:0010573	34	12	2.09185	5.73655	4.24952e-07	1.35284e-06	ARNT;ATF4;BRCA1;CYP1B1;EIF2AK3;FLT4;HIF1A;IL1A;IL1B;IL6;PTGS2;TGFB1
GO:0048536	spleen development	http://amigo.geneontology.org/amigo/term/GO:0048536	34	12	2.09185	5.73655	4.24952e-07	1.35284e-06	ABL1;ADAM17;BCL2;BCL2L11;FADD;HOXB4;NFKB2;PBX1;POLB;PRKDC;RIPK3;SLC40A1
GO:0007498	mesoderm development	http://amigo.geneontology.org/amigo/term/GO:0007498	124	24	7.62909	3.14585	4.54853e-07	1.44263e-06	BMP4;BMPR1A;DKK1;EPHA2;FGFR2;FOXC2;ITGB1;JAK2;KLF4;NF2;PALB2;PAX2;PPP2CA;PRKAR1A;SETD2;SMAD4;SMO;SNAI1;SOX17;TIE1;TP63;TXNRD1;VEGFA;YAP1
GO:0051493	regulation of cytoskeleton organization	http://amigo.geneontology.org/amigo/term/GO:0051493	500	60	30.7625	1.95043	4.68892e-07	1.48163e-06	ABL1;APC;ARHGDIB;AURKA;BIN1;BRCA1;CCN2;CDC42;CDK5;CDKN1B;CHEK1;CHMP2B;CSF1R;CTNNB1;CXCL12;DAPK3;EZR;FLNA;GSK3B;GSN;HSPA1A;ICAM1;ID1;ILK;KAT2B;LATS1;LRP1;MAPK1;MAPK3;MET;MTOR;NAV3;NES;NF2;NPM1;NTRK3;NUP62;PAK1;PDGFRA;PDGFRB;PDXP;PIK3R1;PLK1;PLK2;PRKAA1;PRKAA2;PRKCD;PTK2;PXN;RAC1;RASSF1;RHOA;S100A9;SMAD4;TGFB1;TGFB3;TGFBR1;TRIM27;XPO1;XRCC3
GO:0021915	neural tube development	http://amigo.geneontology.org/amigo/term/GO:0021915	161	28	9.90552	2.82671	5.2444e-07	1.65101e-06	ABL1;AMBRA1;APAF1;ARID1A;BMP4;DACT1;DVL2;DVL3;EPHA2;FOLR1;GLI2;HIF1A;LMO4;NF1;NOTCH1;PAX2;PHGDH;PTCH1;RPS7;SCRIB;SETD2;SMO;SOX17;STK4;TGFB1;TGFB2;TWIST1;ZEB2
GO:0061351	neural precursor cell proliferation	http://amigo.geneontology.org/amigo/term/GO:0061351	143	26	8.79807	2.95519	5.48206e-07	1.71947e-06	CDH2;CIP2A;CTNNA1;CTNNB1;EGF;EMX2;FGFR2;FLNA;FOXO1;FOXO3;HIF1A;IGF2BP1;ILK;MELK;NES;NF1;NF2;NOTCH1;RHOA;SHCBP1;SMO;SOX10;TEAD3;TGFB1;VEGFA;ZEB2
GO:0051169	nuclear transport	http://amigo.geneontology.org/amigo/term/GO:0051169	356	47	21.9029	2.14584	5.73983e-07	1.7937e-06	AKR1C3;AKT1;BAG3;BARD1;BMP4;CDH1;CDK5;EIF4E;FLNA;GAS6;GSK3B;HDAC3;HSP90AB1;IFNG;IGF1;IL1B;JAK2;MALT1;MAPK1;MAPK14;MDM2;MT3;NEDD4;NF1;NPM1;NUP62;PARK7;PIK3R1;PIK3R2;PML;PRKCD;PTGS2;RAB18;RPSA;SETD2;SFN;SIRT1;SMO;SRSF2;SRSF4;STAT3;TGFB1;TNF;TP53;TXN;UBR5;XPO1
GO:0017038	protein import	http://amigo.geneontology.org/amigo/term/GO:0017038	211	33	12.9818	2.54203	6.64673e-07	2.06949e-06	AKR1C3;AKT1;BAG3;BMP4;CDH1;CLU;FLNA;GAS6;HDAC3;HSP90AA1;HSP90AB1;HSPD1;IFNG;IGF1;JAK2;MAPK1;MAPK14;MT3;NDUFA13;NF1;NUP62;PIK3R1;PIK3R2;PML;PRKCD;PTGS2;SIRT1;SMO;STAT3;TGFB1;TNF;TXN;UBR5
GO:0090066	regulation of anatomical structure size	http://amigo.geneontology.org/amigo/term/GO:0090066	487	58	29.9627	1.93574	9.36498e-07	2.9052e-06	ABL1;ACTA2;AKT1;AKT1S1;ATG5;ATP7A;BIN1;CAV1;CDK4;CDK5;CREB1;CXCL12;E2F4;EDNRA;EGFR;EZR;FN1;GCLC;GCLM;GSK3B;GSN;HMGCR;HMOX1;HNF1B;HSP90AB1;ICAM1;ILK;KCNMA1;L1CAM;LAMTOR5;LATS1;LRRC8A;LRRC8D;MT3;MTOR;NOS1;NOS3;NTRK3;NTS;PAK1;PAX2;PDXP;PER2;PRKCD;PRKG1;PTAFR;PTEN;PTGS2;RAC1;RET;RHOA;SLC9A3R1;SOD1;SOD2;SPP1;TNFRSF12A;TRIM27;VEGFA
GO:0071103	DNA conformation change	http://amigo.geneontology.org/amigo/term/GO:0071103	245	36	15.0736	2.38828	9.80847e-07	3.03171e-06	AIFM1;BLM;BRIP1;CDKN2A;CHD4;DAXX;ERCC2;ERCC3;ERCC6;ERCC8;FANCM;HMGB1;HMGB2;MCM9;MNAT1;MRE11;NAP1L3;NBN;NPM1;POLE3;RAD50;RAD51;RAD54L;RECQL;RECQL4;RPA1;RPA2;SOX9;SRPK1;TOP1;TOP2A;TOP3A;TOP3B;TP53;XRCC5;XRCC6
GO:0009299	mRNA transcription	http://amigo.geneontology.org/amigo/term/GO:0009299	25	10	1.53812	6.50143	1.03492e-06	3.18725e-06	ARNT;ATF4;DDIT3;FLNA;HIF1A;HSF1;POU5F1;SOX17;STAT3;TP53
GO:1902742	apoptotic process involved in development	http://amigo.geneontology.org/amigo/term/GO:1902742	31	11	1.90727	5.76739	1.21919e-06	3.73317e-06	BAK1;BAX;BCL2L11;BMP4;CCN1;CRYAB;HNF1B;NOTCH1;PAX2;SCRIB;TGFB2
GO:1903008	organelle disassembly	http://amigo.geneontology.org/amigo/term/GO:1903008	96	20	5.9064	3.38616	1.22097e-06	3.73317e-06	AMBRA1;ATG12;ATG14;ATG5;ATG7;BECN1;BNIP3;CDC37;HIF1A;HK2;HTRA2;MAP1LC3A;MAP1LC3B;PARK7;PINK1;PPARGC1A;SQSTM1;SREBF2;TIGAR;VDAC1
GO:0002449	lymphocyte mediated immunity	http://amigo.geneontology.org/amigo/term/GO:0002449	238	35	14.6429	2.39023	1.35755e-06	4.1359e-06	C1QBP;CD40;CD40LG;CD55;CD8A;CLU;ERCC1;EXO1;FADD;HMGB1;HSPD1;ICAM1;IL1B;IL6;JAG1;LIG4;MAD2L2;MALT1;MAP3K7;MLH1;MSH2;MSH6;NBN;PAXIP1;PRKCD;RIF1;RIPK3;STAT5B;STAT6;TFRC;TGFB1;TNF;TP53BP1;TRAF2;UNG
GO:0005996	monosaccharide metabolic process	http://amigo.geneontology.org/amigo/term/GO:0005996	280	39	17.227	2.26389	1.38769e-06	4.21264e-06	AKT1;AKT2;ALDH1A1;ALDOA;ATF3;ATF4;BAD;DYRK2;ENO1;FOXO1;G6PD;GCLC;GSK3B;H6PD;HK2;HMGB1;IGF1;IGF2;KAT2B;MAPK14;MTOR;PDK1;PDK4;PER2;PFKFB3;PGD;PGK1;PIK3CA;PKM;PMAIP1;PPARGC1A;PRKAA1;RORC;SIRT1;SLC25A1;SLC2A1;SRC;TIGAR;TNF
GO:0031214	biomineral tissue development	http://amigo.geneontology.org/amigo/term/GO:0031214	150	26	9.22874	2.81729	1.41682e-06	4.28577e-06	ANXA2;ATF4;BMP4;BMPR1A;CCN1;CEBPB;COL1A1;EIF2AK3;ERCC2;FGFR2;FOXO1;GAS6;GREM1;HIF1A;IGF1;MMP20;NOS3;NOTCH1;PTGS2;ROR2;SOX9;SPP1;STIM1;TGFB1;TGFB3;TWIST1
GO:0018210	peptidyl-threonine modification	http://amigo.geneontology.org/amigo/term/GO:0018210	114	22	7.01384	3.13665	1.43214e-06	4.31673e-06	AKT1;BCL2;CAD;CAMK2D;CDC7;CDK5;CHEK1;EGF;GSK3B;HIPK2;MAP2K1;MAPK1;MAPK8;MTOR;PDPK1;PLK1;PRKCA;PRKCB;PRKCD;TGFB1;TGFBR1;TGFBR2
GO:0042107	cytokine metabolic process	http://amigo.geneontology.org/amigo/term/GO:0042107	106	21	6.52165	3.22005	1.58471e-06	4.75973e-06	CEBPB;EGR1;HMOX1;HSPB1;IGF2BP1;IGF2BP3;IL1A;IL1B;IL6;IRF1;KLF4;MAP2K3;NFKB1;PTAFR;RELA;STAT3;STAT5B;THBS1;TLR4;TNF;TRIB2
GO:0007292	female gamete generation	http://amigo.geneontology.org/amigo/term/GO:0007292	133	24	8.18282	2.93297	1.70821e-06	5.11259e-06	AURKA;BCL2;BRCA2;CTNNB1;ERCC1;FOSL1;FOXO3;HSF1;IGF1;KMT2B;MCM8;MCM9;MLH1;MMP19;NOS3;PIWIL2;PLK1;PRKAR1A;PTGS2;RAD51C;SIRT1;SRC;TOP2A;TRIP13
GO:0051341	regulation of oxidoreductase activity	http://amigo.geneontology.org/amigo/term/GO:0051341	90	19	5.53725	3.43131	1.81861e-06	5.42394e-06	ABL1;AKT1;ATP7A;CAV1;COX17;DHFR;EGFR;HIF1A;HSP90AA1;IFNG;IL1B;KRAS;MT3;NFKB1;NOS3;PARK7;RIPK3;TERT;TNF
GO:0010959	regulation of metal ion transport	http://amigo.geneontology.org/amigo/term/GO:0010959	360	46	22.149	2.07684	1.89833e-06	5.64189e-06	ABL1;ACTN4;AKT1;ANXA2;ATF4;ATG5;ATP1A1;ATP1B1;ATP7A;BAK1;BAX;BCL2;BIN1;CAMK2D;CAV1;CCL2;CCL5;CTNNB1;CXCL10;CXCL12;EGF;FLNA;G6PD;ICAM1;LGALS3;NEDD4;NEDD4L;NOS1;NOS3;NTSR1;ORAI1;PDGFRB;PDPK1;PIK3CG;PML;PTEN;PTGS2;PTPN3;RHOA;SLC31A2;SLC9A3R1;STIM1;TGFB1;TRIM27;WWP2;YWHAH
GO:0010463	mesenchymal cell proliferation	http://amigo.geneontology.org/amigo/term/GO:0010463	45	13	2.76862	4.69548	1.91925e-06	5.68418e-06	BMP4;BMPR1A;CTNNB1;FGFR2;MSX1;MYC;SIX1;SMO;SOX9;STAT1;TGFBR2;VEGFA;ZEB1
GO:0002791	regulation of peptide secretion	http://amigo.geneontology.org/amigo/term/GO:0002791	463	55	28.4861	1.93077	1.94468e-06	5.73951e-06	ABL1;ACVR1C;ADAM9;ANKRD1;ANXA4;ATG5;BAD;CCL5;CD274;CD40;CD40LG;CHUK;CLOCK;CSF1R;DYNLL1;EGFR;EZR;FN1;FOXP1;GAS6;GOLPH3;GOLPH3L;HIF1A;HMGB1;HMGCR;HSPD1;IFNG;IGF1;IL1A;IL1B;IL6;ITPR1;JAK2;KISS1;MAPK11;MAPK14;MAPK3;NOS2;PER2;PML;POSTN;PRKCA;SIRT3;SLC2A1;SRC;TGFB1;TGFB2;TGFB3;TLR4;TNF;TRAF2;TRIM27;TWIST1;UCP2;XBP1
GO:0055076	transition metal ion homeostasis	http://amigo.geneontology.org/amigo/term/GO:0055076	134	24	8.24434	2.91109	1.96188e-06	5.77025e-06	ABCG2;ATP6V0D1;ATP6V1A;ATP7A;ATP7B;EGLN1;HIF1A;HMOX1;LCK;MT1A;MT2A;MT3;MYC;NEDD8;S100A9;SLC31A1;SLC31A2;SLC39A4;SLC40A1;SLC46A1;SMAD4;SOD1;TFRC;XIAP
GO:0045454	cell redox homeostasis	http://amigo.geneontology.org/amigo/term/GO:0045454	67	16	4.12217	3.88145	2.13026e-06	6.24385e-06	APEX1;DDIT3;GCLC;GSR;NFE2L2;NOS1;NOS2;NOS3;P4HB;PDIA3;PRDX3;TXN;TXNL1;TXNRD1;TXNRD2;TXNRD3
GO:0060840	artery development	http://amigo.geneontology.org/amigo/term/GO:0060840	83	18	5.10657	3.52487	2.24678e-06	6.56276e-06	BMP4;BMPR1A;COL3A1;ENG;FOLR1;HEY1;JAG1;LRP1;NF1;NOTCH1;NOTCH3;PDGFRB;SIX1;TAB1;TBX2;TGFB2;TGFBR1;VEGFA
GO:0051346	negative regulation of hydrolase activity	http://amigo.geneontology.org/amigo/term/GO:0051346	431	52	26.5173	1.96099	2.34534e-06	6.82718e-06	ABL1;AKT1;BEX3;BIN1;BIRC2;BIRC3;BIRC5;BIRC7;CD44;CFLAR;COL6A3;CRYAB;EGLN1;GAS6;GSK3B;HGF;IKBKB;KDM5A;KLF4;LAMTOR5;LGALS3;MDM2;MGAT5;MMP9;MNAT1;MT3;NOS1;NOS3;PARK7;PAX2;PRDX3;PTGS2;RPS6KA1;RPS6KA3;SERPINB2;SERPINB3;SERPINE1;SFN;SIRT1;SPINK7;SRC;TGFB2;THBS1;TIMP2;TIMP3;TNF;TNFAIP8;TP53;URI1;VEGFA;WFDC2;XIAP
GO:0043588	skin development	http://amigo.geneontology.org/amigo/term/GO:0043588	409	50	25.1637	1.98699	2.51105e-06	7.28462e-06	ADAM9;AKR1C3;ATP7A;BCL2;CAPN1;CAPNS1;CASP14;CASP3;CLDN1;CLDN4;COL1A1;COL3A1;CTNNB1;DKK1;DSG1;EGFR;EPHA2;ERCC2;FGFR2;HDAC1;ITGA6;JAG1;KRT1;KRT10;KRT18;KRT5;KRT8;LATS1;MAP2K1;MET;NCOA3;NF1;NOTCH1;PALLD;PPL;RELA;S100A7;SAV1;SFN;SMAD4;SMO;SNAI1;SOX9;STK4;TGFB2;TGM3;TNF;TP63;WDR48;YAP1
GO:0072089	stem cell proliferation	http://amigo.geneontology.org/amigo/term/GO:0072089	109	21	6.70622	3.13142	2.54238e-06	7.35042e-06	ABCB1;CTNNA1;CTNNB1;EPCAM;FGF2;FGFR2;HIF1A;HMGB2;NES;NF1;NF2;NOTCH1;SMO;SNAI2;SOX10;SOX17;TEAD3;TERT;TGFB1;VEGFA;YAP1
GO:0007389	pattern specification process	http://amigo.geneontology.org/amigo/term/GO:0007389	433	52	26.6403	1.95193	2.69033e-06	7.7518e-06	ACVR1C;APC;AURKA;BHLHE40;BMP4;BMPR1A;CTNNB1;DDIT3;DKK1;DVL2;EMX2;ENG;EP300;ERBB4;FGF1;FGFR2;FOLR1;GLI1;GLI2;GREM1;HIF1A;HIPK2;HNF1B;HOXA4;HOXB3;HOXB4;HOXB7;HOXD8;MSX1;NOTCH1;NRP2;PALB2;PAX2;PBX1;PRKDC;PTCH1;RNF2;ROR2;SIX1;SMAD4;SMO;SNAI1;SOX1;SOX17;TBX2;TGFBR1;TGFBR2;TP63;XRCC2;YY1;ZEB1;ZEB2
GO:0022412	cellular process involved in reproduction in multicellular organism	http://amigo.geneontology.org/amigo/term/GO:0022412	345	44	21.2261	2.07292	3.33287e-06	9.57075e-06	ABHD2;AKT1;AURKA;BAX;BCL2;BCL2L1;BMP4;BRCA2;BRIP1;CTNNB1;DYNLL1;ERCC1;FANCA;FANCC;FANCG;FOLR2;FOSL1;FOXO3;HMGB2;HSF1;IGF1;ITGB1;KDM3A;KIT;KMT2B;LIN28A;MLH1;MSH2;MTOR;NOX5;PIM2;PIWIL2;PLK1;PRKAR1A;RAD51C;RNF2;RPS6KB1;SMARCA2;SRC;SRPK1;TGFB1;TGFBR1;TOP2A;TRIP13
GO:0090150	establishment of protein localization to membrane	http://amigo.geneontology.org/amigo/term/GO:0090150	313	41	19.2573	2.12906	3.67258e-06	1.05108e-05	AKT2;ATP1B1;BAD;BAX;BBC3;BCL2;BCL2L11;BID;CASP8;CD24;CDK5;E2F1;EGFR;ERBB2;GOLPH3;GOLPH3L;HSP90AA1;KRT18;MAL;MAPK8;MOAP1;NDUFA13;PAK1;PDZK1;PMAIP1;RAB8A;RPL36;RPL37;RPS20;RPS4X;RPS7;RPSA;SCRIB;SFN;TP53;TP63;TP73;YWHAG;YWHAH;YWHAQ;YWHAZ
GO:0061383	trabecula morphogenesis	http://amigo.geneontology.org/amigo/term/GO:0061383	49	13	3.01472	4.31217	5.48607e-06	1.56482e-05	BMPR1A;COL1A1;EGLN1;ENG;GREM1;HEY1;MMP2;NOTCH1;PPARGC1B;RHOA;SLC40A1;TGFB2;TGFBR1
GO:0003013	circulatory system process	http://amigo.geneontology.org/amigo/term/GO:0003013	480	55	29.532	1.86239	5.81431e-06	1.6529e-05	ACTA2;AKT1;ATG5;ATP1A1;ATP1B1;BIN1;CAMK2D;CAV1;CCN2;CXCL10;CXCL12;E2F4;EDNRA;EGFR;FLNA;GAS6;GCLC;GCLM;GJA1;HBEGF;HDAC4;HMGCR;HMOX1;ICAM1;ITPR1;JAK2;MAP2K3;MDM2;MME;MTOR;NEDD4L;NOS1;NOS2;NOS3;NTS;NTSR1;PER2;PIK3CA;PIK3CG;POSTN;PRKG1;PTAFR;PTGS2;RHOA;SGK1;SOD1;SOD2;SRC;STAT1;STIM1;TBX2;TGFB1;TGFB2;WWTR1;YAP1
GO:0032963	collagen metabolic process	http://amigo.geneontology.org/amigo/term/GO:0032963	97	19	5.96792	3.18369	5.87378e-06	1.66424e-05	BMP4;CCN2;COL1A1;ENG;FAP;HIF1A;ID1;IL6;ITGB1;MMP10;MMP19;MMP2;MMP20;MMP7;MMP9;PDGFRB;TGFB1;TGFB3;VIM
GO:0071604	transforming growth factor beta production	http://amigo.geneontology.org/amigo/term/GO:0071604	36	11	2.2149	4.96637	6.50989e-06	1.83834e-05	ATF2;CD24;CREB1;HIF1A;HSP90AB1;ITGB6;ITGB8;PTGS2;SMAD4;TGFB2;THBS1
GO:0022616	DNA strand elongation	http://amigo.geneontology.org/amigo/term/GO:0022616	24	9	1.4766	6.09509	6.84932e-06	1.92779e-05	DCLRE1B;FEN1;LIG3;MRE11;NBN;PCNA;POLD2;RAD50;TERT
GO:0016053	organic acid biosynthetic process	http://amigo.geneontology.org/amigo/term/GO:0016053	401	48	24.6715	1.94556	7.11081e-06	1.99478e-05	ABCC5;ABCD2;ABHD2;ACSS2;AKR1C3;ALDOA;ARNT;ASS1;BCAT1;BRCA1;CAD;CYP2E1;DHFR;EGF;ENO1;FASN;GGT1;GLS;GLS2;GPX4;GSTM4;HDAC4;HIF1A;HK2;IGF1;IL1B;MTRR;NFKB1;PARK7;PDK4;PER2;PFKFB3;PGK1;PHGDH;PKM;PPARGC1A;PRKAA1;PRKAA2;PRKAB1;PRKAB2;PTGS2;SIRT1;SLC27A2;STAT3;TGFB1;TIGAR;XBP1;ZBTB7A
GO:0070741	response to interleukin-6	http://amigo.geneontology.org/amigo/term/GO:0070741	37	11	2.27642	4.83214	8.7526e-06	2.44727e-05	ICAM1;IL6;IL6R;JAK2;NFKB1;PHB;PPARGC1A;RELA;SMAD4;STAT1;STAT3
GO:0002697	regulation of immune effector process	http://amigo.geneontology.org/amigo/term/GO:0002697	381	46	23.441	1.96237	8.78714e-06	2.44888e-05	ATG5;BIRC2;BIRC3;C1QBP;CD40;CD40LG;CD55;CLU;CUEDC2;ERCC6;FADD;HMGB1;HMOX1;HSPD1;IFNG;IL1B;IL6;LGALS3;MAD2L2;MALT1;MAP3K7;MAPK14;MAPK3;MLH1;MSH2;MSH6;PAXIP1;PDPK1;PHB;PRKDC;PTAFR;RIF1;RIPK3;STAT1;STAT5B;STAT6;TFRC;TGFB1;TGFB2;TGFB3;TLR4;TNF;TP53BP1;TRAF2;UNG;XBP1
GO:0006909	phagocytosis	http://amigo.geneontology.org/amigo/term/GO:0006909	238	33	14.6429	2.25365	9.77622e-06	2.71562e-05	ABL1;ANXA3;ATG5;AXL;BECN1;CCL2;CDC42;GAS6;GSN;HMGB1;HSP90AA1;HSP90AB1;IL1B;ITGB1;LRP1;MAPK1;MAPK3;MET;PAK1;PIK3CA;PIK3CB;PIK3R1;PIK3R2;PRKCD;PTEN;PTK2;RAB7A;RAC1;SRC;TGFB1;TGM2;THBS1;TNF
GO:0033619	membrane protein proteolysis	http://amigo.geneontology.org/amigo/term/GO:0033619	59	14	3.62997	3.85678	9.9323e-06	2.74999e-05	ADAM10;ADAM17;ADAM9;IFNG;IL1B;NAPSA;NFKB1;PTPN3;RELA;RET;TGFB1;TIMP2;TIMP3;TNF
GO:0098760	response to interleukin-7	http://amigo.geneontology.org/amigo/term/GO:0098760	31	10	1.90727	5.24309	1.00066e-05	2.76155e-05	HMGB1;HSPD1;IL7;P4HB;PDIA3;RAD23B;SMARCA4;STAT3;STAT5A;STAT5B
GO:0007272	ensheathment of neurons	http://amigo.geneontology.org/amigo/term/GO:0007272	119	21	7.32147	2.86828	1.07473e-05	2.95638e-05	ABCD2;AKT1;AKT2;CLU;CTNNB1;CXCR4;DICER1;EIF2AK3;ERBB2;ERCC2;HGF;ILK;MAL;MTOR;NF1;NTRK3;PTEN;S100B;SOD1;SOX10;TGFB1
GO:0048736	appendage development	http://amigo.geneontology.org/amigo/term/GO:0048736	177	27	10.8899	2.47936	1.08733e-05	2.98139e-05	BAK1;BAX;BCL2L11;BMP4;BMPR1A;CTNNB1;DKK1;FGFR2;GLI2;GREM1;HDAC1;ITGA6;KAT2B;MBNL1;MSX1;NOTCH1;PBX1;PRKAB1;PTCH1;ROR2;SLC7A11;SMAD4;SOX9;TBX2;TGFB2;TP63;TWIST1
GO:0035329	hippo signaling	http://amigo.geneontology.org/amigo/term/GO:0035329	38	11	2.33795	4.70498	1.16387e-05	3.18099e-05	CASP3;DVL2;LATS1;NF2;SAV1;STK4;TEAD1;TEAD3;TEAD4;WWTR1;YAP1
GO:0045023	G0 to G1 transition	http://amigo.geneontology.org/amigo/term/GO:0045023	45	12	2.76862	4.33428	1.18804e-05	3.23665e-05	APAF1;BRCA1;CCN2;CDC7;CHEK1;E2F1;EZH2;MDM4;RAD51;RBBP8;RNF2;RRM2
GO:0031929	TOR signaling	http://amigo.geneontology.org/amigo/term/GO:0031929	111	20	6.82927	2.92857	1.25803e-05	3.41638e-05	AKT1;AKT1S1;ATM;EIF4EBP1;GAS6;GOLPH3;HDAC3;HIF1A;LAMTOR5;LIN28A;MTOR;PIK3CA;PINK1;PRKAA1;PRKAA2;RPS6KB1;SESN1;SIK2;SIRT1;STK11
GO:0098780	response to mitochondrial depolarisation	http://amigo.geneontology.org/amigo/term/GO:0098780	20	8	1.2305	6.50143	1.29007e-05	3.49223e-05	AMBRA1;ATG14;BECN1;CDC37;HK2;HTRA2;PINK1;SQSTM1
GO:0051260	protein homooligomerization	http://amigo.geneontology.org/amigo/term/GO:0051260	330	41	20.3032	2.01938	1.35614e-05	3.65943e-05	AKR1C1;ALDOA;APAF1;APC;BAX;BCL2L11;BID;BIK;BLM;CAV1;CLDN1;CLDN3;CLU;CRYAB;DERL1;EHD1;EIF2AK3;GLS;GPX3;HMOX1;HSF1;HTRA2;IKBKE;MICU1;NACC1;PKM;POLQ;RAD51;RAD52;RIPK1;RIPK3;SLC1A5;SLC22A1;SMAD4;SOD2;SRC;TGM2;TP53;TP53BP1;TP63;TRAF2
GO:2000241	regulation of reproductive process	http://amigo.geneontology.org/amigo/term/GO:2000241	141	23	8.67502	2.65129	1.59578e-05	4.29245e-05	ACVR1C;ARHGDIB;AURKA;BMP4;C1QBP;CDKN1B;CTNNB1;DUSP1;FGFR2;IGF1;MSX1;NOTCH1;NOX5;PIWIL2;PRKAR1A;PTAFR;SMURF2;SNAI1;SOX9;SRC;STK11;STK4;TRIP13
GO:0006575	cellular modified amino acid metabolic process	http://amigo.geneontology.org/amigo/term/GO:0006575	191	28	11.7513	2.38272	1.61066e-05	4.3188e-05	ASS1;DHFR;DUOXA1;EGLN1;EGLN3;FOLR1;FOLR2;G6PD;GCLC;GCLM;GGT1;GPX4;GSR;GSS;GSTA1;GSTK1;GSTM1;GSTM4;GSTP1;GSTT1;MTRR;NFE2L2;P4HB;PARK7;SLC19A1;SLC46A1;SLC7A11;SOD1
GO:0033500	carbohydrate homeostasis	http://amigo.geneontology.org/amigo/term/GO:0033500	234	32	14.3968	2.22271	1.76535e-05	4.70391e-05	AKT1;BAD;DYNLL1;ERN1;FOXO1;FOXO3;GAS6;GCLC;GCLM;HIF1A;HK2;HMGCR;ICAM1;IGF1R;LIN28A;MEN1;PARK7;PAX2;PDK4;PIK3CA;PIK3R1;PIK3R2;PPARGC1A;PRKAA1;PRKAA2;PTCH1;SIRT1;SMARCA4;STAT3;STK11;UCP2;XBP1
GO:0048705	skeletal system morphogenesis	http://amigo.geneontology.org/amigo/term/GO:0048705	234	32	14.3968	2.22271	1.76535e-05	4.70391e-05	ANXA2;BMP4;CCN2;COL11A1;COL1A1;COL6A3;CTNNB1;FGFR2;GREM1;HOXA4;HOXB3;HOXB4;HOXB7;HOXD8;MAPK14;MMP2;MSX1;PDGFRA;PPARGC1B;PRKRA;ROR2;SETD2;SIX1;SOX9;TGFB1;TGFB3;TGFBR1;TGFBR2;TWIST1;WDR48;WWOX;ZEB1
GO:0002683	negative regulation of immune system process	http://amigo.geneontology.org/amigo/term/GO:0002683	416	48	25.5944	1.87541	1.89653e-05	5.03766e-05	AKT1;ATM;AXL;BMP4;C1QBP;CASP3;CCL2;CCL25;CD274;CD55;CEBPB;COL3A1;CTNNB1;CUEDC2;CUL4A;CXCL12;DUSP1;ERBB2;EZR;FADD;GABPA;GREM1;HMGB1;HMOX1;IRF1;LDLR;LGALS3;MYC;NF1;NFE2L2;NOTCH1;PDPK1;PIK3R1;PRKAR1A;PRKDC;RUNX3;SCRIB;SOX9;STAT5B;STAT6;TGFB1;TGFB2;TGFB3;THBS1;TLR4;TNF;TNFAIP8L2;TRIM27
GO:0007059	chromosome segregation	http://amigo.geneontology.org/amigo/term/GO:0007059	312	39	19.1958	2.0317	1.90278e-05	5.03851e-05	ABRAXAS2;APC;ATM;BECN1;BIRC5;BLM;BRCA1;BRIP1;CCNE1;CDC42;CHMP2B;CTNNB1;CUL3;DUSP1;EME1;ERCC2;ERCC4;FANCD2;FANCM;FEN1;LATS1;MAD2L2;MLH1;MRE11;MSH5;MUS81;NUP62;PLK1;RAD51C;RB1;SLX4;SRPK1;TOP1;TOP2A;TOP3A;TOP3B;TRIP13;UVRAG;XRCC3
GO:0006308	DNA catabolic process	http://amigo.geneontology.org/amigo/term/GO:0006308	40	11	2.461	4.46973	1.99618e-05	5.26942e-05	AIFM1;APAF1;ATM;BAX;CASP3;DICER1;FEN1;HMGB1;HMGB2;HSF1;MUS81
GO:0006090	pyruvate metabolic process	http://amigo.geneontology.org/amigo/term/GO:0006090	115	20	7.07537	2.82671	2.16243e-05	5.69062e-05	ALDOA;ARNT;BSG;ENO1;HDAC4;HIF1A;HK2;IGF1;PDK1;PDK4;PFKFB3;PGK1;PKM;PPARGC1A;PRKAA1;PRKAA2;STAT3;TIGAR;VDAC1;ZBTB7A
GO:0003205	cardiac chamber development	http://amigo.geneontology.org/amigo/term/GO:0003205	164	25	10.0901	2.47768	2.30706e-05	6.05247e-05	ARID1A;BMP4;BMPR1A;CCN1;COL11A1;EGLN1;ENG;FGFR2;HEY1;HIF1A;JAG1;LMO4;MDM2;NOS3;NOTCH1;NRP2;SAV1;SMAD4;SMO;TAB1;TBX2;TGFB1;TGFB2;TGFBR1;TGFBR2
GO:0006304	DNA modification	http://amigo.geneontology.org/amigo/term/GO:0006304	107	19	6.58317	2.88615	2.55107e-05	6.67204e-05	ALKBH3;APEX1;BRCA1;DNMT1;EZH2;FOS;MGMT;MTRR;MUTYH;MYC;NEIL2;NTHL1;PARP1;PIK3CA;PIWIL2;PPM1D;TET1;TET2;UNG
GO:0006091	generation of precursor metabolites and energy	http://amigo.geneontology.org/amigo/term/GO:0006091	469	52	28.8552	1.8021	2.59501e-05	6.76614e-05	ACSS2;AKT1;AKT2;ALDH1A1;ALDOA;ARNT;ATP7A;BID;BNIP3;CAVIN3;COX17;COX7A2;DYRK2;ENO1;FH;GSK3B;GSR;HDAC4;HIF1A;HK2;HMGB1;IGF1;IGF2;MSH2;MT3;MTOR;MYC;NOS2;NQO1;PARK7;PER2;PFKFB3;PGK1;PHGDH;PIK3CA;PINK1;PKM;PPARGC1A;PRKAA1;PRKAA2;RHOA;SDHB;SDHC;SDHD;SIRT3;STAT3;TIGAR;TRAP1;TXNRD1;TXNRD2;TXNRD3;ZBTB7A
GO:0050918	positive chemotaxis	http://amigo.geneontology.org/amigo/term/GO:0050918	64	14	3.9376	3.55547	2.68054e-05	6.96776e-05	BMP4;CCL5;CXCL12;CXCL8;FGF2;HGF;HMGB1;HMGB2;KDR;LGALS3;MET;NTRK3;SCRIB;VEGFA
GO:0032069	regulation of nuclease activity	http://amigo.geneontology.org/amigo/term/GO:0032069	22	8	1.35355	5.91039	2.93212e-05	7.59848e-05	AKT1;HMGB1;HMGB2;HSPA1A;NPM1;PCNA;PRKCD;SIRT1
GO:0070670	response to interleukin-4	http://amigo.geneontology.org/amigo/term/GO:0070670	35	10	2.15337	4.64388	3.30639e-05	8.54234e-05	CDK4;FASN;HSP90AB1;HSPA5;IL24;KEAP1;PML;STAT5B;STAT6;XBP1
GO:0071824	protein-DNA complex subunit organization	http://amigo.geneontology.org/amigo/term/GO:0071824	242	32	14.889	2.14923	3.48297e-05	8.97128e-05	ARID1A;CDK7;CREB1;CUL4A;DAXX;DDB1;DDB2;ERCC2;ERCC3;ERCC5;HMGB1;HMGB2;HNF1B;MNAT1;MYC;NAP1L3;NPM1;PARP1;POLE3;RAD23B;RAD51;RAD52;RB1;RPA1;RPA2;SETD2;SMARCA4;SMARCE1;SOX9;TP53;XPA;XPC
GO:0043900	regulation of multi-organism process	http://amigo.geneontology.org/amigo/term/GO:0043900	367	43	22.5797	1.90437	3.55173e-05	9.12075e-05	ACVR1C;ANXA2;ARHGDIB;AURKA;BAD;BCL2;BCL2L11;BIRC2;BIRC3;C1QBP;CAV1;CCL5;CD55;CHMP2B;CXCL8;DDB1;EP300;ERCC6;FOXP1;GSN;HDAC1;IFNG;IGF1;IL1B;JUN;MAPK3;NOS2;NOTCH1;NOX5;P4HB;PML;PRKCA;PTAFR;RAB7A;SMARCA4;SMURF2;SQSTM1;SRPK1;SRPK2;STAT1;TNF;TOP2A;TRIM27
GO:0006081	cellular aldehyde metabolic process	http://amigo.geneontology.org/amigo/term/GO:0006081	74	15	4.55285	3.29464	3.63689e-05	9.28334e-05	AKR1C1;AKR1C3;ALDH1A1;ALDH3A1;CYP1B1;DKK3;G6PD;H6PD;KDM3A;PARK7;PDXK;PDXP;PGD;RELA;TIGAR
GO:0007422	peripheral nervous system development	http://amigo.geneontology.org/amigo/term/GO:0007422	74	15	4.55285	3.29464	3.63689e-05	9.28334e-05	AKT1;AKT2;CDK5;CLDN1;DICER1;ERBB2;ERBB3;ILK;NF1;NTRK3;RELA;RUNX3;SOD1;SOX10;SOX8
GO:0050663	cytokine secretion	http://amigo.geneontology.org/amigo/term/GO:0050663	211	29	12.9818	2.2339	3.92579e-05	9.9778e-05	ABL1;ANXA4;ATG5;CD274;CHUK;CSF1R;EZR;FN1;FOXP1;GAS6;HMGB1;HSPD1;IL1A;IL1B;ITGB6;MAPK11;MAPK14;MAPK3;NOS2;NOTCH1;NOX5;PML;POSTN;SRC;TLR4;TNF;TRIM27;TWIST1;XBP1
GO:0007229	integrin-mediated signaling pathway	http://amigo.geneontology.org/amigo/term/GO:0007229	101	18	6.21402	2.89668	3.93243e-05	9.9778e-05	ABL1;ADAM10;ADAM9;CCN2;CDC42;COL3A1;CTNNA1;CUL3;FLNA;ILK;ITGA5;ITGA6;ITGB1;ITGB5;ITGB6;ITGB8;PTK2;SRC
GO:0034765	regulation of ion transmembrane transport	http://amigo.geneontology.org/amigo/term/GO:0034765	441	49	27.1325	1.80595	4.18241e-05	0.000105805	ABCB1;ABL1;ACTN4;AKT1;AKT2;ANXA3;ARL6IP5;ATG5;ATP1B1;ATP7A;BAX;BIN1;CAMK2D;CAPN1;CAV1;CLIC1;COX17;CXCL10;DAPK1;FLNA;G6PD;KCNMA1;MMP9;MTOR;NEDD4;NEDD4L;NOS1;NOX5;NTSR1;PARK7;PDPK1;PDZK1;PER2;PIK3CG;PINK1;PPARGC1A;PTAFR;PTEN;PTPN3;RIPK1;SLC31A2;SLC9A3R1;STIM1;TGFB1;THBS1;TWIST1;WWP2;YWHAH;YWHAQ
GO:0072347	response to anesthetic	http://amigo.geneontology.org/amigo/term/GO:0072347	75	15	4.61437	3.25071	4.29138e-05	0.00010824	ATG7;CCNA2;CDK5;FADD;FOSB;HSP90AB1;HSPA5;HSPD1;MAP1LC3A;MDM2;MTOR;PEA15;PPP2R2A;RELA;SMPD1
GO:0006338	chromatin remodeling	http://amigo.geneontology.org/amigo/term/GO:0006338	150	23	9.22874	2.49221	4.40483e-05	0.000110772	ARID1A;CDKN2A;CHD4;CHEK1;CTNNB1;DAXX;HDAC1;HDAC4;HMGB1;HMGB2;KAT2B;KMT2B;MYC;NPM1;POLE3;RB1;SMARCA2;SMARCA4;SMARCE1;SOX9;TOP1;TP63;ZBTB7A
GO:0097366	response to bronchodilator	http://amigo.geneontology.org/amigo/term/GO:0097366	51	12	3.13777	3.82437	4.65835e-05	0.000116802	AIFM1;CCNA2;CDK2;CFLAR;EGLN1;FOXO1;ICAM1;MT3;RGS10;RGS17;SOD1;TRAF2
GO:0034341	response to interferon-gamma	http://amigo.geneontology.org/amigo/term/GO:0034341	192	27	11.8128	2.28566	4.7954e-05	0.000119885	ASS1;CAMK2D;CCL2;CCL25;CCL5;CD40;CD44;CDC37;CLDN1;DAPK1;DAPK3;GSN;HSP90AB1;ICAM1;IFNG;IRF1;JAK2;MT2A;NOS2;PML;PRKCD;PTAFR;RPS6KB1;STAT1;TLR4;VCAM1;VIM
GO:0040029	regulation of gene expression, epigenetic	http://amigo.geneontology.org/amigo/term/GO:0040029	258	33	15.8734	2.07894	5.18219e-05	0.000129175	ARID1A;BMP4;BRCA1;CHEK1;CTNNB1;DICER1;DIRAS3;DNMT1;EGFR;EP300;ERCC6;EZH2;HDAC1;HDAC4;HMGB1;IGF2;KAT2B;KMT2B;LIN28A;LIN28B;MAP2K1;POLE3;POU5F1;PPM1D;PRKRA;RIF1;SIRT1;STAT3;TERT;TET1;TGFB1;TP53;TRIM27
GO:0046685	response to arsenic-containing substance	http://amigo.geneontology.org/amigo/term/GO:0046685	30	9	1.84575	4.87607	5.36103e-05	0.000132854	ATF3;ATF4;CDKN1A;DAXX;GCLC;HMOX1;HSF1;MAPK13;PTEN
GO:1904837	beta-catenin-TCF complex assembly	http://amigo.geneontology.org/amigo/term/GO:1904837	30	9	1.84575	4.87607	5.36103e-05	0.000132854	CTNNB1;DACT1;EP300;HDAC1;KAT5;MEN1;MYC;SMARCA4;TERT
GO:0072524	pyridine-containing compound metabolic process	http://amigo.geneontology.org/amigo/term/GO:0072524	153	23	9.41332	2.44335	6.04399e-05	0.000149343	ALDOA;ARNT;ENO1;G6PD;H6PD;HDAC4;HIF1A;HK2;IGF1;NT5E;PDXK;PDXP;PFKFB3;PGD;PGK1;PKM;PPARGC1A;PRKAA1;PRKAA2;PTGS2;STAT3;TIGAR;ZBTB7A
GO:0043543	protein acylation	http://amigo.geneontology.org/amigo/term/GO:0043543	238	31	14.6429	2.11706	6.13562e-05	0.000151167	ATF2;ATG5;BRCA1;BRCA2;CHEK1;CLOCK;EP300;FOXO1;GSK3B;IL1B;KAT2B;KAT5;KAT8;MAP3K7;MAPK3;MUC1;NCOA3;NOS1;PARK7;PAXIP1;PIWIL2;POLE3;PPARGC1A;PRKAA1;PRKAA2;SIRT1;SMAD4;SNAI2;TGFB1;TWIST1;USP22
GO:0046939	nucleotide phosphorylation	http://amigo.geneontology.org/amigo/term/GO:0046939	96	17	5.9064	2.87824	6.95451e-05	0.000170848	ALDOA;ARNT;ENO1;HDAC4;HIF1A;HK2;IGF1;PFKFB3;PGK1;PKM;PNKP;PPARGC1A;PRKAA1;PRKAA2;STAT3;TIGAR;ZBTB7A
GO:0016999	antibiotic metabolic process	http://amigo.geneontology.org/amigo/term/GO:0016999	145	22	8.92112	2.46606	7.53404e-05	0.000184551	ACSS2;AKR1B10;AKR1C1;AKR1C2;AKR1C3;ALDH1A1;DUOXA1;EGFR;FH;GPX3;KDM3A;MT3;PARK7;PINK1;PRDX3;RAC1;SDHB;SDHC;SDHD;SOD1;ST6GAL1;STAT3
GO:0048483	autonomic nervous system development	http://amigo.geneontology.org/amigo/term/GO:0048483	46	11	2.83015	3.88672	8.20159e-05	0.000200326	CTNNB1;EDNRA;FN1;NF1;NRP2;RET;SIX1;SOX10;SOX8;TP63;VCAM1
GO:0072337	modified amino acid transport	http://amigo.geneontology.org/amigo/term/GO:0072337	25	8	1.53812	5.20114	8.40498e-05	0.000204706	ABCC1;FOLR1;FOLR2;PDZK1;SLC19A1;SLC46A1;SLC7A11;SLC9A3R1
GO:0051047	positive regulation of secretion	http://amigo.geneontology.org/amigo/term/GO:0051047	406	45	24.9791	1.8015	9.04001e-05	0.000219543	ABL1;ADAM9;ANKRD1;ATG5;BAD;CD274;CDK5;CHUK;CREB1;CSF1R;CXCL12;DYNLL1;EGFR;EZR;GOLPH3;GOLPH3L;HIF1A;HMGB1;HSPD1;IFNG;IGF1;IL1A;IL1B;IL6;JAK2;KISS1;MAPK11;MAPK14;MAPK3;NTSR1;PINK1;POSTN;PTAFR;RAB7A;SIRT3;SMAD4;SPP1;SRC;TGFB1;TGFB2;TGFB3;TLR4;TNF;TWIST1;XBP1
GO:0002576	platelet degranulation	http://amigo.geneontology.org/amigo/term/GO:0002576	127	20	7.81367	2.55962	9.31221e-05	0.000225509	ABCC4;ACTN4;ALDOA;CLU;EGF;FLNA;FN1;GAS6;HGF;IGF1;IGF2;SERPINE1;SOD1;SPARC;TGFB1;TGFB2;TGFB3;THBS1;TIMP3;VEGFA
GO:0072507	divalent inorganic cation homeostasis	http://amigo.geneontology.org/amigo/term/GO:0072507	494	52	30.3933	1.7109	0.000101934	0.000246148	ABL1;ANXA2;ATF4;ATG5;ATP1B1;ATP7B;BAK1;BAX;BCL2;BNIP3;BOK;CAMK2D;CAV1;CCL5;CCR9;CD24;CD40;CD55;CDK5;CLN3;CXCL10;CXCL12;CXCR4;DDIT3;EDNRA;EGFR;FASLG;FGF2;HMGB1;ITPR1;JAK2;KISS1;LCK;MICU1;MT1A;MT2A;MT3;NOS1;NTSR1;PDGFRA;PDPK1;PIK3CB;PIK3CG;PML;PRKCB;PTGER3;S100A9;SLC39A4;STIM1;TGFB1;TGM2;TPT1
GO:0033687	osteoblast proliferation	http://amigo.geneontology.org/amigo/term/GO:0033687	26	8	1.59965	5.0011	0.0001149	0.000276672	ABL1;BCL2;CCN1;FGFR2;GREM1;JUNB;RHOA;SOX8
GO:0017145	stem cell division	http://amigo.geneontology.org/amigo/term/GO:0017145	40	10	2.461	4.06339	0.000115282	0.000276806	CUL3;FGFR2;HOXB4;KIT;NCOA3;NOTCH1;SOX17;TEAD3;TGFB2;WWTR1
GO:0071706	tumor necrosis factor superfamily cytokine production	http://amigo.geneontology.org/amigo/term/GO:0071706	139	21	8.55197	2.45557	0.000115848	0.000277382	AXL;CD274;CLU;DICER1;FADD;FOXP1;GAS6;GSTP1;HMGB1;HSF1;HSPB1;HSPD1;IFNG;JAK2;PIK3R1;PTAFR;RIPK1;THBS1;TLR4;TRIM27;TWIST1
GO:0043270	positive regulation of ion transport	http://amigo.geneontology.org/amigo/term/GO:0043270	258	32	15.8734	2.01595	0.000120623	0.000288005	ABCB1;ABL1;ACTN4;AKT1;ANXA2;ATF4;ATP1B1;BAK1;BAX;CAV1;CCL2;CCL5;CEBPB;COX17;CXCL10;CXCL12;FLNA;G6PD;IL1B;LGALS3;NOS1;NTSR1;ORAI1;PARK7;PDGFRB;PDPK1;PDZK1;PINK1;PRKCD;PTAFR;SLC9A3R1;STIM1
GO:0071772	response to BMP	http://amigo.geneontology.org/amigo/term/GO:0071772	160	23	9.84399	2.33645	0.000121593	0.000289507	ABL1;BMP4;BMPR1A;CCN1;DKK1;EGR1;ENG;FSTL1;GDF15;GREM1;HIPK2;ID1;ILK;MAPK3;MSX1;NOTCH1;PDCD4;ROR2;SFRP5;SMAD4;SMURF2;SOX9;XIAP
GO:0033028	myeloid cell apoptotic process	http://amigo.geneontology.org/amigo/term/GO:0033028	33	9	2.03032	4.43279	0.000122285	0.000290342	ADAM17;BCL2;CCL5;CDKN2A;IL6;PIK3CB;PTEN;SIRT1;SLC7A11
GO:0032409	regulation of transporter activity	http://amigo.geneontology.org/amigo/term/GO:0032409	247	31	15.1967	2.03992	0.000123204	0.000291708	ABCB1;ACTN4;ANXA3;ATP1B1;ATP7A;BCL2;CAMK2D;CAPN1;CAV1;COX17;DAPK1;MMP9;NEDD4;NEDD4L;NOS1;NTSR1;PARK7;PDZK1;PINK1;PPARGC1A;PRKCD;PTAFR;PTEN;PTPN3;RIPK1;SGK1;SLC9A3R1;STIM1;TWIST1;WWP2;YWHAH
GO:0150076	neuroinflammatory response	http://amigo.geneontology.org/amigo/term/GO:0150076	48	11	2.9532	3.72478	0.000124066	0.000292766	ATM;CLU;EGFR;IL1B;IL6;JUN;LDLR;LRP1;MMP9;SMO;TNF
GO:0022604	regulation of cell morphogenesis	http://amigo.geneontology.org/amigo/term/GO:0022604	473	50	29.1013	1.71814	0.00012434	0.000292766	ABL1;ACTN4;ADAM10;ALDOA;C1QBP;CCL2;CD44;CDC42;CDH2;CDK5;CSF1R;CXCL12;DAPK3;DVL2;DVL3;ENPP2;EZR;FLNA;FN1;GSK3B;ICAM1;ID1;ILK;KDR;KIT;L1CAM;MAP2K1;MT3;NEDD4;NEDD4L;NTRK3;PAK1;PLAA;POSTN;PTEN;PTK2;RAC1;RET;RHOA;RHOJ;S100B;SLC9A3R1;SPARC;SPP1;SRC;STK11;TNFRSF12A;VEGFA;YWHAH;ZEB2
GO:0014823	response to activity	http://amigo.geneontology.org/amigo/term/GO:0014823	65	13	3.99912	3.25071	0.000137281	0.000322345	CREB1;GCLC;GCLM;HIF1A;HSF1;HSPD1;MTOR;POSTN;PPARGC1A;PRKAA1;PRKAA2;PRKDC;PTEN
GO:0051291	protein heterooligomerization	http://amigo.geneontology.org/amigo/term/GO:0051291	111	18	6.82927	2.63571	0.000140359	0.000327819	ANXA2;BIRC2;BIRC3;CLDN1;CLDN3;COL1A1;CTNNA1;ILK;KRT1;KRT10;NUP62;PRKAA1;PRKAB1;RIPK1;RIPK3;SQSTM1;TRAF2;XRCC6
GO:0050890	cognition	http://amigo.geneontology.org/amigo/term/GO:0050890	283	34	17.4116	1.95273	0.000140384	0.000327819	AMFR;CASP3;CDK5;CEBPB;CHMP2B;CLN3;CREB1;DKK1;EGFR;FEN1;FOS;FOSL1;HIF1A;HMGCR;ITGA5;ITGB1;JUN;KIT;KMT2B;KRAS;LDLR;MAPK1;MTOR;NF1;NTSR1;PAK5;PLK2;PTEN;PTGS2;RPS6KB1;S100B;SGK1;SLC7A11;TNF
GO:0042391	regulation of membrane potential	http://amigo.geneontology.org/amigo/term/GO:0042391	414	45	25.4713	1.76669	0.000142336	0.000331467	ABCB5;ABL1;AKT1;AKT2;ARL6IP5;ATP1A1;ATP1B1;BAD;BAK1;BAX;BCL2;BCL2L1;BID;BIN1;BNIP3;BOK;CAMK2D;CAV1;CDK5;CLIC1;CLN3;FLNA;GCLC;GCLM;GJA1;GSK3B;JUN;KCNMA1;KDR;NEDD4;NEDD4L;NTRK3;NTSR1;PARK7;PARP1;PINK1;PMAIP1;PRDX3;PTEN;PTPN3;SOD1;SRC;UCP2;WWP2;YWHAH
GO:0072511	divalent inorganic cation transport	http://amigo.geneontology.org/amigo/term/GO:0072511	451	48	27.7478	1.72987	0.000143656	0.000333628	ABL1;ANXA2;ATG5;ATP1B1;BAK1;BAX;BCL2;BIN1;CAMK2D;CAV1;CCL2;CCL5;CCN2;CDK5;CTNNB1;CXCL10;CXCL12;DDIT3;EGF;FASLG;FGF2;G6PD;GAS6;ICAM1;ITPR1;LCK;LGALS3;MICU1;MT3;NOS1;NOS3;NTSR1;ORAI1;PDGFRB;PDPK1;PHB;PIK3CG;PML;PRKCB;PTGS2;RHOA;SLC39A4;SLC3A2;SLC40A1;STIM1;TGFB1;TPT1;TRIM27
GO:0008202	steroid metabolic process	http://amigo.geneontology.org/amigo/term/GO:0008202	307	36	18.8882	1.90596	0.000147884	0.00034251	AKR1C1;AKR1C2;AKR1C3;ATP1A1;CYP1B1;CYP2E1;DKK3;EGR1;FASN;FGF1;G6PD;HMGCR;IFNG;IL1B;KIT;LDLR;MT3;NFKB1;NR1I2;PBX1;PDGFRA;PPARGC1A;PRKAA1;PRKAA2;RORC;SIRT1;SLC27A2;SNAI1;SNAI2;SOD1;SPP1;SREBF2;STAT5B;TNF;WWOX;YWHAH
GO:0046434	organophosphate catabolic process	http://amigo.geneontology.org/amigo/term/GO:0046434	205	27	12.6126	2.14071	0.00014865	0.00034335	ALDOA;ARNT;ENO1;ENPP2;HDAC4;HIF1A;HK2;IGF1;LDLR;NEIL2;NT5E;NTHL1;NTSR1;PDXP;PFKFB3;PGK1;PKM;PPARGC1A;PRKAA1;PRKAA2;PRKCD;PTEN;SMPD1;STAT3;TIGAR;UNG;ZBTB7A
GO:0060324	face development	http://amigo.geneontology.org/amigo/term/GO:0060324	49	11	3.01472	3.64876	0.000151197	0.000348287	COL1A1;DKK1;HOXB3;MAP2K1;MAPK1;MAPK3;MMP2;MSX1;PDGFRA;TGFB1;TGFB3
GO:0042180	cellular ketone metabolic process	http://amigo.geneontology.org/amigo/term/GO:0042180	184	25	11.3206	2.20837	0.000157619	0.000361567	ABCD2;AKR1B10;AKR1C1;AKR1C2;AKR1C3;AKT1;AKT2;BRCA1;CAV1;DKK3;EGR1;HMGCR;MTOR;NQO1;PARK7;PDK1;PDK4;PPARGC1A;PRKAA2;PRKAB2;PTGS2;SIRT1;SLC7A11;STAT5B;TWIST1
GO:0098732	macromolecule deacylation	http://amigo.geneontology.org/amigo/term/GO:0098732	112	18	6.89079	2.61218	0.000157813	0.000361567	CAMK2D;CHD4;EP300;HDAC1;HDAC3;HDAC4;IFNG;KDM5A;MAPK8;PER2;PHB;PINK1;PRKAA1;PRKAA2;SIRT1;SIRT3;TGFB1;VEGFA
GO:1904888	cranial skeletal system development	http://amigo.geneontology.org/amigo/term/GO:1904888	66	13	4.06065	3.20146	0.000161473	0.000368957	BMP4;CTNNB1;FGFR2;PDGFRA;SETD2;SIX1;TGFB1;TGFB2;TGFB3;TGFBR1;TGFBR2;TP63;TWIST1
GO:0060191	regulation of lipase activity	http://amigo.geneontology.org/amigo/term/GO:0060191	94	16	5.78335	2.76656	0.000182317	0.000415468	ABL1;CCL5;CCN1;EDNRA;EGFR;FGF2;FGFR2;KIT;LRP1;NTRK3;PDGFRA;PDGFRB;PDPK1;PLAA;PTAFR;RHOA
GO:0048678	response to axon injury	http://amigo.geneontology.org/amigo/term/GO:0048678	67	13	4.12217	3.15368	0.00018924	0.00043009	BAX;BCL2;CTNNA1;DHFR;FOLR1;JAK2;JUN;KLF4;MAP2K1;NTRK3;PTEN;SOD1;SPP1
GO:1990823	response to leukemia inhibitory factor	http://amigo.geneontology.org/amigo/term/GO:1990823	95	16	5.84487	2.73744	0.00020696	0.000469109	CREB1;GCLM;HK2;ICAM1;KDM3A;KLF4;KLF5;NRP2;PML;RIF1;SIRT1;SOX1;SOX17;TFRC;XBP1;XRCC5
GO:1990778	protein localization to cell periphery	http://amigo.geneontology.org/amigo/term/GO:1990778	301	35	18.519	1.88995	0.000214208	0.000484247	ADAM10;AKT1;AKT2;ANXA2;ATP1B1;BCL2L1;BSG;CAV1;CDH1;CDH2;CDK5;EGFR;EPHA2;EZR;FLNA;GAS6;GOLPH3;GOLPH3L;IFNG;IKBKB;ITGB1;KRT18;LGALS3;LRP1;MAL;PDPK1;PIK3R1;PTCH1;RAB8A;SCRIB;SLC9A3R1;SQSTM1;TGFB1;TMEM88;TNF
GO:0031279	regulation of cyclase activity	http://amigo.geneontology.org/amigo/term/GO:0031279	51	11	3.13777	3.50567	0.000220778	0.000497776	LTB4R2;MAPK14;MAPK3;MAPK8;NF1;NOS1;NOS2;NOS3;ORAI1;STIM1;TIMP2
GO:0031532	actin cytoskeleton reorganization	http://amigo.geneontology.org/amigo/term/GO:0031532	96	16	5.9064	2.70893	0.000234443	0.000527186	ABL1;ARHGDIB;CDC42;CDK5;CSF1R;DAPK3;EZR;FLNA;GSN;KIT;NTRK3;PAK1;PDGFRA;RHOA;SHC1;TGFB1
GO:0030258	lipid modification	http://amigo.geneontology.org/amigo/term/GO:0030258	291	34	17.9038	1.89904	0.000239508	0.000537155	ABCD2;AKT1;AKT2;CPT2;EGF;EGFR;ERBB2;ERBB3;ERBB4;FGF1;FGF2;FGFR2;HBEGF;HGF;KIT;LCK;MAPK14;MET;MTOR;PDGFRA;PDGFRB;PDK4;PIK3CA;PIK3CB;PIK3CG;PIK3R1;PIK3R2;PPARGC1A;PRKAA1;PTEN;RAC1;SLC27A2;SRC;TWIST1
GO:0006925	inflammatory cell apoptotic process	http://amigo.geneontology.org/amigo/term/GO:0006925	22	7	1.35355	5.17159	0.000245592	0.00054935	CCL5;CDKN2A;FASLG;IL6;PIK3CB;SIRT1;SLC7A11
GO:0010498	proteasomal protein catabolic process	http://amigo.geneontology.org/amigo/term/GO:0010498	449	47	27.6247	1.70138	0.000246835	0.000550681	AKT1;AMFR;ARIH1;AURKA;BIRC2;CAV1;CDK2;CLOCK;CLU;CUL3;CUL4A;DDB1;DDIT3;DERL1;ERCC8;GCLC;GSK3B;HECTD3;HSP90AB1;HSPA1A;HSPA5;KAT5;KEAP1;MAPK9;MDM2;NEDD4;NEDD4L;NFE2L2;PARK7;PINK1;PLAA;PLK1;PLK2;PMAIP1;PML;PSMB10;PSMB9;RAD23B;SENP1;SIRT1;SMURF2;TRIB2;UBE2S;UCHL1;USP13;WWP2;WWTR1
GO:0031346	positive regulation of cell projection organization	http://amigo.geneontology.org/amigo/term/GO:0031346	365	40	22.4566	1.78121	0.000276864	0.00061606	ANKRD1;APC;ATMIN;ATP7A;CDC42;CFLAR;CXCL12;DVL2;DVL3;DYNLL1;ENPP2;EP300;EZH2;FN1;HDAC4;HGF;HSPA5;ILK;KIT;L1CAM;MAP2K1;MIEN1;MTOR;NAV3;NEDD4L;NFE2L2;NTRK3;PAK1;PLAA;RAC1;RET;RHOA;S100A9;SRC;STK11;TGFB3;TGFBR1;TNFRSF12A;VEGFA;ZEB2
GO:0034764	positive regulation of transmembrane transport	http://amigo.geneontology.org/amigo/term/GO:0034764	191	25	11.7513	2.12743	0.000283923	0.000630116	ABCB1;ABL1;ACTN4;AKT1;AKT2;ATP1B1;BAX;COX17;CXCL10;FLNA;G6PD;IGF1;MAPK14;NFE2L2;NOS1;NTSR1;PARK7;PDPK1;PDZK1;PIK3R1;PINK1;PTAFR;SLC9A3R1;STIM1;TERT
GO:0009791	post-embryonic development	http://amigo.geneontology.org/amigo/term/GO:0009791	89	15	5.47572	2.73937	0.000321025	0.000710602	ABL1;BAK1;BAX;BCL2;BCL2L11;BMP4;ERCC1;ERCC2;FGFR2;IGF2R;ITPR1;KLF4;MTOR;TGFBR1;VEGFA
GO:0032886	regulation of microtubule-based process	http://amigo.geneontology.org/amigo/term/GO:0032886	204	26	12.5511	2.07153	0.000330956	0.000730681	ABL1;APC;AURKA;BRCA1;CDKN1B;CHEK1;CHMP2B;CTNNB1;ERBB2;GSK3B;HSPA1A;KAT2B;MET;NAV3;NPM1;NUP62;PAK1;PLK1;PLK2;PRKAA1;PRKAA2;RAC1;RASSF1;RHOA;XPO1;XRCC3
GO:0006360	transcription by RNA polymerase I	http://amigo.geneontology.org/amigo/term/GO:0006360	62	12	3.81455	3.14585	0.000339387	0.000747354	ATF4;CDK7;EIF2AK3;ERBB2;ERCC2;ERCC3;ERCC6;FLNA;MAPK3;MNAT1;MTOR;SMARCA4
GO:0021700	developmental maturation	http://amigo.geneontology.org/amigo/term/GO:0021700	273	32	16.7963	1.90518	0.000340606	0.000748101	ABHD2;AURKA;AXL;BCL2;BRCA2;CDKN1A;CDKN1C;CTNNB1;DDIT3;ERCC2;FOXO3;G6PD;GREM1;HIF1A;HOXB13;IGF1;MMP2;MTOR;NF1;PAX2;PTEN;RB1;RET;RHOA;SOX10;SOX8;TGFB2;TRIP13;VEGFA;XBP1;YWHAZ;ZBTB7A
GO:0032637	interleukin-8 production	http://amigo.geneontology.org/amigo/term/GO:0032637	71	13	4.36827	2.97601	0.000345065	0.000755941	ANXA4;DDIT3;FADD;HSPA1A;IL1B;KLF4;MYD88;NOS2;PARK7;RIPK1;SERPINE1;TLR4;TNF
GO:0009123	nucleoside monophosphate metabolic process	http://amigo.geneontology.org/amigo/term/GO:0009123	321	36	19.7495	1.82283	0.000354497	0.000774608	ALDOA;ARNT;ATP1B1;ATP6V1A;ATP6V1B2;ATP7A;BAD;BID;CAD;COX7A2;ENO1;HDAC4;HIF1A;HK2;HSPA1A;IGF1;MSH2;NT5E;PARK7;PARP1;PFKFB3;PGK1;PINK1;PKM;PNKP;PPARGC1A;PRKAA1;PRKAA2;RAD50;RHOA;SDHC;SDHD;STAT3;TGFB1;TIGAR;ZBTB7A
GO:0044070	regulation of anion transport	http://amigo.geneontology.org/amigo/term/GO:0044070	90	15	5.53725	2.70893	0.000363746	0.00079278	ABCB1;AKT1;AKT2;ARL6IP5;ATF4;CEBPB;IL1B;MTOR;NTSR1;PDZK1;PER2;PRKCD;PTAFR;RIPK1;THBS1
GO:0031032	actomyosin structure organization	http://amigo.geneontology.org/amigo/term/GO:0031032	184	24	11.3206	2.12003	0.000392454	0.000853161	ABL1;ANKRD1;CCN2;CDC42;CFLAR;CUL3;ITGB1;ITGB5;KRT8;MET;MTOR;NF2;PAK1;PDGFRA;PDGFRB;PIK3R1;PRKAR1A;PXN;RAC1;RHOA;SMAD4;SRC;TGFB3;TGFBR1
GO:0006766	vitamin metabolic process	http://amigo.geneontology.org/amigo/term/GO:0006766	131	19	8.05977	2.35739	0.000409979	0.000888986	ABCC1;AKR1C3;DHFR;FOLR1;FOLR2;GCLC;IFNG;IL1B;MTRR;NFKB1;PDXK;PDXP;PRSS1;SLC19A1;SLC2A1;SLC46A1;SNAI1;SNAI2;TNF
GO:0043627	response to estrogen	http://amigo.geneontology.org/amigo/term/GO:0043627	73	13	4.49132	2.89447	0.000457224	0.000988907	BRCA1;CAV1;CCND1;CD24;CTNNA1;EP300;HMOX1;HSPD1;MAPK1;MDM2;PDGFRB;TGFB3;TGFBR2
GO:0002526	acute inflammatory response	http://amigo.geneontology.org/amigo/term/GO:0002526	154	21	9.47484	2.2164	0.000489135	0.00105524	ASS1;C1QBP;CD55;CEBPB;CLU;FN1;GSTP1;ICAM1;IL1A;IL1B;IL22;IL6;IL6R;PARK7;PHB;PIK3CG;PTGER3;PTGS2;STAT3;TNF;VCAM1
GO:0002244	hematopoietic progenitor cell differentiation	http://amigo.geneontology.org/amigo/term/GO:0002244	113	17	6.95232	2.44523	0.000528341	0.00113694	ABL1;BCL2;BMP4;ERCC2;HOXB3;HOXB4;KIT;LIG4;NFE2L2;NOTCH1;PDGFRA;PRKDC;TGFB1;TOP2A;TP73;XRCC5;YAP1
GO:0051188	cofactor biosynthetic process	http://amigo.geneontology.org/amigo/term/GO:0051188	280	32	17.227	1.85755	0.000532433	0.00114285	ACSS2;ALDOA;ARNT;DHFR;DUOXA1;ENO1;FASN;GCLC;GCLM;GGT1;GSS;HDAC4;HIF1A;HK2;IGF1;NFE2L2;PDK1;PDK4;PDXK;PFKFB3;PGK1;PKM;PPARGC1A;PRKAA1;PRKAA2;PTGS2;SLC25A1;SLC7A11;SOD1;STAT3;TIGAR;ZBTB7A
GO:0031023	microtubule organizing center organization	http://amigo.geneontology.org/amigo/term/GO:0031023	134	19	8.24434	2.30461	0.000547124	0.00117142	AURKA;BRCA1;BRCA2;CDK2;CHEK1;CHMP2B;CTNNB1;E2F4;GADD45A;KAT2B;NPM1;NUP62;PCLAF;PLK1;PLK2;UVRAG;XPO1;XRCC2;XRCC3
GO:0031050	dsRNA processing	http://amigo.geneontology.org/amigo/term/GO:0031050	48	10	2.9532	3.38616	0.000568497	0.00121413	BMP4;DICER1;EGFR;LIN28A;LIN28B;MAP2K1;PRKRA;TERT;TGFB1;TP53
GO:0048706	embryonic skeletal system development	http://amigo.geneontology.org/amigo/term/GO:0048706	125	18	7.69062	2.34051	0.000628532	0.00133898	BMP4;COL11A1;COL1A1;CTNNB1;FGFR2;HOXA4;HOXB3;HOXB4;HOXB7;PBX1;PDGFRA;SETD2;SIX1;TGFB3;TGFBR1;TGFBR2;TWIST1;ZEB1
GO:0031128	developmental induction	http://amigo.geneontology.org/amigo/term/GO:0031128	33	8	2.03032	3.94026	0.000695384	0.00147401	BMP4;CTNNB1;DKK1;FGF1;HIPK2;SIX1;SOX8;SOX9
GO:0090662	ATP hydrolysis coupled transmembrane transport	http://amigo.geneontology.org/amigo/term/GO:0090662	33	8	2.03032	3.94026	0.000695384	0.00147401	ABCC4;ATP1A1;ATP6V0B;ATP6V0D1;ATP6V1A;ATP6V1B2;ATP6V1C1;ATP6V1E1
GO:0060037	pharyngeal system development	http://amigo.geneontology.org/amigo/term/GO:0060037	26	7	1.59965	4.37596	0.000762999	0.00161331	BMP4;BMPR1A;FOLR1;PTCH1;SIX1;TGFB2;TGFBR1
GO:0001505	regulation of neurotransmitter levels	http://amigo.geneontology.org/amigo/term/GO:0001505	335	36	20.6109	1.74665	0.000787541	0.00166107	AKT1;ARL6IP5;ASS1;ATP7A;CAV1;CDK5;CLN3;CLU;CYP1B1;GSK3B;HSP90AA1;HSP90AB1;ICAM1;IFNG;IL1B;JAK2;KLF4;MTOR;NF1;NOS1;NOS2;NOS3;NQO1;NTSR1;PARK7;PER2;PHGDH;PRKCB;PTGS2;RAC1;SCRIB;SLC22A2;SLC22A3;SLC7A11;TLR4;TNF
GO:0009132	nucleoside diphosphate metabolic process	http://amigo.geneontology.org/amigo/term/GO:0009132	117	17	7.19842	2.36163	0.000793248	0.00166896	ALDOA;ARNT;BAD;ENO1;HDAC4;HIF1A;HK2;IGF1;PFKFB3;PGK1;PKM;PPARGC1A;PRKAA1;PRKAA2;STAT3;TIGAR;ZBTB7A
GO:0015893	drug transport	http://amigo.geneontology.org/amigo/term/GO:0015893	216	26	13.2894	1.95645	0.000797313	0.00167337	ABCA8;ABCB1;ABCB5;ABCC1;ABCG2;ARL6IP5;CLDN1;CXCL12;FOLR1;FOLR2;MYC;NR1I2;NTSR1;PARK7;PDZK1;PER2;PINK1;SLC19A1;SLC1A5;SLC22A1;SLC22A2;SLC22A3;SLC25A1;SLC31A1;SLC46A1;SLC7A11
GO:0030902	hindbrain development	http://amigo.geneontology.org/amigo/term/GO:0030902	149	20	9.16722	2.18169	0.000807641	0.00169087	ABL1;ATP7A;BCL2;CDK5;CTNNB1;EGF;EZH2;FLNA;GLI1;GLI2;HNF1B;HOXB3;HSPA5;ITGB1;MAP2K1;PAK1;PPARGC1A;SCRIB;SMO;XRCC1
GO:0016051	carbohydrate biosynthetic process	http://amigo.geneontology.org/amigo/term/GO:0016051	205	25	12.6126	1.98214	0.000824338	0.00172159	AKT1;AKT2;ALDOA;ATF3;ATF4;DYRK2;EGF;ENO1;FOXO1;G6PD;GSK3B;IGF1;IGF2;KAT2B;MTOR;NFKB1;NTSR1;PER2;PGD;PGK1;PPARGC1A;PTAFR;SLC25A1;SLC2A1;TGFB1
GO:0032102	negative regulation of response to external stimulus	http://amigo.geneontology.org/amigo/term/GO:0032102	312	34	19.1958	1.77122	0.000852839	0.00177675	ABCD2;ANXA2;C1QBP;CCL2;CDKN1A;CDKN1B;CUEDC2;DUSP1;ETS1;FAP;FGF2;GREM1;GSTP1;HGF;HMGCR;KLF4;KRT1;LDLR;NFKB1;NOS3;NOTCH1;NT5E;PDCD4;PDGFRA;PRKCD;PRKG1;PTEN;RB1;SERPINB2;SERPINE1;SNAI2;SPP1;THBS1;TNFAIP8L2
GO:0048854	brain morphogenesis	http://amigo.geneontology.org/amigo/term/GO:0048854	34	8	2.09185	3.82437	0.000860944	0.00178925	CDH2;FANCC;FANCD2;FOXO3;NF1;PAX2;PTEN;SMO
GO:0007265	Ras protein signal transduction	http://amigo.geneontology.org/amigo/term/GO:0007265	437	44	26.8864	1.63651	0.000870001	0.00180366	ABL1;ARHGDIB;CCNA2;CDC42;CDK2;CDKN1A;CDKN2A;CHUK;COL3A1;CSF1;CUL3;DNMT1;DOK2;FGF2;FOXM1;IGF1;ITGB1;JAK2;JUN;KRAS;MET;NF1;NOTCH1;NRAS;NUP62;PARK7;PDGFRB;PLK2;RAB18;RAB25;RAB5C;RAB7A;RAB8A;RAC1;RASSF1;RB1;RHOA;RHOJ;SCAI;SHC1;SQSTM1;TGFB2;TIMP2;TP53
GO:0034109	homotypic cell-cell adhesion	http://amigo.geneontology.org/amigo/term/GO:0034109	78	13	4.79895	2.70893	0.000879622	0.00181917	CCL5;CLIC1;FLNA;GAS6;HSPB1;ILK;PDGFRA;PIK3CB;PIK3CG;PRKCA;PRKCD;PRKG1;SLC7A11
GO:0032970	regulation of actin filament-based process	http://amigo.geneontology.org/amigo/term/GO:0032970	362	38	22.272	1.70618	0.000889904	0.00183597	ABL1;ARHGDIB;ATP1A1;BIN1;CAMK2D;CAV1;CCN2;CDC42;CDK5;CSF1R;CXCL12;DAPK3;EZR;FLNA;GSN;ICAM1;ID1;ILK;LATS1;LRP1;MET;MTOR;NF2;NTRK3;PAK1;PDGFRA;PDGFRB;PDXP;PIK3R1;PRKCD;PXN;RAC1;RHOA;SMAD4;TGFB1;TGFB3;TGFBR1;TRIM27
GO:0015849	organic acid transport	http://amigo.geneontology.org/amigo/term/GO:0015849	313	34	19.2573	1.76556	0.00090199	0.0018564	ABCC2;ABCC3;ABCC4;ABCD2;AKR1C1;AKT1;AKT2;ARL6IP5;BSG;CLN3;CPT2;FOLR1;FOLR2;GLS;GLS2;IL1B;LRRC8A;LRRC8D;NF1;NOS2;NTSR1;PER2;RPS6KB1;SLC19A1;SLC1A5;SLC25A1;SLC27A2;SLC3A2;SLC46A1;SLC7A11;SLC7A5;SLC9A3R1;SLCO1B3;THBS1
GO:0001764	neuron migration	http://amigo.geneontology.org/amigo/term/GO:0001764	151	20	9.29027	2.15279	0.000956533	0.00196125	AXL;BAX;CDK5;COL3A1;CTNNB1;CXCL12;ERBB4;FLNA;GAS6;NRP2;NTRK3;PLAA;PRKG1;PTK2;RAC1;SOX1;STAT3;TLX3;TWIST1;VEGFA
GO:0019748	secondary metabolic process	http://amigo.geneontology.org/amigo/term/GO:0019748	60	11	3.6915	2.97982	0.000957554	0.00196125	AKR1B10;AKR1C1;AKR1C2;AKR1C3;BCL2;CYP1B1;NFE2L2;PMEL;SLC7A11;TIGAR;ZEB2
GO:0060231	mesenchymal to epithelial transition	http://amigo.geneontology.org/amigo/term/GO:0060231	20	6	1.2305	4.87607	0.000979836	0.00200207	BMP4;CTNNB1;GREM1;PAX2;SMO;STAT1
GO:0006471	protein ADP-ribosylation	http://amigo.geneontology.org/amigo/term/GO:0006471	35	8	2.15337	3.7151	0.00105668	0.00215391	IFNG;KAT2B;PARP1;PARP2;PNKP;SIRT1;SIRT3;XRCC1
GO:0009141	nucleoside triphosphate metabolic process	http://amigo.geneontology.org/amigo/term/GO:0009141	304	33	18.7036	1.76437	0.00107811	0.00219234	ALDOA;ARNT;ATP1B1;ATP6V1A;ATP6V1B2;ATP7A;BAD;BID;CAD;COX7A2;ENO1;HDAC4;HIF1A;HK2;HSPA1A;IGF1;MSH2;PARK7;PARP1;PFKFB3;PGK1;PINK1;PKM;PPARGC1A;PRKAA1;PRKAA2;RHOA;SDHC;SDHD;STAT3;TGFB1;TIGAR;ZBTB7A
GO:0051339	regulation of lyase activity	http://amigo.geneontology.org/amigo/term/GO:0051339	52	10	3.1993	3.12569	0.00110017	0.00223184	LTB4R2;MTRR;NF1;NOS1;NOS2;NOS3;ORAI1;PARK7;STIM1;TIMP2
GO:0006732	coenzyme metabolic process	http://amigo.geneontology.org/amigo/term/GO:0006732	354	37	21.7798	1.69882	0.00111816	0.00226293	ACSS2;ALDOA;ARNT;DHFR;ENO1;FASN;FOLR1;FOLR2;G6PD;GCLC;H6PD;HDAC4;HIF1A;HK2;HMGCR;IGF1;MTRR;NT5E;PDK1;PDK4;PDXK;PDXP;PFKFB3;PGD;PGK1;PKM;PPARGC1A;PRKAA1;PRKAA2;PTGS2;SLC19A1;SLC25A1;SLC2A1;SLC46A1;STAT3;TIGAR;ZBTB7A
GO:0002446	neutrophil mediated immunity	http://amigo.geneontology.org/amigo/term/GO:0002446	496	48	30.5164	1.57293	0.00121802	0.00245919	ADAM10;ADAM17;ALDOA;ANXA2;ANXA3;APAF1;ATG7;ATP11B;CAPN1;CD44;CD55;DSG1;DYNLL1;GSN;GSTP1;HMGB1;HSP90AA1;HSP90AB1;HSPA1A;IGF2R;IL6;KRT1;LGALS3;MAPK1;MAPK14;MME;MMP9;MVP;NFKB1;NRAS;PDXK;PGRMC1;PKM;PRKCD;PTAFR;RAB18;RAB5C;RAB7A;RAC1;RHOA;RNASET2;S100A7;S100A9;SERPINB3;SLC27A2;TIMP2;XRCC5;XRCC6
GO:0071402	cellular response to lipoprotein particle stimulus	http://amigo.geneontology.org/amigo/term/GO:0071402	28	7	1.7227	4.06339	0.00123302	0.00248357	ADAM17;AKT1;ITGB1;LDLR;MYD88;SREBF2;TLR4
GO:0034502	protein localization to chromosome	http://amigo.geneontology.org/amigo/term/GO:0034502	81	13	4.98352	2.6086	0.00126323	0.00253841	ATR;BRCA2;EZH2;MCM8;MCM9;MSH2;PLK1;RB1;RPA1;RPA2;SETD2;TERT;XRCC5
GO:0048008	platelet-derived growth factor receptor signaling pathway	http://amigo.geneontology.org/amigo/term/GO:0048008	53	10	3.26082	3.06671	0.00128261	0.00256521	ABL1;JAK2;LRP1;PDGFD;PDGFRA;PDGFRB;PTEN;SLC9A3R1;SRC;VEGFA
GO:1990089	response to nerve growth factor	http://amigo.geneontology.org/amigo/term/GO:1990089	53	10	3.26082	3.06671	0.00128261	0.00256521	AKT1;CREB1;E2F1;EHD1;FOXO3;HSPA5;ID1;NTRK3;PDPK1;PTEN
GO:0036119	response to platelet-derived growth factor	http://amigo.geneontology.org/amigo/term/GO:0036119	21	6	1.29202	4.64388	0.00130106	0.00259601	ATP7A;CCNA2;CREB1;PDGFD;PDGFRB;SRC
GO:0044262	cellular carbohydrate metabolic process	http://amigo.geneontology.org/amigo/term/GO:0044262	271	30	16.6733	1.79929	0.00130866	0.00260507	AKT1;AKT2;BAD;DYRK2;FOXO1;GNPTG;GSK3B;HDAC4;HK2;HMGB1;IGF1;IGF2;KAT2B;MTOR;NTSR1;PDK1;PDK4;PER2;PFKFB3;PGD;PMAIP1;PPARGC1A;PTAFR;PTEN;RORC;SIRT1;SLC2A1;SRC;STAT3;TIGAR
GO:0060627	regulation of vesicle-mediated transport	http://amigo.geneontology.org/amigo/term/GO:0060627	499	48	30.701	1.56347	0.00138182	0.00274426	ABL1;ACTN4;AKT2;ANXA2;ATG5;AXL;BIN1;CAV1;CCL2;CDK5;CLU;DKK1;EGF;EHD1;EZR;GAS6;GREM1;GSK3B;HMGB1;HMOX1;IFNG;IL1B;LDLR;LGALS3;LRP1;MAP2K1;MAPK1;MAPK3;NEDD4L;NOTCH1;PDPK1;PIK3CB;PINK1;PRKAA1;PRKCB;PTAFR;PTEN;RAB25;RAB5C;RAB7A;RAB8A;RAC1;SCRIB;SERPINE1;SRC;TGFB1;TNF;VEGFA
GO:0051604	protein maturation	http://amigo.geneontology.org/amigo/term/GO:0051604	321	34	19.7495	1.72156	0.00139317	0.00276036	ADAM10;ANXA2;ATP7B;BAD;BAK1;BIRC2;BIRC3;BIRC7;C1QBP;CASP2;CASP3;CASP8;CD55;CLN3;CLU;CUZD1;ENO1;EP300;FADD;GGT1;GSN;HSPD1;HTRA2;KAT2B;MDM2;MME;PARP1;PGK1;PHB;PTCH1;SERPINE1;SRC;THBS1;XIAP
GO:0061053	somite development	http://amigo.geneontology.org/amigo/term/GO:0061053	92	14	5.6603	2.47337	0.00142216	0.00281124	BHLHE40;BMPR1A;DKK1;EP300;NOTCH1;PALB2;PRKDC;PTCH1;ROR2;SIX1;SMAD4;SMO;XRCC2;ZEB2
GO:0036230	granulocyte activation	http://amigo.geneontology.org/amigo/term/GO:0036230	500	48	30.7625	1.56034	0.00144056	0.00284102	ADAM10;ALDOA;ANXA2;ANXA3;APAF1;ATG7;ATP11B;CAPN1;CCL5;CD44;CD55;CXCL8;DSG1;DYNLL1;GSN;GSTP1;HMGB1;HSP90AA1;HSP90AB1;HSPA1A;IGF2R;KRT1;LGALS3;MAPK1;MAPK14;MME;MMP9;MVP;NFKB1;NRAS;PDXK;PGRMC1;PKM;PRKCD;PTAFR;RAB18;RAB5C;RAB7A;RAC1;RHOA;RNASET2;S100A7;S100A9;SERPINB3;SLC27A2;TIMP2;XRCC5;XRCC6
GO:0032623	interleukin-2 production	http://amigo.geneontology.org/amigo/term/GO:0032623	63	11	3.87607	2.83792	0.00145426	0.0028614	ABL1;EZR;IL1A;IL1B;KAT5;MALT1;MAP3K7;NAV3;STAT5B;TRAF2;TRIM27
GO:0016458	gene silencing	http://amigo.geneontology.org/amigo/term/GO:0016458	202	24	12.428	1.93112	0.00149041	0.00292576	ARID1A;BMP4;CDK2;DICER1;DNMT1;EGFR;HDAC1;HMGB1;KMT2B;LIN28A;LIN28B;MAP2K1;PIWIL2;POLE3;POU5F1;PPM1D;PRKRA;RIF1;SIRT1;STAT3;TERT;TET1;TGFB1;TP53
GO:0044321	response to leptin	http://amigo.geneontology.org/amigo/term/GO:0044321	22	6	1.35355	4.43279	0.00169686	0.00332334	CCNA2;CCND1;MT3;PTEN;SIRT1;STAT3
GO:2000273	positive regulation of signaling receptor activity	http://amigo.geneontology.org/amigo/term/GO:2000273	38	8	2.33795	3.4218	0.00186415	0.0036426	ADAM17;CDK5;EGF;GREM1;ITGB1;NCOA3;PARK7;PINK1
GO:0010876	lipid localization	http://amigo.geneontology.org/amigo/term/GO:0010876	365	37	22.4566	1.64762	0.00192635	0.0037555	ABCA8;ABCB1;ABCC1;ABCC3;ABCC4;ABCD2;ABCG2;ACVR1C;AKR1C1;AKT1;AKT2;ANXA2;ATP11B;CAV1;CLU;CPT2;EGF;EHD1;IKBKE;IL1B;IL6;LDLR;LRP1;NFKB1;NOS2;NTSR1;PRKCD;PTCH1;RPS6KB1;SIRT1;SLC27A2;SLCO1B3;SPP1;SREBF2;STAT5B;THBS1;TNF
GO:0043112	receptor metabolic process	http://amigo.geneontology.org/amigo/term/GO:0043112	183	22	11.2591	1.95398	0.00197971	0.00385069	ANXA2;BECN1;CAPN1;CAV1;CDK5;CXCL8;DKK1;EGF;EZR;GREM1;HDAC1;HIF1A;ITGB1;LRP1;NEDD4;PARK7;SCRIB;TFRC;TGFB1;TNF;UVRAG;VEGFA
GO:0072522	purine-containing compound biosynthetic process	http://amigo.geneontology.org/amigo/term/GO:0072522	267	29	16.4272	1.76537	0.00208418	0.00404465	ACSS2;ALDOA;ARNT;ENO1;FASN;HDAC4;HIF1A;HK2;IGF1;NOS1;NOS2;NOS3;NT5E;PAPSS1;PARP1;PDK1;PDK4;PFKFB3;PGK1;PINK1;PKM;PPARGC1A;PRKAA1;PRKAA2;SLC25A1;STAT3;TGFB1;TIGAR;ZBTB7A
GO:0043648	dicarboxylic acid metabolic process	http://amigo.geneontology.org/amigo/term/GO:0043648	107	15	6.58317	2.27854	0.00226521	0.00438595	ASS1;DHFR;FH;FOLR1;FOLR2;GCLC;GCLM;GGT1;GLS;GLS2;MTRR;SDHB;SLC19A1;SLC46A1;SLC7A11
GO:0006513	protein monoubiquitination	http://amigo.geneontology.org/amigo/term/GO:0006513	67	11	4.12217	2.6685	0.00242634	0.00468726	BIRC2;CUL3;DDB1;DDB2;FANCL;FANCM;NEDD4;NEDD4L;RNF2;UBE2T;WDR48
GO:0032635	interleukin-6 production	http://amigo.geneontology.org/amigo/term/GO:0032635	130	17	7.99824	2.12547	0.00256018	0.00493458	CEBPB;GAS6;HGF;HMGB1;HSPD1;IL1B;IL6;IL6R;MAPK13;MYD88;NOS2;PTAFR;STAT3;TLR4;TNF;TWIST1;XBP1
GO:0010975	regulation of neuron projection development	http://amigo.geneontology.org/amigo/term/GO:0010975	475	45	29.2244	1.53981	0.00258301	0.00496733	ABL1;ADAM10;AKT1;ANKRD1;CDH2;CDK5;CFLAR;CXCL12;DVL2;DVL3;EP300;EZH2;FN1;GSK3B;HGF;HSPA5;ID1;ILK;KLF4;L1CAM;LRP1;MAP2K1;MDM2;MT3;MTOR;NEDD4;NEDD4L;NFE2L2;NTRK3;PAK1;PAQR3;PLAA;PLK2;PTEN;PTK2;RET;RHOA;S100A9;SPP1;STK11;TNFRSF12A;VEGFA;VIM;YWHAH;ZEB2
GO:0070671	response to interleukin-12	http://amigo.geneontology.org/amigo/term/GO:0070671	49	9	3.01472	2.98535	0.00268914	0.00515974	ANXA2;CDC42;IFNG;JAK2;P4HB;PDCD4;SERPINB2;SOD1;SOD2
GO:0000041	transition metal ion transport	http://amigo.geneontology.org/amigo/term/GO:0000041	109	15	6.70622	2.23673	0.00272177	0.0052106	ATP6V0B;ATP6V0D1;ATP6V1A;ATP6V1B2;ATP6V1C1;ATP6V1E1;ATP7A;ATP7B;COX17;MT3;SLC31A1;SLC31A2;SLC39A4;SLC40A1;TFRC
GO:0008643	carbohydrate transport	http://amigo.geneontology.org/amigo/term/GO:0008643	142	18	8.73654	2.06031	0.00275024	0.00524149	AKT1;AKT2;AQP2;EDNRA;EZR;HK2;IGF1;IL1B;MAPK14;NFE2L2;PEA15;PIK3R1;PRKCB;RPS6KB1;SLC2A1;SLC2A14;TERT;TNF
GO:0071774	response to fibroblast growth factor	http://amigo.geneontology.org/amigo/term/GO:0071774	142	18	8.73654	2.06031	0.00275024	0.00524149	CCL2;CCL5;CCN2;CD44;COL1A1;CTNNB1;CXCL8;FGF1;FGF2;FGFR2;GCLC;GCLM;MAPK1;MAPK3;NR4A1;POSTN;SHCBP1;THBS1
GO:0097485	neuron projection guidance	http://amigo.geneontology.org/amigo/term/GO:0097485	260	28	15.9965	1.75038	0.00278727	0.00530018	BSG;CDK5;CSF1R;CXCL12;CXCR4;DOK2;ERBB2;EZR;GFRA1;GLI2;L1CAM;MAPK1;MAPK3;NRP2;PALLD;PIK3CA;PIK3CB;PIK3R1;PRKCA;PTCH1;PTK2;RET;SHC1;SMAD4;SMO;SRC;TUBB3;VEGFA
GO:0007015	actin filament organization	http://amigo.geneontology.org/amigo/term/GO:0007015	388	38	23.8717	1.59184	0.00307676	0.0058376	ABL1;ACTN4;ALDOA;BCL2;BIN1;CCN2;CDC42;CTNNA1;CUL3;CXCL12;DIAPH3;EZR;FAT1;FLNA;GSN;ICAM1;ID1;ITGB1;ITGB5;JAK2;LATS1;MAD2L2;MET;MTOR;NF2;PAK1;PDXP;PIK3R1;PPARGC1B;PRKCD;PXN;RAC1;RHOA;RHOJ;SRC;TGFB3;TGFBR1;TRIM27
GO:0007164	establishment of tissue polarity	http://amigo.geneontology.org/amigo/term/GO:0007164	79	12	4.86047	2.4689	0.00308415	0.00583858	ABL1;CDC42;DACT1;DKK1;DVL2;DVL3;RAC1;RHOA;ROR1;ROR2;SMURF2;TP63
GO:0016052	carbohydrate catabolic process	http://amigo.geneontology.org/amigo/term/GO:0016052	155	19	9.53637	1.99237	0.00312335	0.00589966	ALDH1A1;ALDOA;ARNT;BAD;ENO1;HDAC4;HIF1A;HK2;HMGB1;IGF1;PFKFB3;PGK1;PKM;PPARGC1A;PRKAA1;PRKAA2;STAT3;TIGAR;ZBTB7A
GO:0050866	negative regulation of cell activation	http://amigo.geneontology.org/amigo/term/GO:0050866	179	21	11.013	1.90684	0.00332376	0.0062643	ATM;AXL;BMP4;CASP3;CD274;CEBPB;ERBB2;GCLC;HMGB1;HMOX1;IRF1;LDLR;LGALS3;NOS3;PDGFRA;PRKAR1A;PRKCD;PRKG1;RUNX3;TGFB1;TNFAIP8L2
GO:0006413	translational initiation	http://amigo.geneontology.org/amigo/term/GO:0006413	192	22	11.8128	1.86239	0.0036011	0.00677197	ATF4;CCL5;EIF2AK3;EIF2S1;EIF3A;EIF3G;EIF4E;EIF4EBP1;EIF4G2;HSPB1;MTOR;NPM1;RPL36;RPL37;RPS20;RPS4X;RPS6KB1;RPS6KB2;RPS7;RPSA;TNF;YTHDF1
GO:1903311	regulation of mRNA metabolic process	http://amigo.geneontology.org/amigo/term/GO:1903311	266	28	16.3656	1.7109	0.00385116	0.00722623	AKT1;APEX1;BARD1;C1QBP;E2F1;HSF1;HSPA1A;HSPB1;IGF2BP1;IGF2BP3;MAPK14;MBNL1;MTOR;MYD88;NPM1;PRKCA;PRKCD;RBM17;RBM3;SRPK1;SRPK2;SRSF2;SRSF4;VIM;XPO1;YBX1;YWHAZ;ZBTB7A
GO:1902903	regulation of supramolecular fiber organization	http://amigo.geneontology.org/amigo/term/GO:1902903	329	33	20.2417	1.6303	0.00387594	0.00725671	ABL1;APC;BIN1;CCN2;CDC42;CDKN1B;CLU;CRYAB;CXCL12;FLNA;GSN;HSPA1A;ICAM1;ID1;LATS1;LDLR;MET;MTOR;NAV3;NF2;PAK1;PARK7;PDXP;PIK3R1;PRKCD;PXN;RAC1;RB1;RHOA;SMAD4;TGFB3;TGFBR1;TRIM27
GO:1901615	organic hydroxy compound metabolic process	http://amigo.geneontology.org/amigo/term/GO:1901615	500	46	30.7625	1.49533	0.00407281	0.00760855	ACSS2;AKR1B10;AKR1C1;AKR1C2;AKR1C3;ALDH1A1;ATP7A;BCL2;CYP1B1;DHFR;DKK3;DUOXA1;FASN;FGF1;FGF2;G6PD;HIF1A;HMGCR;IFNG;IGF1;IL1B;KIT;LDLR;MT3;NFKB1;NTSR1;PARK7;PDXK;PDXP;PER2;PMEL;PRKAA1;PRKAA2;PTAFR;PTEN;SIRT1;SLC27A2;SLC7A11;SNAI1;SNAI2;SOD1;SREBF2;TGFB2;TIGAR;TNF;ZEB2
GO:1901293	nucleoside phosphate biosynthetic process	http://amigo.geneontology.org/amigo/term/GO:1901293	343	34	21.1031	1.61114	0.0041016	0.00764553	ACSS2;ALDOA;ARNT;CAD;ENO1;FASN;HDAC4;HIF1A;HK2;IGF1;MAPK1;NOS1;NOS2;NOS3;PAPSS1;PARP1;PDK1;PDK4;PFKFB3;PGK1;PINK1;PKM;PNKP;PPARGC1A;PRKAA1;PRKAA2;PTGS2;RAD50;RRM2;SLC25A1;STAT3;TGFB1;TIGAR;ZBTB7A
GO:0046390	ribose phosphate biosynthetic process	http://amigo.geneontology.org/amigo/term/GO:0046390	255	27	15.6889	1.72097	0.00414386	0.0077074	ACSS2;ALDOA;ARNT;CAD;ENO1;FASN;G6PD;HDAC4;HIF1A;HK2;IGF1;PAPSS1;PARP1;PDK1;PDK4;PFKFB3;PGK1;PINK1;PKM;PPARGC1A;PRKAA1;PRKAA2;SLC25A1;STAT3;TGFB1;TIGAR;ZBTB7A
GO:0045995	regulation of embryonic development	http://amigo.geneontology.org/amigo/term/GO:0045995	125	16	7.69062	2.08046	0.00418184	0.00776105	BMP4;BMPR1A;CTNNB1;DKK1;DVL2;DVL3;HNF1B;IGF1;KLF4;NFE2L2;NOTCH1;SIX1;SNAI1;SOX17;STK4;TBX2
GO:0097581	lamellipodium organization	http://amigo.geneontology.org/amigo/term/GO:0097581	82	12	5.04505	2.37857	0.00421673	0.00780875	ATP7A;CD44;CDC42;ENPP2;EPHA2;GOLPH3;HDAC4;ITGB1;KIT;MTOR;RAC1;SRC
GO:0055094	response to lipoprotein particle	http://amigo.geneontology.org/amigo/term/GO:0055094	26	6	1.59965	3.75082	0.00424121	0.00783702	AKT1;ITGB1;LDLR;MYD88;SREBF2;TLR4
GO:0006631	fatty acid metabolic process	http://amigo.geneontology.org/amigo/term/GO:0006631	357	35	21.9644	1.59349	0.00431823	0.00796204	ABCD2;ABHD2;ACSS2;AKR1C2;AKR1C3;AKT1;AKT2;BRCA1;CAV1;CPT2;CYP1B1;CYP2E1;FASN;GGT1;GPX4;GSTA1;GSTM4;GSTP1;MAPK14;MAPK3;MTOR;PDK1;PDK4;PER2;PLAA;PPARGC1A;PRKAA1;PRKAA2;PRKAB1;PRKAB2;PTGS2;SIRT1;SLC27A2;TWIST1;XBP1
GO:0034404	nucleobase-containing small molecule biosynthetic process	http://amigo.geneontology.org/amigo/term/GO:0034404	184	21	11.3206	1.85503	0.0045956	0.0084551	ALDOA;ARNT;CAD;ENO1;HDAC4;HIF1A;HK2;IGF1;NEIL2;NT5E;NTHL1;PFKFB3;PGK1;PKM;PPARGC1A;PRKAA1;PRKAA2;STAT3;TIGAR;UNG;ZBTB7A
GO:1902115	regulation of organelle assembly	http://amigo.geneontology.org/amigo/term/GO:1902115	209	23	12.8587	1.78867	0.00488752	0.00897277	ATG5;ATMIN;BECN1;BRCA1;CHMP2B;DYNLL1;EZR;GSN;HSPA1A;KAT2B;MAPK9;NPM1;NTRK3;NUP62;PINK1;PLK1;PLK2;PRKAA1;PRKAA2;RHOA;SMAD4;SRC;TNF
GO:0035902	response to immobilization stress	http://amigo.geneontology.org/amigo/term/GO:0035902	27	6	1.66117	3.6119	0.00517414	0.0094581	ERCC1;FOS;FOXO3;MDM2;PHB;TGFB1
GO:0097066	response to thyroid hormone	http://amigo.geneontology.org/amigo/term/GO:0097066	27	6	1.66117	3.6119	0.00517414	0.0094581	ANXA2;GCLC;GCLM;KIT;PPARGC1A;SIX1
GO:0043473	pigmentation	http://amigo.geneontology.org/amigo/term/GO:0043473	95	13	5.84487	2.22417	0.00532609	0.00971497	ATP7A;BAX;BCL2;BCL2L11;KIT;MITF;NF1;PMEL;SNAI2;SOX10;SPARC;USP13;ZEB2
GO:0032609	interferon-gamma production	http://amigo.geneontology.org/amigo/term/GO:0032609	106	14	6.52165	2.1467	0.00539335	0.00979561	ABL1;AXL;C1QBP;CD274;FADD;GAS6;HMGB1;HSPD1;IL1B;IL6R;RIPK3;TLR4;TNF;TRIM27
GO:0098739	import across plasma membrane	http://amigo.geneontology.org/amigo/term/GO:0098739	106	14	6.52165	2.1467	0.00539335	0.00979561	ARL6IP5;ATP1A1;ATP1B1;FOLR1;FOLR2;NTSR1;PER2;SLC19A1;SLC1A5;SLC31A1;SLC39A4;SLC3A2;SLC46A1;SLC7A11
GO:0042398	cellular modified amino acid biosynthetic process	http://amigo.geneontology.org/amigo/term/GO:0042398	45	8	2.76862	2.88952	0.00561867	0.0101831	DHFR;GCLC;GCLM;GGT1;GSS;NFE2L2;PARK7;SLC7A11
GO:0023019	signal transduction involved in regulation of gene expression	http://amigo.geneontology.org/amigo/term/GO:0023019	20	5	1.2305	4.06339	0.00622258	0.0111586	EPCAM;MSX1;PARP1;PDGFRA;SOX17
GO:0043586	tongue development	http://amigo.geneontology.org/amigo/term/GO:0043586	20	5	1.2305	4.06339	0.00622258	0.0111586	CTNNB1;EGFR;HDAC1;KIT;SIX1
GO:0051131	chaperone-mediated protein complex assembly	http://amigo.geneontology.org/amigo/term/GO:0051131	20	5	1.2305	4.06339	0.00622258	0.0111586	CLU;HSP90AA1;HSP90AB1;HSPA1A;HSPD1
GO:0071800	podosome assembly	http://amigo.geneontology.org/amigo/term/GO:0071800	20	5	1.2305	4.06339	0.00622258	0.0111586	GSN;MAPK9;RHOA;SRC;TNF
GO:0097242	amyloid-beta clearance	http://amigo.geneontology.org/amigo/term/GO:0097242	20	5	1.2305	4.06339	0.00622258	0.0111586	CLU;IGF1R;LDLR;LRP1;MME
GO:0035821	modification of morphology or physiology of other organism	http://amigo.geneontology.org/amigo/term/GO:0035821	155	18	9.53637	1.88751	0.00696418	0.0124622	ANXA2;ATG7;BAD;BCL2L1;BCL2L11;CASP8;CCL5;EP300;HDAC1;HIPK2;IFNG;JUN;NOS2;NTRK3;S100A9;SCRIB;SMARCA4;TGFB1
GO:0051262	protein tetramerization	http://amigo.geneontology.org/amigo/term/GO:0051262	132	16	8.12129	1.97013	0.00709373	0.0126674	ALDOA;ANXA2;CCL5;GLS;GPX3;HMGCR;IGF1R;KRT1;KRT10;PKM;SOD2;TGM3;TP53;TP63;TP73;XRCC6
GO:0010586	miRNA metabolic process	http://amigo.geneontology.org/amigo/term/GO:0010586	29	6	1.78422	3.36281	0.00747738	0.0132688	DICER1;LIN28A;LIN28B;NFKB1;PRKRA;RELA
GO:0034698	response to gonadotropin	http://amigo.geneontology.org/amigo/term/GO:0034698	29	6	1.78422	3.36281	0.00747738	0.0132688	CCNA2;GCLC;GCLM;ICAM1;NOTCH1;PPARGC1A
GO:0036314	response to sterol	http://amigo.geneontology.org/amigo/term/GO:0036314	29	6	1.78422	3.36281	0.00747738	0.0132688	PTCH1;RORC;SMO;TGFB1;TGFBR1;TGFBR2
GO:0071867	response to monoamine	http://amigo.geneontology.org/amigo/term/GO:0071867	38	7	2.33795	2.99408	0.0076931	0.0135949	ABL1;ATF4;GABPA;ID1;MAPK1;MAPK3;PPARGC1A
GO:0072512	trivalent inorganic cation transport	http://amigo.geneontology.org/amigo/term/GO:0072512	38	7	2.33795	2.99408	0.0076931	0.0135949	ATP6V0B;ATP6V0D1;ATP6V1A;ATP6V1B2;ATP6V1C1;ATP6V1E1;TFRC
GO:0098743	cell aggregation	http://amigo.geneontology.org/amigo/term/GO:0098743	21	5	1.29202	3.8699	0.00776055	0.0136856	CCN2;COL11A1;MAPK14;ROR2;SOX9
GO:0060021	roof of mouth development	http://amigo.geneontology.org/amigo/term/GO:0060021	89	12	5.47572	2.19149	0.00816737	0.0143732	BMPR1A;MSX1;PDGFRA;SMAD4;SNAI1;SNAI2;TBX2;TGFB2;TGFB3;TGFBR1;TGFBR2;TWIST1
GO:0032613	interleukin-10 production	http://amigo.geneontology.org/amigo/term/GO:0032613	48	8	2.9532	2.70893	0.0083643	0.0146894	CD274;CD40LG;HGF;HMGB1;HSPD1;PRKCD;TLR4;TRIB2
GO:0006949	syncytium formation	http://amigo.geneontology.org/amigo/term/GO:0006949	58	9	3.56845	2.52211	0.00851571	0.0149244	ADAM9;CFLAR;CXCL10;EHD1;ERCC1;GDF15;MAPK14;NOS1;PGK1
GO:0042116	macrophage activation	http://amigo.geneontology.org/amigo/term/GO:0042116	79	11	4.86047	2.26315	0.00874953	0.0152984	ATM;CLU;FOXP1;HMGB1;HSPD1;IL6;JUN;LDLR;THBS1;TLR4;TNF
GO:0015711	organic anion transport	http://amigo.geneontology.org/amigo/term/GO:0015711	454	41	27.9323	1.46783	0.00876509	0.0152984	ABCB1;ABCC1;ABCC2;ABCC3;ABCC4;ABCC5;ABCD2;AKR1C1;AKT1;AKT2;ARL6IP5;ATP11B;BSG;CLN3;CPT2;FOLR1;FOLR2;GLS;GLS2;IL1B;LDLR;LRRC8A;LRRC8D;NF1;NOS2;NTSR1;PER2;PRKCD;RPS6KB1;SLC19A1;SLC1A5;SLC25A1;SLC27A2;SLC2A1;SLC3A2;SLC46A1;SLC7A11;SLC7A5;SLC9A3R1;SLCO1B3;THBS1
GO:0051181	cofactor transport	http://amigo.geneontology.org/amigo/term/GO:0051181	49	8	3.01472	2.65364	0.00947164	0.0164977	ABCC1;ABCG2;FOLR1;FOLR2;SLC19A1;SLC46A1;SLC7A11;SLC9A3R1
GO:0099132	ATP hydrolysis coupled cation transmembrane transport	http://amigo.geneontology.org/amigo/term/GO:0099132	59	9	3.62997	2.47936	0.00951543	0.0165401	ATP1A1;ATP6V0B;ATP6V0D1;ATP6V1A;ATP6V1B2;ATP6V1C1;ATP6V1E1;ATP7A;ATP7B
GO:0098927	vesicle-mediated transport between endosomal compartments	http://amigo.geneontology.org/amigo/term/GO:0098927	40	7	2.461	2.84437	0.0102182	0.0177255	BECN1;EZR;MAP2K1;MAPK1;MAPK3;RAB7A;SRC
GO:0002269	leukocyte activation involved in inflammatory response	http://amigo.geneontology.org/amigo/term/GO:0002269	31	6	1.90727	3.14585	0.0104405	0.0180741	ATM;CLU;IL6;JUN;LDLR;TNF
GO:0048857	neural nucleus development	http://amigo.geneontology.org/amigo/term/GO:0048857	60	9	3.6915	2.43804	0.0106012	0.0183151	BCL2;CDC42;DYNLL1;G6PD;HSPA5;RHOA;SCRIB;YWHAH;YWHAQ
GO:0006401	RNA catabolic process	http://amigo.geneontology.org/amigo/term/GO:0006401	341	32	20.98	1.52526	0.0114286	0.0197044	AKT1;APEX1;ATM;E2F1;ERN1;FEN1;HSPA1A;HSPB1;IGF2BP1;IGF2BP3;LIN28A;LIN28B;MAPK14;MLH1;MTOR;MYD88;NPM1;PPP2CA;PPP2R2A;PRKCA;PRKCD;RNASET2;RPL36;RPL37;RPS20;RPS4X;RPS7;RPSA;VIM;XPO1;YBX1;YWHAZ
GO:2001023	regulation of response to drug	http://amigo.geneontology.org/amigo/term/GO:2001023	93	12	5.72182	2.09723	0.0114683	0.0197328	ARL6IP5;CXCL12;FOXO3;HGF;MET;NFE2L2;PARK7;PER2;PINK1;RIPK1;TRAP1;TXN
GO:0002532	production of molecular mediator involved in inflammatory response	http://amigo.geneontology.org/amigo/term/GO:0002532	62	9	3.81455	2.35939	0.0130484	0.0224064	ABCD2;BAP1;CUEDC2;MAPK14;MYD88;NOS2;PDCD4;SERPINE1;TLR4
GO:0098656	anion transmembrane transport	http://amigo.geneontology.org/amigo/term/GO:0098656	266	26	16.3656	1.58869	0.0131678	0.0225657	ABCB1;ABCC1;AKT1;AKT2;ARL6IP5;CLDN4;CLIC1;CPT2;FOLR1;FOLR2;LRRC8A;LRRC8D;MTOR;NTSR1;PER2;PTAFR;RIPK1;SLC19A1;SLC1A5;SLC25A1;SLC3A2;SLC46A1;SLC7A11;SLC7A5;THBS1;VDAC1
GO:0051156	glucose 6-phosphate metabolic process	http://amigo.geneontology.org/amigo/term/GO:0051156	24	5	1.4766	3.38616	0.0139154	0.0237989	G6PD;H6PD;HK2;PGD;TIGAR
GO:0035456	response to interferon-beta	http://amigo.geneontology.org/amigo/term/GO:0035456	33	6	2.03032	2.95519	0.0141521	0.0241552	HTRA2;IKBKE;IRF1;NDUFA13;STAT1;XAF1
GO:0048009	insulin-like growth factor receptor signaling pathway	http://amigo.geneontology.org/amigo/term/GO:0048009	34	6	2.09185	2.86828	0.0163147	0.0277906	AKT1;EIF2AK3;IGF1;IGF1R;IGF2R;PIK3R1
GO:0098542	defense response to other organism	http://amigo.geneontology.org/amigo/term/GO:0098542	473	41	29.1013	1.40887	0.0166257	0.0282637	ADAM17;ANXA3;ATG7;BCL2;BECN1;BIRC2;BIRC3;BNIP3;C1QBP;CD40;CEBPB;CXCL10;EPHA2;ERCC6;FADD;FLNA;FOXP1;HMGB2;IFNG;IL1B;IL6;IL6R;IRF1;MAPK3;MMP7;MYD88;NOS2;PMAIP1;PML;PRKCD;RELA;S100A7;S100A9;SERPINE1;SETD2;SHC1;SLFN11;STAT1;TGFB1;TLR4;TNF
GO:0070206	protein trimerization	http://amigo.geneontology.org/amigo/term/GO:0070206	54	8	3.32235	2.40794	0.0167028	0.028338	COL1A1;HSF1;HTRA2;NUP62;SLC1A5;SMAD4;TRAF2;TRIM27
GO:0002437	inflammatory response to antigenic stimulus	http://amigo.geneontology.org/amigo/term/GO:0002437	44	7	2.7071	2.58579	0.0169922	0.0287716	HMGB1;HMGB2;ICAM1;IL25;NOTCH1;PARK7;TNF
GO:0060348	bone development	http://amigo.geneontology.org/amigo/term/GO:0060348	208	21	12.7972	1.64099	0.0174582	0.029502	ANXA2;BMP4;COL1A1;COL6A3;ENG;EP300;FGFR2;FOXP1;GREM1;HOXB4;IGF1;KIT;MSX1;RHOA;SOX9;SPARC;SRC;TGFB1;TGFB3;TGFBR2;TWIST1
GO:0000910	cytokinesis	http://amigo.geneontology.org/amigo/term/GO:0000910	159	17	9.78247	1.7378	0.0184669	0.0310467	APC;AURKA;BCL2L1;BECN1;BRCA2;CDC42;CHMP2B;CUL3;E2F7;KIF20A;NOX5;NUP62;PDXP;PLK1;RHOA;SETD2;UVRAG
GO:1902600	proton transmembrane transport	http://amigo.geneontology.org/amigo/term/GO:1902600	159	17	9.78247	1.7378	0.0184669	0.0310467	ACTN4;ATP1A1;ATP6V0B;ATP6V0D1;ATP6V1A;ATP6V1B2;ATP6V1C1;ATP6V1E1;ATP7A;COX17;COX7A2;NOX5;PARK7;SLC46A1;SLC9A3R1;TWIST1;UCP2
GO:0006898	receptor-mediated endocytosis	http://amigo.geneontology.org/amigo/term/GO:0006898	287	27	17.6577	1.52908	0.0184819	0.0310467	ANXA2;CAV1;CLN3;CLU;CXCL8;DKK1;EGF;ENPP2;EZR;FOLR1;FOLR2;GREM1;HSP90AA1;IGF2R;ITGB1;LDLR;LRP1;NEDD4;PIK3CB;RAC1;SCRIB;SERPINE1;SPARC;SUSD2;TFRC;TGFBR2;VEGFA
GO:0055081	anion homeostasis	http://amigo.geneontology.org/amigo/term/GO:0055081	55	8	3.38387	2.36416	0.0185262	0.0310598	FASLG;POLD1;PRKAA1;PRKAA2;SIRT1;SLC7A11;SLC9A3R1;XBP1
GO:0042558	pteridine-containing compound metabolic process	http://amigo.geneontology.org/amigo/term/GO:0042558	35	6	2.15337	2.78633	0.0186949	0.0312195	DHFR;FOLR1;FOLR2;MTRR;SLC19A1;SLC46A1
GO:0090077	foam cell differentiation	http://amigo.geneontology.org/amigo/term/GO:0090077	35	6	2.15337	2.78633	0.0186949	0.0312195	CSF1;EP300;MAPK9;NFKB1;STAT1;TGFB1
GO:0021675	nerve development	http://amigo.geneontology.org/amigo/term/GO:0021675	77	10	4.73742	2.11085	0.0192031	0.0320051	CTNNB1;DICER1;ERBB3;HOXB3;ILK;NRP2;PAX2;RET;SIX1;VCAM1
GO:0034340	response to type I interferon	http://amigo.geneontology.org/amigo/term/GO:0034340	89	11	5.47572	2.00887	0.0203517	0.0338531	CDC37;EGR1;FADD;HSP90AB1;IKBKE;IRF1;MYD88;SCRIB;SETD2;STAT1;XAF1
GO:0140253	cell-cell fusion	http://amigo.geneontology.org/amigo/term/GO:0140253	56	8	3.4454	2.32194	0.0204877	0.0340128	ADAM9;CFLAR;CXCL10;EHD1;GDF15;MAPK14;NOS1;PGK1
GO:0060491	regulation of cell projection assembly	http://amigo.geneontology.org/amigo/term/GO:0060491	199	20	12.2435	1.63352	0.0209165	0.034657	APC;ATG5;ATMIN;ATP7A;CAV1;CDC42;DYNLL1;EPHA2;HDAC4;ICAM1;KIT;KLF5;MIEN1;MTOR;PODXL;PRKCD;RAC1;SRC;TGFB3;TGFBR1
GO:0030901	midbrain development	http://amigo.geneontology.org/amigo/term/GO:0030901	90	11	5.53725	1.98655	0.0219445	0.0362896	CDC42;CTNNB1;DKK1;DYNLL1;FGFR2;G6PD;HSPA5;MSX1;RHOA;YWHAH;YWHAQ
GO:0034394	protein localization to cell surface	http://amigo.geneontology.org/amigo/term/GO:0034394	57	8	3.50692	2.2812	0.0225922	0.0372881	AKT1;CTNNB1;EGF;ERBB4;FLNA;HSP90AB1;NEDD4L;TNF
GO:0071514	genetic imprinting	http://amigo.geneontology.org/amigo/term/GO:0071514	27	5	1.66117	3.00992	0.0227087	0.0374077	BRCA1;CDKN1C;DIRAS3;IGF2;PIK3CA
GO:0030104	water homeostasis	http://amigo.geneontology.org/amigo/term/GO:0030104	68	9	4.1837	2.15121	0.0228998	0.0376495	AQP2;CLDN1;CLDN4;KRT1;MET;NEDD4L;PRKAR1A;SFN;TP63
GO:0060976	coronary vasculature development	http://amigo.geneontology.org/amigo/term/GO:0060976	47	7	2.89167	2.42074	0.0238067	0.0390651	BMP4;NOTCH1;PDGFRB;SETD2;TAB1;TGFBR1;VEGFA
GO:0048013	ephrin receptor signaling pathway	http://amigo.geneontology.org/amigo/term/GO:0048013	80	10	4.922	2.0317	0.02447	0.0400761	CDC42;EPHA2;MMP2;MMP9;NTRK3;PAK1;PTK2;RAC1;RHOA;SRC
GO:1904950	negative regulation of establishment of protein localization	http://amigo.geneontology.org/amigo/term/GO:1904950	177	18	10.8899	1.65291	0.0247253	0.0403999	ACVR1C;ANXA4;BAG3;BARD1;CDK5;EZR;FN1;GAS6;HMGCR;IL1B;NF1;PARK7;PML;TNF;TRIM27;TXN;UCP2;WWP2
GO:0009259	ribonucleotide metabolic process	http://amigo.geneontology.org/amigo/term/GO:0009259	500	42	30.7625	1.3653	0.0247627	0.0403999	ACSS2;ALDOA;ARNT;ATP1B1;ATP6V1A;ATP6V1B2;ATP7A;BAD;BID;CAD;COX7A2;ENO1;EPHA2;FASN;HDAC4;HIF1A;HK2;HMGCR;HSPA1A;IGF1;MSH2;NT5E;PAPSS1;PARK7;PARP1;PDK1;PDK4;PFKFB3;PGK1;PINK1;PKM;PPARGC1A;PRKAA1;PRKAA2;RHOA;SDHC;SDHD;SLC25A1;STAT3;TGFB1;TIGAR;ZBTB7A
GO:0021510	spinal cord development	http://amigo.geneontology.org/amigo/term/GO:0021510	104	12	6.3986	1.87541	0.0258516	0.0420954	AKT1;BAG3;ERCC2;GLI2;LMO4;MTOR;NF1;NOTCH1;PHGDH;PTCH1;SMO;SOX1
GO:0010644	cell communication by electrical coupling	http://amigo.geneontology.org/amigo/term/GO:0010644	28	5	1.7227	2.90242	0.0262869	0.0427224	ATP1A1;ATP1B1;CAMK2D;CAV1;GJA1
GO:0009620	response to fungus	http://amigo.geneontology.org/amigo/term/GO:0009620	48	7	2.9532	2.37031	0.0264432	0.0428945	ATG5;BAK1;IL25;MALT1;S100A9;TGFB1;TLR4
GO:0051180	vitamin transport	http://amigo.geneontology.org/amigo/term/GO:0051180	38	6	2.33795	2.56635	0.0272279	0.0440359	ABCC1;FOLR1;FOLR2;SLC19A1;SLC2A1;SLC46A1
GO:1990868	response to chemokine	http://amigo.geneontology.org/amigo/term/GO:1990868	93	11	5.72182	1.92246	0.0272703	0.0440359	CCL2;CCL25;CCL5;CCR9;CXCL10;CXCL12;CXCL8;CXCR4;DUSP1;HIF1A;RHOA
GO:0021953	central nervous system neuron differentiation	http://amigo.geneontology.org/amigo/term/GO:0021953	179	18	11.013	1.63444	0.0273023	0.0440359	ATP7A;CDK5;CSF1R;CTNNB1;DKK1;ERBB4;FGFR2;GLI2;HSP90AA1;HSP90AB1;LMO4;NRP2;PTCH1;PTEN;PTK2;SMO;SOX1;ZEB2
GO:0042445	hormone metabolic process	http://amigo.geneontology.org/amigo/term/GO:0042445	218	21	13.4124	1.56571	0.0277406	0.0446582	AKR1C1;AKR1C2;AKR1C3;ALDH1A1;ARNT;ATP1A1;CYP1B1;DKK3;DUOXA1;EGR1;HIF1A;IFNG;IL1B;MME;NFKB1;PDGFRA;PPARGC1A;SPP1;STAT5B;TNF;YWHAH
GO:0002831	regulation of response to biotic stimulus	http://amigo.geneontology.org/amigo/term/GO:0002831	130	14	7.99824	1.75038	0.0289631	0.0465381	BIRC2;BIRC3;C1QBP;CD274;CD55;ERCC6;FOXP1;HMGB1;HSPD1;IL1B;MAPK3;PRKCA;STAT1;TIGAR
GO:0000002	mitochondrial genome maintenance	http://amigo.geneontology.org/amigo/term/GO:0000002	29	5	1.78422	2.80234	0.0302055	0.0483516	ATG7;LIG3;PARP1;PPARGC1A;TOP3A
GO:0006929	substrate-dependent cell migration	http://amigo.geneontology.org/amigo/term/GO:0006929	29	5	1.78422	2.80234	0.0302055	0.0483516	CUZD1;FN1;NRP2;SNAI2;TNFRSF12A
GO:0002347	response to tumor cell	http://amigo.geneontology.org/amigo/term/GO:0002347	20	4	1.2305	3.25071	0.0312965	0.04991	CD274;HMGB1;HSPD1;RBMS3
GO:0031579	membrane raft organization	http://amigo.geneontology.org/amigo/term/GO:0031579	20	4	1.2305	3.25071	0.0312965	0.04991	ANXA2;CAV1;GSN;MAL
