# Supplementary material for: A highly annotated database of genes associated with platinum resistance in cancer
Source: Oncogene. 2021 Oct 13;40(46):6395–405. doi: 10.1038/s41388-021-02055-2 (PMC8602037; doi:10.1038/s41388-021-02055-2)
Supplement: Supplementary file 4 — pt_resistance_mechanisms.gmt [file 41388_2021_2055_MOESM4_ESM.txt]

AMPK signaling		AKT1	AKT2	FOXO1	FOXO3	GFRA1	HMGCR	IGF1	IGF1R	PFKFB3	PPP2CA	PPP2R2A	PRKAA1	PRKAA2	PRKAB1	PRKAB2	STK11
Apoptosis		AIFM1	APAF1	BAD	BAG3	BAK1	BAX	BBC3	BCL2	BCL2A1	BCL2L1	BCL2L11	BCL2L2	BHLHE40	BID	BIK	BIRC2	BIRC3	BIRC5	BIRC7	BNIP3	BOK	CAPNS1	CASP14	CASP2	CASP3	CASP6	CASP7	CASP8	CASP9	CFLAR	DAPK1	DAPK3	DDIAS	DIRAS3	HK2	MCL1	VDAC1	XAF1	XIAP
Apoptotic signaling		AATF	ABHD2	ABL1	ACVR1C	APEX1	ARHGDIB	ATF2	ATF3	AXL	BAP1	BIN1	C1QBP	CAPN1	CASP12	CASP4	CAVIN3	CCNI	CD40	CDK5	CEBPB	CLPTM1L	CLU	CREB1	CRYAB	DDB1	DDB2	DDIT3	DICER1	DRAM1	DYRK2	EGR1	EIF3G	EIF4EBP1	EIF4G2	EP300	FAU	FOXO1	FOXO3	GJA1	GSN	HDAC3	HECTD3	HIC1	HIPK2	HSPA5	HTRA2	IRF1	ITPR1	JUN	JUNB	JUND	KAT5	KAT8	KCNMA1	KLF5	MELK	MICU1	MIEN1	MITF	MMP7	MOAP1	MSX1	MUC16	MUTYH	NDUFA13	NEK11	NOS2	NR4A1	NTRK3	ORAI1	PAK5	PAX2	PDCD4	PEA15	PIM1	PIM2	PKM	PLAA	PLK2	PMAIP1	PML	RASSF1	RELA	RELB	RIPK3	SERPINB3	SHC1	SIX1	SPINK7	SRSF2	STIM1	STK11	STK17A	THBS1	TNFRSF12A	TP53	TP53INP1	TP63	TP73	TPT1	TRIM27	TXNL1	UBR5	URI1	ZBTB7A	ZNF143
Apoptotic signaling/DR		FADD	FAS	FASLG	RBM17	RIPK1	ST6GAL1	TNFRSF10A	TNFRSF10B	TNFSF10	TRO
Apoptotic signaling/MAPK		EIF2S1	GADD45A	MAP2K1	MAP2K3	MAP2K4	MAP3K1	MAP3K5	MAPK1	MAPK11	MAPK12	MAPK13	MAPK14	MAPK3	MAPK8	MAPK9	NR4A1	TAB1
Apoptotic signaling/MMR		MLH1	MSH2	MSH6	PMS2	SETD2
Autophagy		AMBRA1	ARIH1	ATF6	ATG12	ATG14	ATG5	ATG7	BAG3	BECN1	BNIP3	BSG	CLDN1	CLU	DACT1	DIRAS3	DRAM1	EGR1	EZH2	GFRA1	HK2	HMGB1	HMGB2	HSPB1	ID1	ITM2A	MAP1LC3A	MAP1LC3B	MTOR	MTRR	NACC1	PGRMC1	PINK1	PLK1	PPP2CA	PRKAA1	PRKAB1	PRKAB2	PRR13	SOX1	SQSTM1	SUSD2	TNFAIP8	TNFAIP8L2	TP53INP1	TRIM65	TXNDC17	UVRAG
Calcium signaling		ABHD2	ANXA3	CAMK2D	ITPR1	MICU1	NOX5	ORAI1	STIM1	TMEM97
Cell cycle		ALKBH3	ANKRD1	ATM	ATR	BIN1	BMI1	CCDC69	CCNA2	CCND1	CCNE1	CCNI	CDC7	CDK2	CDK4	CDK5	CDK7	CDKN1A	CDKN1B	CDKN1C	CDKN2A	CDKN2C	CHEK1	CHEK2	CUEDC2	E2F1	E2F2	E2F4	E2F7	EGF	FOS	FOSB	FOXO1	GABPA	GADD45A	GADD45GIP1	GGNBP2	HOXB3	ID1	JUN	JUNB	JUND	KAT2B	KDM3A	KRT10	LIN28A	MELK	MITF	MYC	NCOA3	NEDD8	NEK11	NES	NUP62	PHB	PLK1	PLK2	PRKDC	RB1	RNF2	RPS20	SMARCE1	SOX10	TBX2	TP53	TRIB2	TRIP13	UBE2S	XPO1
Chaperone		CDC37	CRYAB	HSF1	HSP90AA1	HSP90AB1	HSPA1A	HSPA1B	HSPA5	HSPB1	HSPD1	PDIA3	PGK1	PHB	TBCE	TRAP1
CSC		ABCG2	ALDH1A1	ALDH3A1	APC	AREG	ARID3B	BEX3	BMI1	CD24	CD44	CD55	CDH1	CDH2	COL3A1	DDB1	DDB2	DDR1	DNMT1	DYRK2	EDNRA	EPCAM	ETS1	EZR	FN1	FOXP1	GABPA	GLI2	GREM1	HMOX1	HOXA4	HOXD8	IGF2BP1	ITGA6	KDM3A	KIT	KLF4	KLF5	KRT18	KRT8	LCK	LGALS3	LIN28A	LIN28B	MAL	METTL6	MME	MMP10	MMP9	MYD88	MZF1	NANOG	NES	NOTCH1	PBX1	PBXIP1	POU5F1	PRKG1	PROM1	S100B	SERPINE1	SFRP5	SGK1	SNAI1	SNAI2	SOX2	SOX9	SUSD2	TEAD1	TEAD3	TEAD4	TERT	TET1	TGFB1	TGFB2	TGFB3	TGFBR1	TGFBR2	TNF	TPT1	TWIST1	VIM	WWOX	ZEB1
DDR		AATF	ARL6IP5	ATF2	ATM	ATR	ATRIP	BAP1	BIN1	BRCA1	CDC7	CHEK1	CHEK2	DDIAS	DUSP1	FAM168A	FLNA	FLT4	KAT5	KAT8	KLF5	LCK	MAPK1	MAPK3	NEK11	PAQR3	PCLAF	PCNA	PGK1	PLK1	POLB	POLD1	POLD2	POLD3	POLE3	POLM	POLN	POLQ	PPM1D	PPP2R2A	RASSF1	RFC1	RFC2	RHOJ	RPA1	RPA2	SFN	SIRT1	SLFN11	SMARCA2	SMARCA4	TET2	TIMELESS	TLK1	TOP1	TOP2A	TOP3A	TOP3B	TOPBP1	TP63	TRIB2	UNG	USP22	WDR48	YY1	ZNF143
DDR/BER		APEX1	FEN1	HMGB1	HMGB2	LIG3	MUTYH	NEIL2	NPM1	NTHL1	PNKP	POLB	UNG	XRCC1
DDR/DNA replication		BRCA1	BRCA2	CHD4	KMT2B	PAXIP1	RAD52	RADX	RNF2	SLFN11
DDR/FA		BRCA2	DCLRE1B	FAAP100	FAAP24	FAN1	FANCA	FANCB	FANCC	FANCD2	FANCE	FANCF	FANCG	FANCI	FANCL	FANCM	FEN1	RAD51	RAD51C	UBE2T	USP1
DDR/HR		ABRAXAS2	ATMIN	BARD1	BLM	BRCA1	BRCA2	BRD9	BRIP1	C1QBP	CCNA2	CDK12	CDK2	DCLRE1A	DCLRE1B	DYNLL1	E2F1	E2F7	EME1	EMSY	ERCC4	EXO1	FH	FOXM1	GPBP1	H2AX	HELQ	HROB	KMT2C	LIG3	MCM8	MCM9	MRE11	MSH3	MSH5	MUS81	NBN	PALB2	PARG	PARP1	PARP2	PRKDC	RAD50	RAD51	RAD51B	RAD51C	RAD51D	RAD52	RAD54L	RBBP8	RECQL	RECQL4	SCAI	SDHB	SDHC	SDHD	SLFN11	SLX1A	SLX4	TP53BP1	TRIP13	TXNL1	UBE2T	UIMC1	USP13	WWOX	XRCC1	XRCC2	XRCC3	XRCC4
DDR/MMR		MLH1	MSH2	MSH3	MSH5	MSH6	PMS2
DDR/NER		CAD	CDK7	CUL4A	DDB1	DDB2	EGR1	EIF3A	ERCC1	ERCC2	ERCC3	ERCC4	ERCC5	ERCC6	ERCC8	FEN1	GADD45A	HBEGF	HMGB1	HMGB2	LIG3	MNAT1	MZF1	RAD23B	RIF1	TIE1	UVRAG	XPA	XPC
DDR/NHEJ		DCLRE1C	HOXB7	LIG4	MLH1	PNKP	PRKDC	SCAI	TP53BP1	TRIP13	XRCC5	XRCC6	ZBTB7A
DDR/nucleotide synthesis		ASS1	CAD	CLIC1	DHFR	FOLR2	G6PD	H6PD	NT5E	PGD	RRM2	SLC19A1	SLC46A1	TIGAR
DDR/TLS		FANCG	MAD2L2	PCLAF	PCNA	POLB	POLH	POLK	REV1	REV3L
Detox		AGR3	CAMK2D	MT1A	MT2A	MT3	P4HB	PAPSS1	PDIA3	STK17A
ECM signaling		ACTN4	ADAM10	ADAM9	AKT1S1	AMFR	ANXA2	ANXA4	ARHGDIB	BMI1	BRIP1	CCN1	CCN2	CD274	CD44	CDC42	CDK5	CEBPB	CLDN1	CLIC1	COL11A1	COL1A1	COL3A1	COL6A3	CTNNB1	DDR1	DIAPH3	DSG1	EP300	EPHA2	ETS1	EZR	FAP	FAT1	FN1	GPRC5A	IGF1	IGF1R	ILK	ITGA5	ITGA6	ITGB1	ITGB5	ITGB6	ITGB8	KRT1	KRT10	KRT18	KRT5	KRT8	L1CAM	LRP1	MAST1	MMP19	MMP2	MMP20	MMP7	MMP9	MSLN	MUC1	MUC16	MUC5B	NCOA3	NID1	PAK1	PODXL	POSTN	PPL	PROM1	PRSS1	PTAFR	PTEN	PTK2	PXN	RAC1	RET	RHOA	RHOJ	RORC	RPSA	S100B	SCAI	SERPINB2	SLC39A4	SLC3A2	SLC9A3R1	SOX10	SPARC	SPINK7	SRC	TGM2	THBS1	TIMP2	TIMP3	VCAM1
EMT		ACTN4	ADAM9	BMP4	CCL2	CD24	CDH1	CDH2	CIP2A	CLDN1	CLDN3	CLDN4	CLDN7	CTNNA1	DDB1	DDB2	DYRK2	EIF4E	EMX2	EPCAM	ETS1	EZR	FOXC2	GJA1	HCFC1R1	HNF1B	HOXA13	HOXB13	HOXD8	IKBKB	KAT2B	KISS1	KLF4	KLF5	KRT18	KRT8	L1CAM	LRRFIP1	MITF	MMP7	MSLN	MUC16	MYD88	MZF1	NACC1	NANOG	NES	NID1	PAK1	PALLD	PER2	PMEL	RAB18	S100A4	SCAI	SIX1	SNAI1	SNAI2	SOX10	SRC	TBX2	TET1	TGM2	TGM3	TLX3	TUBB3	TWIST1	WWOX	YAP1	YWHAZ	ZEB1	ZEB2
ER stress response		ATF3	ATF6	CASP12	CASP4	CYP2E1	DDIT3	DERL1	EIF2AK3	EIF2S1	ERN1	HSPA5	NACC1	PDIA3	THBS1	TRAF2	XBP1
Glycosylation		GNPTG	MGAT1	MGAT5	ST6GAL1	UGCG
Hedgehog signaling		ABCG2	GLI1	GLI2	KIF20A	PTCH1	SMO	USP37
Hippo signaling		CDH1	FGF1	FGFR2	GPRC5A	LATS1	NF2	PRKG1	RASSF1	RHOA	S100A7	SAV1	STK4	TEAD1	TEAD3	TEAD4	WWTR1	YAP1
Hypoxia signaling		ARNT	C1QBP	CAMK2D	EGF	EGLN1	EGLN3	EIF4E	FH	GPRC5A	HIF1A	HMOX1	HOXD8	PDK1	PFKFB3	RAB25	RAB7A	RELA	RELB	RHOA	SENP1	SERPINE1	STAT3	TET1	TFRC	TGM2	TXN	UBE2S	VEGFA	VHL
Immune response		ADAM17	ATF3	BRD9	CASP4	CAVIN3	CCL2	CCL25	CCL5	CCR9	CD274	CD40	CD40LG	CD55	CD8A	CD8B	CDK5	CEBPB	CUEDC2	CXCL10	CXCL12	CXCL8	CXCR4	DOK2	EGR1	FOXP1	FSTL1	GAS6	GGNBP2	HDAC3	HDAC4	HIF1A	HOXA4	ICAM1	ID1	IFNG	IL11	IL17A	IL1A	IL1B	IL22	IL24	IL25	IL6	IL6R	IL7	IRF1	JAK2	KIF20A	LMO4	LTB4R2	MAP3K5	MMP2	MMP9	MOAP1	MUC1	MUC16	MVP	MYD88	NAV3	NDUFA13	PBX1	PER2	PIM1	PLAA	PTAFR	PTGER3	PTGS2	RAB18	RIPK3	RORC	RUNX3	S100A7	S100A9	SCRIB	SERPINB2	SPP1	STAT1	STAT3	STAT5A	STAT5B	STAT6	STING1	TAP1	TET2	TLR4	TLX3	TNF	TNFAIP8	TRAF2	TRAP1	TRIM27	USP35	ZBTB7A
Metabolism/amino acid		ASS1	DHFR	FOLR2	PHGDH	SLC46A1	SLC7A5
Metabolism/Glycolysis		ALDOA	ENO1	HK2	ITGA5	ITGB5	MICU1	PDK1	PDK4	PFKFB3	PGK1	PIK3R1	PKM	PRKAA2	SLC2A1	SLC2A14	TIGAR
Metabolism/Lipid		ACSS2	CPT2	CYP2E1	FASN	HMGCR	LDLR	NKX2-8	SLC25A1	SLC27A2	TMEM97
Metabolism/One carbon		DHFR	FOLR2	MTRR	SLC19A1	SLC46A1
Metabolism/OXPHOS		ACSS2	C1QBP	COX17	COX7A2	CPT2	FH	GABPA	GPX4	MT-CO3	NDUFA13	NKX2-8	PPARGC1A	PPARGC1B	PRKAA2	SDHB	SDHC	SDHD	SERPINB3	SLC25A1	TFAM	TRAP1
Metabolism/PPP		G6PD	H6PD	PGD	PKM	TIGAR
mTOR signaling		AKT1	AKT1S1	AKT2	EIF4EBP1	LAMTOR5	MTOR	RPS4X	RPS6KA1	RPS6KA3	RPS6KB1	RPS6KB2	SESN1	SLC3A2	SLC7A5	TPT1	TXNDC17	URI1
MYC signaling		BRD9	CIP2A	FUBP1	HDAC1	MYC	PIM1	PIM2	USP22	ZNF93
NF-kB signaling		ADAM10	AURKA	BIRC2	BIRC3	BSG	CARD10	CD24	CHUK	CLU	COL11A1	CUEDC2	CXCL12	DDB2	ETS1	EZR	FAM168A	GDF15	GOLPH3L	HOXB13	ID1	IKBKB	IKBKE	KEAP1	KISS1	MALT1	MAP3K7	MIEN1	MSLN	MTDH	MUC1	MYD88	NCOA3	NFKB1	NFKB2	NKX2-8	PINK1	PRDX3	PRKRA	RELA	RELB	RIPK1	ROR1	S100A7	SGK1	SQSTM1	TAB3	TGM2	TLR4	TNF	TNFAIP8	TNFAIP8L2	VCAM1	XIAP	XPO1	YTHDF1	ZEB2
Notch signaling		ADAM10	CAV1	CHUK	HEY1	JAG1	LGALS3	MVP	NOTCH1	NOTCH3	PROM1	SUSD2	TPT1	WWP2
Oncogene signaling		ABL1	ADAM17	ADAM9	AKT1	AKT1S1	AKT2	AMFR	ANXA3	AXL	BSG	CCL25	CCR9	CDCP1	CIP2A	CLPTM1L	CLU	EGR1	EIF4E	EIF4EBP1	ENPP2	EPCAM	EPHA2	FOXC2	FOXO1	FSTL1	GAS6	GDF15	GFRA1	HOXB13	HSPA5	IGF2BP1	IGF2BP3	KAT8	LIN28A	LIN28B	MNAT1	MTOR	MUC1	MVP	NAV3	NCOA3	NEDD4	NEDD8	NES	NF1	NF2	NKX2-8	NTRK3	PDCD4	PDGFD	PTGER3	PTGS2	RET	RPS7	SERPINB2	SFN	SMARCA4	SOX10	ST6GAL1	STAT5A	STAT5B	STIM1	TP63	TRIB2	TRO	UCHL1	WFDC2
Oncogene signaling/AKT		AKR1C2	BAD	BCL2L11	BIRC5	CASP3	CAVIN3	CD24	COL11A1	CSF1	CSF1R	ENO1	EZR	FAM168A	GSK3B	HCFC1R1	HOXB4	LMO4	MEN1	MIEN1	MTDH	NOX5	NR1I2	PARK7	PBXIP1	PDPK1	PEA15	PER2	PIK3CA	PIK3CB	PIK3CG	PIK3R1	PIK3R2	PPL	PTEN	RGS10	RGS17	RPL36	SIK2	SPP1	SRC	TGFBI	TMEM98	TP53BP1	TUBB3	TWIST1	YWHAG	YWHAH	YWHAQ	YWHAZ	YY1
Oncogene signaling/EGFR		AREG	CUZD1	DERL1	DNMT1	DOK2	EGF	EGFR	ERBB2	ERBB3	ERBB4	FAM83B	HBEGF	HECTD3	IGF1	IGF1R	IGF2	IGF2R	KDM5A	KRAS	LNPEP	PDK1	PTPN3
Oncogene signaling/MAPK		ANXA2	ATF2	CSF1	CSF1R	CXCR4	DUSP1	DUSP6	FOS	FOSB	FOSL1	FOXP1	JUN	JUNB	JUND	KRAS	KRT10	MAP2K1	MAP2K3	MAP2K4	MAP3K1	MAP3K5	MAP3K7	MAPK1	MAPK11	MAPK12	MAPK13	MAPK14	MAPK3	MAPK8	MAPK9	MAST1	NRAS	NTSR1	PAK5	PAQR3	PEA15	PRKG1	PRSS1	RBM17	RNF2	RPS6KA1	RPS6KA3	RPS6KB1	RPS6KB2
Oncogene signaling/VEGF		FLT4	KDR	NOS1	NOS3	NRP2	VEGFA
p53 signaling		AATF	ANKRD1	ANXA2	AURKA	BBC3	BCL2L1	CASP6	CASP7	CCDC69	CDKN1A	CDKN2A	DAPK1	DAXX	DRAM1	DYRK2	EP300	HIC1	HIPK2	HSPA5	KDM3A	KDM5A	LRP1	MDM2	MDM4	MNAT1	MSX1	MUTYH	NAPSA	NOS2	NPM1	PARK7	PHB	PLK2	PMAIP1	PPM1D	PRKAA2	RPL37	RPS20	S100B	SFN	SHC1	SIRT1	SPINK7	STK11	TAB1	TNFRSF12A	TP53	TP53INP1	TPT1	VHL	XPO1
pH/Pt-toxicity		ATP6V0B	ATP6V0D1	ATP6V1A	ATP6V1B2	ATP6V1C1	ATP6V1E1
PKA signaling		ABCC4	ATF2	ATF3	ATF4	ATF6	ATP1B1	BAD	CAMK2D	CREB1	EP300	GLI1	NF1	ORAI1	PRKAR1A	PRKG1	PTAFR	PTCH1	SIK2
Platinum efflux		ABCA8	ABCB1	ABCB5	ABCC1	ABCC2	ABCC3	ABCC4	ABCC5	ABCD2	ABCF2	ABCG2	ANXA4	APC	ARID1A	ATP11B	ATP7A	ATP7B	CHMP2B	CLN3	EHD1	EIF2AK3	GNPTG	HOXB4	IRF1	KAT5	LDLR	LRRFIP1	MAPK9	MGAT1	MGAT5	MVP	NFE2L2	NOS1	NOS3	NR1I2	PDZK1	PER2	PGRMC1	PTCH1	PTGER3	PTGS2	RAB7A	RAB8A	SLC27A2	SLC7A11	SMARCE1	TMEM205	TNFAIP8L2	UGCG	YY1
Platinum uptake		AQP2	ATP1A1	ATP1B1	CLDN3	CLDN4	EZH2	FOLR1	IGF2BP3	IL1A	LIN28B	LRRC8A	LRRC8D	RAB5C	SLC22A1	SLC22A2	SLC22A3	SLC31A1	SLC31A2	SLC40A1	SLCO1B3	TFRC
Redox		AKR1B10	AKR1C1	AKR1C2	AKR1C3	ALDH1A1	ALDH3A1	APEX1	ASS1	ATM	CD40	CLIC1	CUL3	CYP1B1	CYP2E1	DUOXA1	EIF2AK3	FOXO1	FOXO3	G6PD	GPX3	GPX4	H6PD	HMGB1	HMGB2	HMOX1	HOXA4	HOXB3	KEAP1	MAFG	MBNL1	NES	NFE2L2	NOS1	NOS2	NOS3	NOX5	NQO1	PAQR3	PARK7	PGD	PHGDH	PKM	PRDX3	SAT1	SCRIB	SERPINB3	SESN1	SHC1	SIRT1	SIRT3	SLC25A1	SLC40A1	SMARCA4	SOD1	SOD2	SOX9	SQSTM1	STK17A	TIGAR	TRIM27	TXN	TXNDC17	TXNRD1	TXNRD2	TXNRD3	UCP2	UNG	YTHDF1
Redox/Glutathione		ARL6IP5	ATF4	BAP1	BCAT1	CBS	CD8A	CD8B	CLOCK	FAT1	GCLC	GCLM	GGT1	GLS	GLS2	GPX3	GSR	GSS	GSTA1	GSTK1	GSTM1	GSTM4	GSTP1	GSTT1	KISS1	PDXK	PDXP	PHGDH	RRM2	SLC1A5	SLC3A2	SLC7A11	ZEB1
RNA processing		DICER1	IGF2BP1	IGF2BP3	LIN28A	LIN28B	LUC7L3	MBNL1	PIWIL2	PRKRA	RBM17	RBM3	RBMS3	RNASET2	SRPK1	SRPK2	SRSF2	SRSF4	YBX1
TGF-β signaling		ACVR1C	ANKRD1	BMP4	BMPR1A	CAV1	DAXX	ENG	FBXO32	GDF15	HNF1B	ID1	MMP2	MMP9	NAP1L3	NEDD4L	RORC	RUNX3	SHCBP1	SIX1	SMAD4	SMURF2	TAB1	TAB3	TET2	TGFB1	TGFB2	TGFB3	TGFBI	TGFBR1	TGFBR2	THBS1	TXN	WWOX	YAP1	YWHAZ	YY1	ZBTB7A
Transcription		ATF3	ATF4	CEBPB	DAXX	E2F4	EZH2	FOS	FOSB	FOXP1	GABPA	GGNBP2	GPBP1	HDAC3	HDAC4	HNF1B	HOXA13	HOXA4	HOXB13	HOXB3	HOXB4	HOXB7	HOXD8	HSF1	JUN	JUNB	JUND	KLF4	KLF5	LRRFIP1	MITF	MZF1	NACC1	NANOG	NAP1L3	NFE2L2	NR1I2	RORC	SETD2	SLC27A2	SOX1	SREBF2	STAT1	STAT3	TLX3	USP22	ZEB1	ZNF143	ZNF93
Transcription/Epigenetics		ACSS2	ARID1A	BRD9	DNMT1	EP300	HDAC1	KAT2B	KAT5	KAT8	KDM5A	MTRR	NUP62	RNF2	SIX1	SMARCA2	SMARCA4	SMARCE1	TET1	TET2
Translation		ARIH1	EIF2S1	EIF3A	EIF3G	EIF4E	EIF4EBP1	EIF4G2	KDM5A	METTL6	MTOR	PDCD4	RPL36	RPS20	RPS4X	RPS6KA1	RPS6KA3	RPS6KB1	RPS6KB2	RPS7	YTHDF1
ubiquitin		BIRC2	BIRC3	CUEDC2	CUL3	DAXX	NEDD4	NEDD4L	NEDD8	TRIM27	TXNL1	UBE2S	UBR5	UCHL1	USP1	USP35	WDR48
WNT signaling		ACTN4	ANKRD1	APC	AURKA	CLDN3	CLDN4	CLDN7	CTNNB1	DACT1	DKK1	DKK3	DVL2	DVL3	EMX2	EPCAM	FAM83B	FAT1	FN1	FUBP1	FZD8	GOLPH3	GSK3B	HOXA13	JAG1	LRRFIP1	MMP10	MMP7	MSX1	MUC5B	NOTCH1	NTS	NTSR1	PAK1	PAK5	PMEL	POSTN	PROM1	PTCH1	PTGER3	PTGS2	RBMS3	ROR1	ROR2	SETD2	SFRP5	SGK1	SHCBP1	SLC9A3R1	SOX1	SOX17	SOX8	SOX9	TBX2	TIMELESS	TLX3	TMEM88	VEGFA	YAP1	YTHDF1	YWHAZ
